# Supplementary material for: Crystal structure and Hirshfeld surface analysis of phen­yl(5,7,8a-triphenyl-1,2,3,7,8,8a-hexa­hydro­imidazo[1,2-a]pyridin-6-yl)methanone with an unknown solvent
Source: Acta Crystallogr E Crystallogr Commun. 2020 Jul 24;76(Pt 8):1365–8. doi: 10.1107/S2056989020009871 (PMC7405580; doi:10.1107/S2056989020009871)
Supplement: Supplementary file 1 [file e-76-01365-sup1.cif]

##############################################################################
#                                                                            #
# This CIF contains the data in a paper accepted for publication in          #
# Acta Crystallographica Section E. It conforms to the requirements of       #
# Notes for Authors for Acta Crystallographica Section E, and has been       #
# peer reviewed under the auspices of the IUCr Commission on Journals.       #
#                                                                            #
# Full details of the Crystallographic Information File format               #
# are given in the paper "The Crystallographic Information File (CIF):       #
# a New Standard Archive File for Crystallography" by S. R. Hall, F. H.      #
# Allen and I. D. Brown [Acta Cryst. (1991), A47, 655-685].                  #
#                                                                            #
# The current version of the core CIF dictionary is obtainable from          #
# ftp://ftp.iucr.org/pub/cif_core.dic.                                       #
#                                                                            #
# Software is freely available for graphical display of the structure(s)     #
# in this CIF. For information consult the CIF software page                 #
# http://www.iucr.org/resources/cif/software.                                #
#                                                                            #
# This file may be used for bona fide research purposes within the           #
# scientific community so long as proper attribution is given to the journal # 
# article from which it was obtained.                                        #
#                                                                            #
##############################################################################
data_I
_audit_creation_method     'SHELXL-2018/3'
_journal_date_recd_electronic     2020-07-06
_journal_date_accepted     2020-07-19
_journal_name_full     'Acta Crystallographica, Section E'
_journal_year     2020
_journal_volume     76
_journal_issue      8
_journal_page_first     1365
_journal_page_last     1368
_journal_paper_category     GO
_journal_paper_doi     10.1107/S2056989020009871
_journal_coeditor_code     IS5547
_publ_contact_author_name
;
Anzurat A. Akobirshoeva
;
_publ_contact_author_address
;
Acad Sci Republ Tadzhikistan,
Kh Yu Yusufbekov Pamir Biol Inst,
1 Kholdorova St, Khorog 736002,
Gbao, Tajikistan
;
_publ_contact_author_email     'anzurat2003@mail.ru'
_publ_contact_author_fax     ?
_publ_contact_author_phone     ?
_publ_section_title
;\
Crystal structure and Hirshfeld surface analysis of
phenyl(5,7,8a-triphenyl-1,2,3,7,8,8a-hexahydroimidazo[1,2-<i>a</i>]pyridin-6-\
yl)methanone with an unknown solvent
;
loop_
    _publ_author_name
    _publ_author_address
    'Farid N. Naghiyev'
;
Organic Chemistry Department,
Baku State University,
Z. Xalilov str. 23, Az,
1148 Baku, Azerbaijan
;
    'Gunay Z. Mammadova'
;
Organic Chemistry Department,
Baku State University,
Z. Xalilov str. 23, Az,
1148 Baku, Azerbaijan
;
    'Ibrahim G. Mamedov'
;
Organic Chemistry Department,
Baku State University,
Z. Xalilov str. 23, Az,
1148 Baku, Azerbaijan
;
    'Afet T. Huseynova'
;
Organic Chemistry Department,
Baku State University,
Z. Xalilov str. 23, Az,
1148 Baku, Azerbaijan
;
    '\,Celikesir, Sevim T\"urktekin'
;
Department of Physics,
Faculty of Sciences,
Erciyes University,
38039 Kayseri,
Turkey
;
    'Akkurt, Mehmet'
;
Department of Physics,
Faculty of Sciences,
Erciyes University,
38039 Kayseri,
Turkey
;
    'Anzurat A. Akobirshoeva'
;
Academy of Science of the Republic of Tadzhikistan,
Kh. Yu. Yusufbekov Pamir Biological Institute,
1 Kholdorova St, Khorog 736002,
Gbao, Tajikistan
;
_publ_section_synopsis
;
The crystal exhibits weak intramolecular \p--\p interactions between the phenyl
rings. In the crystal, molecules are linked <i>via</i> pairs of C---H... O,
forming inversion dimers. The dimers are further linked by pairs of C---H...\p
interactions, forming infinite chains along the <i>c</i>-axis direction.
;
_chemical_name_systematic
;\
Phenyl(5,7,8a-triphenyl-1,2,3,7,8,8a-hexahydroimidazo[1,2-\
<i>a</i>]pyridin-6-yl)methanone
;
_chemical_name_common     ?
_chemical_formula_moiety     'C32 H28 N2 O'
_chemical_formula_sum     'C32 H28 N2 O'
_chemical_formula_iupac     'C32 H28 N2 O'
_chemical_formula_weight     456.56
_chemical_melting_point     ?
_space_group_crystal_system     triclinic
_space_group_name_H-M_alt     'P -1'
_space_group_name_Hall     '-P 1'
loop_
    _space_group_symop_operation_xyz
    'x, y, z'
    '-x, -y, -z'
_cell_length_a     8.7807(9)
_cell_length_b     11.9566(12)
_cell_length_c     12.9121(13)
_cell_angle_alpha     77.9820(10)
_cell_angle_beta     78.7110(10)
_cell_angle_gamma     75.6120(10)
_cell_volume     1269.4(2)
_cell_formula_units_Z     2
_cell_measurement_reflns_used     2538
_cell_measurement_theta_min     2.2060
_cell_measurement_theta_max     24.1865
_cell_measurement_temperature     150(2)
_exptl_crystal_description     prism
_exptl_crystal_colour     colourless
_exptl_crystal_size_max     0.28
_exptl_crystal_size_mid     0.25
_exptl_crystal_size_min     0.23
_exptl_crystal_density_diffrn     1.195
_exptl_crystal_density_meas     ?
_exptl_crystal_density_method     ?
_exptl_crystal_F_000     484
_exptl_absorpt_coefficient_mu     0.072
_exptl_absorpt_correction_type     multi-scan
_exptl_absorpt_process_details
;
(SADABS; Sheldrick, 1996)
;
_exptl_absorpt_correction_T_min     0.9801
_exptl_absorpt_correction_T_max     0.9836
_diffrn_ambient_temperature     150(2)
_diffrn_radiation_type     MoK\a
_diffrn_radiation_wavelength     0.71073
_diffrn_radiation_source     'sealed tube'
_diffrn_radiation_monochromator     'graphite'
_diffrn_measurement_device_type     'Bruker P4'
_diffrn_measurement_method     '\w scans'
_diffrn_detector_area_resol_mean     ?
_diffrn_reflns_number     16061
_diffrn_reflns_av_R_equivalents     0.0421
_diffrn_reflns_av_unetI/netI     0.0611
_diffrn_reflns_theta_min     1.784
_diffrn_reflns_theta_max     29.603
_diffrn_reflns_theta_full     25.242
_diffrn_measured_fraction_theta_max     0.908
_diffrn_measured_fraction_theta_full     0.998
_diffrn_reflns_limit_h_min     -12
_diffrn_reflns_limit_h_max     12
_diffrn_reflns_limit_k_min     -16
_diffrn_reflns_limit_k_max     16
_diffrn_reflns_limit_l_min     -17
_diffrn_reflns_limit_l_max     17
_diffrn_standards_number     0
_diffrn_standards_interval_count     0
_diffrn_standards_interval_time     0
_diffrn_standards_decay_%     0
_refine_special_details     ?
_reflns_number_total     6472
_reflns_number_gt     4328
_reflns_threshold_expression     'I > 2\s(I)'
_refine_ls_structure_factor_coef     Fsqd
_refine_ls_matrix_type     full
_refine_ls_R_factor_all     0.0829
_refine_ls_R_factor_gt     0.0508
_refine_ls_wR_factor_gt     0.1031
_refine_ls_wR_factor_ref     0.1168
_refine_ls_goodness_of_fit_ref     1.034
_refine_ls_restrained_S_all     1.034
_refine_ls_number_reflns     6472
_refine_ls_number_parameters     320
_refine_ls_number_restraints     0
_refine_ls_hydrogen_treatment     mixed
_refine_ls_weighting_scheme     calc
_refine_ls_weighting_details
              'w=1/[\s^2^(Fo^2^)+(0.0474P)^2^+0.0165P] where P=(Fo^2^+2Fc^2^)/3'
_atom_sites_solution_hydrogens     mixed
_atom_sites_solution_primary     ?
_atom_sites_solution_secondary     ?
_refine_ls_shift/su_max     0.000
_refine_ls_shift/su_mean     0.000
_refine_diff_density_max     0.251
_refine_diff_density_min     -0.231
_refine_ls_extinction_method     none
_refine_ls_extinction_coef     .
loop_
    _atom_type_symbol
    _atom_type_description
    _atom_type_scat_dispersion_real
    _atom_type_scat_dispersion_imag
    _atom_type_scat_source
    'C' 'C' 0.0033 0.0016
                         'International Tables Vol C Tables 4.2.6.8 and 6.1.1.4'
    'H' 'H' 0.0000 0.0000
                         'International Tables Vol C Tables 4.2.6.8 and 6.1.1.4'
    'N' 'N' 0.0061 0.0033
                         'International Tables Vol C Tables 4.2.6.8 and 6.1.1.4'
    'O' 'O' 0.0106 0.0060
                         'International Tables Vol C Tables 4.2.6.8 and 6.1.1.4'
_computing_data_collection
;
XSCANS (Bruker, 2007)
;
_computing_cell_refinement
;
XSCANS (Bruker, 2007)
;
_computing_data_reduction
;
SHELXTL (Sheldrick, 2008)
;
_computing_structure_solution
;
<i>SHELXT2014/5</i> (Sheldrick, 2015<i>a</i>)
;
_computing_structure_refinement
;
<i>SHELXL2018/3</i> (Sheldrick, 2015<i>b</i>)
;
_computing_molecular_graphics
;
ORTEP-3 for Windows (Farrugia, 2012)
;
_computing_publication_material
;
PLATON (Spek, 2020)
;
loop_
    _atom_site_type_symbol
    _atom_site_label
    _atom_site_fract_x
    _atom_site_fract_y
    _atom_site_fract_z
    _atom_site_U_iso_or_equiv
    _atom_site_adp_type
    _atom_site_calc_flag
    _atom_site_occupancy
    _atom_site_disorder_assembly
    _atom_site_disorder_group
    C C1 0.44939(17) 0.02866(13) 0.83139(12) 0.0254(3) Uani d 1 . .
    H H1A 0.417532 0.092805 0.874131 0.031 Uiso calc 1 . .
    H H1B 0.532449 0.047058 0.770600 0.031 Uiso calc 1 . .
    C C2 0.50577(18) -0.08820(13) 0.89972(12) 0.0268(3) Uani d 1 . .
    H H2A 0.620705 -0.101848 0.903228 0.032 Uiso calc 1 . .
    H H2B 0.446137 -0.091719 0.973388 0.032 Uiso calc 1 . .
    C C3 0.32476(16) -0.11911(12) 0.80213(11) 0.0207(3) Uani d 1 . .
    C C4 0.18403(17) -0.15217(12) 0.88356(11) 0.0228(3) Uani d 1 . .
    H H4A 0.188777 -0.236789 0.889250 0.027 Uiso calc 1 . .
    H H4B 0.193319 -0.138146 0.954753 0.027 Uiso calc 1 . .
    C C5 0.02321(16) -0.08252(12) 0.85304(11) 0.0210(3) Uani d 1 . .
    H H5 -0.054074 -0.085719 0.921116 0.025 Uiso calc 1 . .
    C C6 0.02583(16) 0.04591(12) 0.81466(11) 0.0195(3) Uani d 1 . .
    C C7 0.16526(16) 0.08404(12) 0.80012(11) 0.0198(3) Uani d 1 . .
    C C8 -0.13267(17) 0.12259(12) 0.81093(11) 0.0215(3) Uani d 1 . .
    C C9 -0.16490(17) 0.23969(12) 0.74001(12) 0.0229(3) Uani d 1 . .
    C C10 -0.29651(18) 0.32328(14) 0.77432(13) 0.0316(4) Uani d 1 . .
    H H10 -0.360310 0.305622 0.841463 0.038 Uiso calc 1 . .
    C C11 -0.3348(2) 0.43204(14) 0.71104(14) 0.0390(4) Uani d 1 . .
    H H11 -0.423388 0.489185 0.735723 0.047 Uiso calc 1 . .
    C C12 -0.2450(2) 0.45780(14) 0.61222(14) 0.0373(4) Uani d 1 . .
    H H12 -0.271383 0.532550 0.569140 0.045 Uiso calc 1 . .
    C C13 -0.1165(2) 0.37451(14) 0.57624(13) 0.0331(4) Uani d 1 . .
    H H13 -0.055757 0.391481 0.507747 0.040 Uiso calc 1 . .
    C C14 -0.07625(18) 0.26622(13) 0.63998(12) 0.0257(3) Uani d 1 . .
    H H14 0.012783 0.209572 0.615064 0.031 Uiso calc 1 . .
    C C15 0.17191(16) 0.20907(12) 0.78945(11) 0.0206(3) Uani d 1 . .
    C C16 0.07779(18) 0.27811(13) 0.86290(12) 0.0262(3) Uani d 1 . .
    H H16 0.010893 0.244616 0.922039 0.031 Uiso calc 1 . .
    C C17 0.0815(2) 0.39533(14) 0.84988(14) 0.0377(4) Uani d 1 . .
    H H17 0.017135 0.441920 0.900193 0.045 Uiso calc 1 . .
    C C18 0.1783(2) 0.44495(14) 0.76422(15) 0.0409(4) Uani d 1 . .
    H H18 0.179183 0.525745 0.754894 0.049 Uiso calc 1 . .
    C C19 0.27404(19) 0.37652(14) 0.69207(14) 0.0361(4) Uani d 1 . .
    H H19 0.341594 0.410217 0.633493 0.043 Uiso calc 1 . .
    C C20 0.27169(17) 0.25941(13) 0.70494(12) 0.0267(3) Uani d 1 . .
    H H20 0.338866 0.212733 0.655604 0.032 Uiso calc 1 . .
    C C21 0.33725(16) -0.15426(12) 0.69346(11) 0.0211(3) Uani d 1 . .
    C C22 0.34714(18) -0.07518(13) 0.59878(12) 0.0264(3) Uani d 1 . .
    H H22 0.341812 0.004668 0.600857 0.032 Uiso calc 1 . .
    C C23 0.36476(18) -0.11116(14) 0.50068(12) 0.0306(4) Uani d 1 . .
    H H23 0.371794 -0.055874 0.436337 0.037 Uiso calc 1 . .
    C C24 0.37210(18) -0.22659(14) 0.49615(13) 0.0297(4) Uani d 1 . .
    H H24 0.382339 -0.251013 0.429194 0.036 Uiso calc 1 . .
    C C25 0.36436(19) -0.30625(13) 0.59033(13) 0.0322(4) Uani d 1 . .
    H H25 0.370629 -0.386175 0.587958 0.039 Uiso calc 1 . .
    C C26 0.34759(18) -0.27082(13) 0.68784(12) 0.0292(4) Uani d 1 . .
    H H26 0.343066 -0.326753 0.751869 0.035 Uiso calc 1 . .
    C C27 -0.03918(16) -0.13787(12) 0.77793(12) 0.0221(3) Uani d 1 . .
    C C28 -0.05435(18) -0.08759(13) 0.67303(12) 0.0275(3) Uani d 1 . .
    H H28 -0.024649 -0.014775 0.644757 0.033 Uiso calc 1 . .
    C C29 -0.1118(2) -0.14096(15) 0.60841(14) 0.0363(4) Uani d 1 . .
    H H29 -0.120172 -0.104929 0.536272 0.044 Uiso calc 1 . .
    C C30 -0.15699(19) -0.24589(15) 0.64757(15) 0.0378(4) Uani d 1 . .
    H H30 -0.197606 -0.281885 0.603040 0.045 Uiso calc 1 . .
    C C31 -0.14290(18) -0.29836(14) 0.75188(15) 0.0350(4) Uani d 1 . .
    H H31 -0.172882 -0.371193 0.779443 0.042 Uiso calc 1 . .
    C C32 -0.08480(18) -0.24458(13) 0.81661(13) 0.0292(4) Uani d 1 . .
    H H32 -0.075911 -0.281070 0.888577 0.035 Uiso calc 1 . .
    N N1 0.31103(13) 0.00872(10) 0.79395(9) 0.0209(3) Uani d 1 . .
    N N2 0.47413(15) -0.17512(11) 0.84545(11) 0.0263(3) Uani d 1 . .
    H H2N 0.553(2) -0.1864(13) 0.7890(13) 0.033(4) Uiso d 1 . .
    O O1 -0.24961(12) 0.08722(9) 0.86497(8) 0.0286(3) Uani d 1 . .
loop_
    _atom_site_aniso_label
    _atom_site_aniso_U_11
    _atom_site_aniso_U_22
    _atom_site_aniso_U_33
    _atom_site_aniso_U_12
    _atom_site_aniso_U_13
    _atom_site_aniso_U_23
    C1 0.0190(8) 0.0297(8) 0.0306(8) -0.0071(6) -0.0052(6) -0.0079(7)
    C2 0.0208(8) 0.0331(9) 0.0278(8) -0.0051(7) -0.0058(6) -0.0068(7)
    C3 0.0187(7) 0.0172(7) 0.0251(8) -0.0023(6) -0.0034(6) -0.0029(6)
    C4 0.0237(8) 0.0212(7) 0.0227(8) -0.0056(6) -0.0024(6) -0.0019(6)
    C5 0.0191(7) 0.0217(7) 0.0214(7) -0.0069(6) 0.0006(6) -0.0027(6)
    C6 0.0199(7) 0.0207(7) 0.0186(7) -0.0049(6) -0.0011(6) -0.0055(6)
    C7 0.0214(7) 0.0222(7) 0.0161(7) -0.0049(6) -0.0008(6) -0.0056(6)
    C8 0.0209(7) 0.0236(7) 0.0222(7) -0.0060(6) -0.0010(6) -0.0095(6)
    C9 0.0197(7) 0.0240(8) 0.0279(8) -0.0047(6) -0.0063(6) -0.0083(6)
    C10 0.0263(9) 0.0321(9) 0.0346(9) 0.0008(7) -0.0043(7) -0.0103(7)
    C11 0.0374(10) 0.0297(9) 0.0488(11) 0.0051(8) -0.0142(8) -0.0123(8)
    C12 0.0440(11) 0.0256(9) 0.0463(11) -0.0066(8) -0.0222(9) -0.0016(7)
    C13 0.0378(10) 0.0328(9) 0.0314(9) -0.0127(8) -0.0096(7) -0.0013(7)
    C14 0.0241(8) 0.0266(8) 0.0282(8) -0.0055(6) -0.0058(6) -0.0068(6)
    C15 0.0185(7) 0.0211(7) 0.0244(8) -0.0057(6) -0.0061(6) -0.0040(6)
    C16 0.0271(8) 0.0270(8) 0.0264(8) -0.0075(7) -0.0023(6) -0.0080(6)
    C17 0.0416(10) 0.0283(9) 0.0455(10) -0.0085(8) 0.0022(8) -0.0182(8)
    C18 0.0419(11) 0.0203(8) 0.0618(12) -0.0120(7) -0.0029(9) -0.0083(8)
    C19 0.0311(9) 0.0282(9) 0.0476(11) -0.0130(7) 0.0008(8) -0.0013(8)
    C20 0.0228(8) 0.0256(8) 0.0316(9) -0.0072(6) 0.0000(6) -0.0058(7)
    C21 0.0158(7) 0.0230(7) 0.0246(8) -0.0039(6) -0.0015(6) -0.0057(6)
    C22 0.0290(8) 0.0226(8) 0.0280(8) -0.0082(6) 0.0001(7) -0.0059(6)
    C23 0.0326(9) 0.0338(9) 0.0241(8) -0.0094(7) 0.0014(7) -0.0047(7)
    C24 0.0252(8) 0.0390(9) 0.0278(8) -0.0104(7) 0.0016(7) -0.0134(7)
    C25 0.0357(9) 0.0250(8) 0.0381(9) -0.0093(7) -0.0001(7) -0.0120(7)
    C26 0.0346(9) 0.0232(8) 0.0288(8) -0.0061(7) -0.0020(7) -0.0050(6)
    C27 0.0158(7) 0.0209(7) 0.0295(8) -0.0034(6) 0.0001(6) -0.0078(6)
    C28 0.0297(9) 0.0244(8) 0.0304(9) -0.0072(7) -0.0036(7) -0.0083(6)
    C29 0.0391(10) 0.0367(10) 0.0355(9) -0.0026(8) -0.0095(8) -0.0148(8)
    C30 0.0320(9) 0.0373(10) 0.0518(11) -0.0033(8) -0.0096(8) -0.0263(9)
    C31 0.0271(9) 0.0233(8) 0.0576(12) -0.0075(7) -0.0029(8) -0.0143(8)
    C32 0.0253(8) 0.0228(8) 0.0389(9) -0.0061(6) -0.0027(7) -0.0045(7)
    N1 0.0177(6) 0.0212(6) 0.0255(6) -0.0057(5) -0.0032(5) -0.0061(5)
    N2 0.0206(7) 0.0289(7) 0.0289(7) -0.0016(5) -0.0042(6) -0.0080(6)
    O1 0.0201(5) 0.0320(6) 0.0333(6) -0.0078(5) 0.0015(5) -0.0069(5)
_geom_special_details
;
 All esds (except the esd in the dihedral angle between two l.s. planes)
 are estimated using the full covariance matrix.  The cell esds are taken
 into account individually in the estimation of esds in distances, angles
 and torsion angles; correlations between esds in cell parameters are only
 used when they are defined by crystal symmetry.  An approximate (isotropic)
 treatment of cell esds is used for estimating esds involving l.s. planes.
;
loop_
    _geom_bond_atom_site_label_1
    _geom_bond_atom_site_label_2
    _geom_bond_site_symmetry_2
    _geom_bond_distance
    _geom_bond_publ_flag
    C1 N1 . 1.4794(18) ?
    C1 C2 . 1.513(2) ?
    C1 H1A . 0.9900 ?
    C1 H1B . 0.9900 ?
    C2 N2 . 1.4736(18) ?
    C2 H2A . 0.9900 ?
    C2 H2B . 0.9900 ?
    C3 N2 . 1.4752(18) ?
    C3 N1 . 1.4859(17) ?
    C3 C21 . 1.5231(19) ?
    C3 C4 . 1.5328(18) ?
    C4 C5 . 1.530(2) ?
    C4 H4A . 0.9900 ?
    C4 H4B . 0.9900 ?
    C5 C6 . 1.5166(18) ?
    C5 C27 . 1.5279(19) ?
    C5 H5 . 1.0000 ?
    C6 C7 . 1.3761(19) ?
    C6 C8 . 1.4675(19) ?
    C7 N1 . 1.3685(17) ?
    C7 C15 . 1.4872(18) ?
    C8 O1 . 1.2379(16) ?
    C8 C9 . 1.500(2) ?
    C9 C14 . 1.390(2) ?
    C9 C10 . 1.393(2) ?
    C10 C11 . 1.385(2) ?
    C10 H10 . 0.9500 ?
    C11 C12 . 1.382(2) ?
    C11 H11 . 0.9500 ?
    C12 C13 . 1.381(2) ?
    C12 H12 . 0.9500 ?
    C13 C14 . 1.386(2) ?
    C13 H13 . 0.9500 ?
    C14 H14 . 0.9500 ?
    C15 C20 . 1.3910(19) ?
    C15 C16 . 1.3943(19) ?
    C16 C17 . 1.384(2) ?
    C16 H16 . 0.9500 ?
    C17 C18 . 1.381(2) ?
    C17 H17 . 0.9500 ?
    C18 C19 . 1.383(2) ?
    C18 H18 . 0.9500 ?
    C19 C20 . 1.380(2) ?
    C19 H19 . 0.9500 ?
    C20 H20 . 0.9500 ?
    C21 C22 . 1.384(2) ?
    C21 C26 . 1.3901(19) ?
    C22 C23 . 1.389(2) ?
    C22 H22 . 0.9500 ?
    C23 C24 . 1.379(2) ?
    C23 H23 . 0.9500 ?
    C24 C25 . 1.381(2) ?
    C24 H24 . 0.9500 ?
    C25 C26 . 1.380(2) ?
    C25 H25 . 0.9500 ?
    C26 H26 . 0.9500 ?
    C27 C28 . 1.380(2) ?
    C27 C32 . 1.3957(19) ?
    C28 C29 . 1.380(2) ?
    C28 H28 . 0.9500 ?
    C29 C30 . 1.376(2) ?
    C29 H29 . 0.9500 ?
    C30 C31 . 1.378(2) ?
    C30 H30 . 0.9500 ?
    C31 C32 . 1.388(2) ?
    C31 H31 . 0.9500 ?
    C32 H32 . 0.9500 ?
    N2 H2N . 0.908(16) ?
loop_
    _geom_angle_atom_site_label_1
    _geom_angle_atom_site_label_2
    _geom_angle_atom_site_label_3
    _geom_angle_site_symmetry_1
    _geom_angle_site_symmetry_3
    _geom_angle
    _geom_angle_publ_flag
    N1 C1 C2 . . 101.91(11) ?
    N1 C1 H1A . . 111.4 ?
    C2 C1 H1A . . 111.4 ?
    N1 C1 H1B . . 111.4 ?
    C2 C1 H1B . . 111.4 ?
    H1A C1 H1B . . 109.3 ?
    N2 C2 C1 . . 104.60(12) ?
    N2 C2 H2A . . 110.8 ?
    C1 C2 H2A . . 110.8 ?
    N2 C2 H2B . . 110.8 ?
    C1 C2 H2B . . 110.8 ?
    H2A C2 H2B . . 108.9 ?
    N2 C3 N1 . . 105.07(11) ?
    N2 C3 C21 . . 108.59(11) ?
    N1 C3 C21 . . 112.32(11) ?
    N2 C3 C4 . . 109.35(11) ?
    N1 C3 C4 . . 107.36(11) ?
    C21 C3 C4 . . 113.77(11) ?
    C5 C4 C3 . . 112.67(11) ?
    C5 C4 H4A . . 109.1 ?
    C3 C4 H4A . . 109.1 ?
    C5 C4 H4B . . 109.1 ?
    C3 C4 H4B . . 109.1 ?
    H4A C4 H4B . . 107.8 ?
    C6 C5 C27 . . 114.32(12) ?
    C6 C5 C4 . . 110.99(11) ?
    C27 C5 C4 . . 113.18(11) ?
    C6 C5 H5 . . 105.9 ?
    C27 C5 H5 . . 105.9 ?
    C4 C5 H5 . . 105.9 ?
    C7 C6 C8 . . 124.93(12) ?
    C7 C6 C5 . . 120.66(12) ?
    C8 C6 C5 . . 113.82(12) ?
    N1 C7 C6 . . 122.21(12) ?
    N1 C7 C15 . . 114.14(12) ?
    C6 C7 C15 . . 123.64(12) ?
    O1 C8 C6 . . 118.86(13) ?
    O1 C8 C9 . . 116.85(13) ?
    C6 C8 C9 . . 124.17(12) ?
    C14 C9 C10 . . 118.77(14) ?
    C14 C9 C8 . . 123.47(13) ?
    C10 C9 C8 . . 117.65(13) ?
    C11 C10 C9 . . 120.35(15) ?
    C11 C10 H10 . . 119.8 ?
    C9 C10 H10 . . 119.8 ?
    C12 C11 C10 . . 120.33(16) ?
    C12 C11 H11 . . 119.8 ?
    C10 C11 H11 . . 119.8 ?
    C13 C12 C11 . . 119.80(16) ?
    C13 C12 H12 . . 120.1 ?
    C11 C12 H12 . . 120.1 ?
    C12 C13 C14 . . 120.08(16) ?
    C12 C13 H13 . . 120.0 ?
    C14 C13 H13 . . 120.0 ?
    C13 C14 C9 . . 120.64(14) ?
    C13 C14 H14 . . 119.7 ?
    C9 C14 H14 . . 119.7 ?
    C20 C15 C16 . . 118.84(13) ?
    C20 C15 C7 . . 120.26(12) ?
    C16 C15 C7 . . 120.90(12) ?
    C17 C16 C15 . . 120.18(14) ?
    C17 C16 H16 . . 119.9 ?
    C15 C16 H16 . . 119.9 ?
    C18 C17 C16 . . 120.41(15) ?
    C18 C17 H17 . . 119.8 ?
    C16 C17 H17 . . 119.8 ?
    C17 C18 C19 . . 119.71(15) ?
    C17 C18 H18 . . 120.1 ?
    C19 C18 H18 . . 120.1 ?
    C20 C19 C18 . . 120.19(15) ?
    C20 C19 H19 . . 119.9 ?
    C18 C19 H19 . . 119.9 ?
    C19 C20 C15 . . 120.63(14) ?
    C19 C20 H20 . . 119.7 ?
    C15 C20 H20 . . 119.7 ?
    C22 C21 C26 . . 118.31(13) ?
    C22 C21 C3 . . 122.27(12) ?
    C26 C21 C3 . . 119.33(13) ?
    C21 C22 C23 . . 120.79(14) ?
    C21 C22 H22 . . 119.6 ?
    C23 C22 H22 . . 119.6 ?
    C24 C23 C22 . . 120.40(15) ?
    C24 C23 H23 . . 119.8 ?
    C22 C23 H23 . . 119.8 ?
    C23 C24 C25 . . 119.08(14) ?
    C23 C24 H24 . . 120.5 ?
    C25 C24 H24 . . 120.5 ?
    C26 C25 C24 . . 120.62(14) ?
    C26 C25 H25 . . 119.7 ?
    C24 C25 H25 . . 119.7 ?
    C25 C26 C21 . . 120.79(14) ?
    C25 C26 H26 . . 119.6 ?
    C21 C26 H26 . . 119.6 ?
    C28 C27 C32 . . 117.59(14) ?
    C28 C27 C5 . . 123.52(13) ?
    C32 C27 C5 . . 118.89(13) ?
    C29 C28 C27 . . 121.33(15) ?
    C29 C28 H28 . . 119.3 ?
    C27 C28 H28 . . 119.3 ?
    C30 C29 C28 . . 120.55(16) ?
    C30 C29 H29 . . 119.7 ?
    C28 C29 H29 . . 119.7 ?
    C29 C30 C31 . . 119.46(15) ?
    C29 C30 H30 . . 120.3 ?
    C31 C30 H30 . . 120.3 ?
    C30 C31 C32 . . 119.85(15) ?
    C30 C31 H31 . . 120.1 ?
    C32 C31 H31 . . 120.1 ?
    C31 C32 C27 . . 121.21(16) ?
    C31 C32 H32 . . 119.4 ?
    C27 C32 H32 . . 119.4 ?
    C7 N1 C1 . . 123.36(11) ?
    C7 N1 C3 . . 120.74(11) ?
    C1 N1 C3 . . 109.49(11) ?
    C2 N2 C3 . . 105.65(11) ?
    C2 N2 H2N . . 107.9(10) ?
    C3 N2 H2N . . 107.7(10) ?
loop_
    _geom_torsion_atom_site_label_1
    _geom_torsion_atom_site_label_2
    _geom_torsion_atom_site_label_3
    _geom_torsion_atom_site_label_4
    _geom_torsion_site_symmetry_1
    _geom_torsion_site_symmetry_2
    _geom_torsion_site_symmetry_3
    _geom_torsion_site_symmetry_4
    _geom_torsion
    _geom_torsion_publ_flag
    N1 C1 C2 N2 . . . . 34.54(14) ?
    N2 C3 C4 C5 . . . . 170.85(11) ?
    N1 C3 C4 C5 . . . . 57.36(15) ?
    C21 C3 C4 C5 . . . . -67.56(15) ?
    C3 C4 C5 C6 . . . . -43.64(15) ?
    C3 C4 C5 C27 . . . . 86.46(14) ?
    C27 C5 C6 C7 . . . . -122.71(14) ?
    C4 C5 C6 C7 . . . . 6.78(18) ?
    C27 C5 C6 C8 . . . . 65.67(15) ?
    C4 C5 C6 C8 . . . . -164.83(11) ?
    C8 C6 C7 N1 . . . . -173.38(13) ?
    C5 C6 C7 N1 . . . . 16.0(2) ?
    C8 C6 C7 C15 . . . . 6.4(2) ?
    C5 C6 C7 C15 . . . . -164.19(12) ?
    C7 C6 C8 O1 . . . . -150.77(14) ?
    C5 C6 C8 O1 . . . . 20.43(18) ?
    C7 C6 C8 C9 . . . . 33.3(2) ?
    C5 C6 C8 C9 . . . . -155.55(13) ?
    O1 C8 C9 C14 . . . . -144.49(14) ?
    C6 C8 C9 C14 . . . . 31.6(2) ?
    O1 C8 C9 C10 . . . . 31.66(19) ?
    C6 C8 C9 C10 . . . . -152.29(14) ?
    C14 C9 C10 C11 . . . . -2.0(2) ?
    C8 C9 C10 C11 . . . . -178.33(14) ?
    C9 C10 C11 C12 . . . . 1.4(3) ?
    C10 C11 C12 C13 . . . . 0.2(3) ?
    C11 C12 C13 C14 . . . . -1.2(2) ?
    C12 C13 C14 C9 . . . . 0.6(2) ?
    C10 C9 C14 C13 . . . . 1.0(2) ?
    C8 C9 C14 C13 . . . . 177.12(13) ?
    N1 C7 C15 C20 . . . . 50.14(18) ?
    C6 C7 C15 C20 . . . . -129.69(15) ?
    N1 C7 C15 C16 . . . . -130.46(14) ?
    C6 C7 C15 C16 . . . . 49.7(2) ?
    C20 C15 C16 C17 . . . . 1.5(2) ?
    C7 C15 C16 C17 . . . . -177.90(14) ?
    C15 C16 C17 C18 . . . . 0.0(3) ?
    C16 C17 C18 C19 . . . . -1.1(3) ?
    C17 C18 C19 C20 . . . . 0.7(3) ?
    C18 C19 C20 C15 . . . . 0.9(3) ?
    C16 C15 C20 C19 . . . . -1.9(2) ?
    C7 C15 C20 C19 . . . . 177.47(14) ?
    N2 C3 C21 C22 . . . . -110.98(15) ?
    N1 C3 C21 C22 . . . . 4.78(18) ?
    C4 C3 C21 C22 . . . . 127.01(14) ?
    N2 C3 C21 C26 . . . . 65.54(16) ?
    N1 C3 C21 C26 . . . . -178.70(12) ?
    C4 C3 C21 C26 . . . . -56.47(17) ?
    C26 C21 C22 C23 . . . . 0.9(2) ?
    C3 C21 C22 C23 . . . . 177.43(14) ?
    C21 C22 C23 C24 . . . . 0.2(2) ?
    C22 C23 C24 C25 . . . . -1.1(2) ?
    C23 C24 C25 C26 . . . . 0.8(2) ?
    C24 C25 C26 C21 . . . . 0.4(2) ?
    C22 C21 C26 C25 . . . . -1.2(2) ?
    C3 C21 C26 C25 . . . . -177.83(14) ?
    C6 C5 C27 C28 . . . . 15.65(19) ?
    C4 C5 C27 C28 . . . . -112.74(15) ?
    C6 C5 C27 C32 . . . . -163.87(12) ?
    C4 C5 C27 C32 . . . . 67.74(16) ?
    C32 C27 C28 C29 . . . . -0.3(2) ?
    C5 C27 C28 C29 . . . . -179.83(14) ?
    C27 C28 C29 C30 . . . . 0.6(2) ?
    C28 C29 C30 C31 . . . . -0.7(2) ?
    C29 C30 C31 C32 . . . . 0.6(2) ?
    C30 C31 C32 C27 . . . . -0.3(2) ?
    C28 C27 C32 C31 . . . . 0.2(2) ?
    C5 C27 C32 C31 . . . . 179.72(13) ?
    C6 C7 N1 C1 . . . . -148.49(13) ?
    C15 C7 N1 C1 . . . . 31.67(18) ?
    C6 C7 N1 C3 . . . . 0.4(2) ?
    C15 C7 N1 C3 . . . . -179.42(11) ?
    C2 C1 N1 C7 . . . . 130.66(13) ?
    C2 C1 N1 C3 . . . . -21.25(14) ?
    N2 C3 N1 C7 . . . . -152.67(12) ?
    C21 C3 N1 C7 . . . . 89.46(14) ?
    C4 C3 N1 C7 . . . . -36.33(16) ?
    N2 C3 N1 C1 . . . . 0.10(14) ?
    C21 C3 N1 C1 . . . . -117.77(12) ?
    C4 C3 N1 C1 . . . . 116.44(12) ?
    C1 C2 N2 C3 . . . . -35.78(14) ?
    N1 C3 N2 C2 . . . . 22.05(14) ?
    C21 C3 N2 C2 . . . . 142.42(11) ?
    C4 C3 N2 C2 . . . . -92.91(13) ?
loop_
    _geom_hbond_atom_site_label_D
    _geom_hbond_atom_site_label_H
    _geom_hbond_atom_site_label_A
    _geom_hbond_site_symmetry_A
    _geom_hbond_distance_DH
    _geom_hbond_distance_HA
    _geom_hbond_distance_DA
    _geom_hbond_angle_DHA
    _geom_hbond_publ_flag
    C2 H2B O1 2_557 0.99 2.43 3.4084(19) 168 yes
    C24 H24 Cg3 2_556 0.95 2.83 3.5886(18) 138 yes
_shelx_space_group_comment
;
The symmetry employed for this shelxl refinement is uniquely defined
by the following loop, which should always be used as a source of
symmetry information in preference to the above space-group names.
They are only intended as comments.
;
_shelx_estimated_absorpt_T_min     ?
_shelx_estimated_absorpt_T_max     ?
_shelx_hkl_file
;
  -1   0   0   55.51    0.89
  -1   0   0   57.52    1.00
   1   0   0   52.92    0.90
  -2   0   0   26.41    0.81
  -2   0   0   26.54    0.69
   2   0   0   26.47    0.76
   2   0   0   25.62    0.55
  -3   0   0   36.31    1.16
  -3   0   0   36.16    0.98
   3   0   0   34.42    1.04
   3   0   0   35.64    0.76
  -4   0   0   58.26    1.74
  -4   0   0   60.74    1.48
   4   0   0   56.42    1.57
   4   0   0   58.68    1.14
  -5   0   0   25.70    1.25
  -5   0   0   26.23    1.03
   5   0   0   25.57    1.17
   5   0   0   25.83    0.76
  -6   0   0   45.26    1.50
  -6   0   0   44.62    1.85
   6   0   0   45.46    1.73
  -7   0   0    4.16    0.65
  -7   0   0    3.79    0.75
   7   0   0    2.95    0.68
  -8   0   0   -0.01    0.39
   8   0   0    0.77    0.53
  -9   0   0    4.67    0.94
   9   0   0    4.53    1.00
 -10   0   0   10.75    1.48
  10   0   0    9.56    1.43
 -11   0   0    1.90    0.84
  11   0   0    2.66    0.93
  10  -1   0    5.18    1.13
 -10   1   0    4.94    1.04
   9  -1   0    0.29    0.47
  -9   1   0    2.27    0.76
   8  -1   0   13.96    1.42
  -8   1   0   13.92    1.48
   7  -1   0    1.68    0.58
  -7   1   0    2.34    0.53
  -7   1   0    0.99    0.51
   6  -1   0    9.48    0.96
  -6   1   0   10.26    0.77
  -6   1   0   10.93    1.15
   5  -1   0   36.17    1.05
   5  -1   0   36.35    1.37
  -5   1   0   34.98    1.24
  -5   1   0   35.78    1.52
   4  -1   0    5.90    0.39
   4  -1   0    4.51    0.52
  -4   1   0    5.46    0.63
  -4   1   0    5.39    0.53
   3  -1   0   22.27    0.68
   3  -1   0   20.67    0.80
  -3   1   0   20.82    0.89
  -3   1   0   19.89    0.74
   2  -1   0  980.02   11.58
   2  -1   0  948.28   12.61
  -2   1   0  983.84   12.16
  -2   1   0  964.87   11.67
   1  -1   0   31.82    0.69
  -1   1   0   29.14    0.66
  -1   1   0   28.74    0.71
  -1   1   0   28.93    0.60
   0  -1   0  332.10    4.02
   0   1   0  320.15    3.90
  -1  -1   0  101.85    1.51
   1   1   0  101.97    1.54
   1   1   0  100.24    1.46
  -2  -1   0  220.29    3.02
  -2  -1   0  218.71    3.20
  -2  -1   0  215.61    2.69
   2   1   0  215.47    3.15
  -3  -1   0    1.55    0.32
  -3  -1   0    1.33    0.25
   3   1   0    1.17    0.15
   3   1   0    0.92    0.27
  -4  -1   0   21.82    1.00
  -4  -1   0   21.17    0.83
   4   1   0   19.75    0.53
   4   1   0   19.10    0.91
  -5  -1   0   43.00    1.33
  -5  -1   0   41.07    1.55
   5   1   0   40.83    0.90
   5   1   0   40.22    1.49
  -6  -1   0   59.77    2.10
  -6  -1   0   60.20    1.77
   6   1   0   60.17    2.06
  -7  -1   0    0.14    0.36
  -7  -1   0    0.31    0.32
   7   1   0    1.11    0.52
  -8  -1   0   18.55    1.13
  -8  -1   0   17.89    1.33
   8   1   0   17.39    1.38
  -9  -1   0    6.26    1.06
   9   1   0    5.72    1.11
 -10  -1   0    0.54    0.61
  10   1   0    0.06    0.56
 -11  -1   0    0.68    0.58
  11   1   0    1.07    0.82
 -10   2   0    0.34    0.61
   9  -2   0    2.05    0.70
  -9   2   0    4.07    0.95
   8  -2   0    2.47    0.69
  -8   2   0    2.50    0.72
   7  -2   0    2.73    0.61
  -7   2   0    3.14    0.74
  -7   2   0    2.96    0.57
   6  -2   0   -0.22    0.29
  -6   2   0    0.04    0.24
  -6   2   0    0.15    0.39
   5  -2   0   11.77    0.82
   5  -2   0   12.29    0.69
  -5   2   0   12.93    0.97
  -5   2   0   12.11    0.79
   4  -2   0  101.47    2.06
   4  -2   0  105.98    2.27
  -4   2   0  101.81    2.51
  -4   2   0   99.36    2.18
   3  -2   0  107.30    2.02
   3  -2   0  103.75    2.04
  -3   2   0  106.13    2.11
  -3   2   0  110.88    2.39
   2  -2   0   51.19    1.21
   2  -2   0   51.76    1.13
  -2   2   0   48.43    1.19
  -2   2   0   50.85    1.33
   1  -2   0  289.17    3.97
  -1   2   0  288.02    3.91
  -1   2   0  283.49    3.64
  -1   2   0  288.49    4.00
   0  -2   0   32.20    0.80
   0   2   0   33.17    0.79
   0   2   0   32.60    0.72
   0   2   0   32.71    0.65
  -1  -2   0    0.96    0.16
  -1  -2   0    1.09    0.19
   1   2   0    0.79    0.18
   1   2   0    0.90    0.18
  -2  -2   0    5.71    0.31
  -2  -2   0    5.10    0.36
   2   2   0    6.11    0.44
   2   2   0    5.08    0.35
  -3  -2   0    0.07    0.17
  -3  -2   0    0.25    0.15
  -3  -2   0    0.00    0.11
  -4  -2   0   62.85    1.72
  -4  -2   0   65.32    1.57
  -4  -2   0   63.92    1.13
   4   2   0   62.99    1.75
  -5  -2   0   -0.12    0.21
  -5  -2   0    0.15    0.21
  -5  -2   0    0.15    0.14
   5   2   0    0.20    0.29
  -6  -2   0    0.27    0.32
  -6  -2   0    0.17    0.25
   6   2   0    0.31    0.38
  -7  -2   0    1.77    0.42
  -7  -2   0    1.20    0.51
   7   2   0    1.86    0.61
  -8  -2   0    2.73    0.71
  -8  -2   0    3.87    0.65
   8   2   0    3.71    0.85
  -9  -2   0   18.29    1.74
   9   2   0   20.02    1.88
 -10  -2   0    1.40    0.66
  10   2   0   -0.51    0.50
 -11  -2   0    8.13    1.34
  11   2   0   11.00    1.62
 -10   3   0    0.35    0.53
  -9   3   0    1.56    0.78
   8  -3   0    0.35    0.47
  -8   3   0    0.56    0.50
   7  -3   0   17.03    1.17
  -7   3   0   17.44    1.13
  -7   3   0   17.00    1.37
   6  -3   0   -0.11    0.30
  -6   3   0    0.34    0.34
  -6   3   0   -0.06    0.40
   5  -3   0    3.62    0.53
   5  -3   0    4.18    0.61
  -5   3   0    4.03    0.57
  -5   3   0    5.07    0.77
   4  -3   0    1.63    0.37
   4  -3   0    1.52    0.36
  -4   3   0    0.33    0.33
  -4   3   0    1.27    0.32
   3  -3   0  147.45    2.73
   3  -3   0  147.90    2.62
  -3   3   0  146.88    3.04
  -3   3   0  145.10    2.75
   2  -3   0    0.58    0.26
  -2   3   0    0.16    0.21
  -2   3   0    0.40    0.19
  -2   3   0    0.35    0.16
   1  -3   0   34.81    1.07
  -1   3   0   34.16    1.00
  -1   3   0   33.23    0.77
  -1   3   0   32.34    0.98
   0   3   0   24.66    0.82
   0   3   0   25.94    0.75
   0   3   0   26.21    0.67
  -1  -3   0   68.39    1.32
  -1  -3   0   69.14    1.44
   1   3   0   64.56    1.30
   1   3   0   64.34    1.38
  -2  -3   0    0.27    0.20
  -2  -3   0    0.06    0.13
   2   3   0    0.31    0.20
   2   3   0    0.02    0.15
  -3  -3   0    2.03    0.26
  -3  -3   0    1.40    0.29
   3   3   0    1.43    0.28
   3   3   0    0.94    0.29
  -4  -3   0    4.55    0.55
  -4  -3   0    5.10    0.34
   4   3   0    3.54    0.51
   4   3   0    4.22    0.47
  -5  -3   0   31.65    0.79
  -5  -3   0   30.50    1.29
   5   3   0   30.86    1.36
  -6  -3   0   38.98    1.45
  -6  -3   0   38.11    1.61
   6   3   0   40.19    1.71
  -7  -3   0    1.07    0.40
  -7  -3   0    0.53    0.41
   7   3   0    0.06    0.48
  -8  -3   0    3.58    0.65
  -8  -3   0    2.84    0.72
   8   3   0    2.75    0.70
  -9  -3   0    2.52    0.74
   9   3   0    4.28    0.95
 -10  -3   0    8.88    1.33
  10   3   0   11.23    1.52
 -11  -3   0    0.28    0.57
  11   3   0   -0.02    0.66
 -10   4   0    0.75    0.70
  -9   4   0    0.11    0.63
  -8   4   0    4.15    0.95
   7  -4   0    4.19    0.83
  -7   4   0    7.11    0.91
  -7   4   0    6.22    1.07
   6  -4   0    7.12    0.83
   6  -4   0    5.89    0.75
  -6   4   0    6.81    0.84
  -6   4   0    7.19    1.05
   5  -4   0    8.63    0.86
   5  -4   0    8.09    0.80
  -5   4   0    9.05    1.06
  -5   4   0    9.33    0.90
   4  -4   0   10.24    0.76
   4  -4   0    9.72    0.67
  -4   4   0    9.78    1.00
  -4   4   0    8.15    0.79
   3  -4   0    2.42    0.47
   3  -4   0    1.86    0.33
  -3   4   0    2.03    0.45
  -3   4   0    1.95    0.39
   2  -4   0    1.79    0.41
  -2   4   0    2.74    0.32
  -2   4   0    1.96    0.38
  -2   4   0    2.59    0.45
   1  -4   0    7.36    0.67
  -1   4   0    6.61    0.37
  -1   4   0    6.34    0.48
  -1   4   0    6.97    0.63
   0  -4   0    6.20    0.60
   0   4   0    6.29    0.36
   0   4   0    5.24    0.51
   0   4   0    5.48    0.40
  -1  -4   0    0.59    0.26
  -1  -4   0    0.14    0.13
   1   4   0    0.22    0.21
   1   4   0    0.19    0.16
  -2  -4   0   26.88    0.88
  -2  -4   0   25.35    0.90
   2   4   0   25.25    0.91
   2   4   0   23.79    0.91
  -3  -4   0   11.55    0.59
  -3  -4   0   12.14    0.66
   3   4   0   11.45    0.73
   3   4   0   11.18    0.66
  -4  -4   0    7.56    0.72
  -4  -4   0    6.72    0.47
   4   4   0    6.25    0.63
   4   4   0    6.43    0.71
  -5  -4   0    0.03    0.18
  -5  -4   0   -0.14    0.21
   5   4   0    0.00    0.22
   5   4   0    0.02    0.33
  -6  -4   0    1.59    0.47
   6   4   0    1.52    0.40
   6   4   0    1.56    0.52
  -7  -4   0    1.28    0.49
   7   4   0    3.22    0.57
   7   4   0    2.50    0.71
  -8  -4   0    6.68    0.96
   8   4   0    6.18    0.99
   8   4   0    4.35    0.69
  -9  -4   0    4.63    0.92
   9   4   0    2.52    0.85
 -10  -4   0   -0.22    0.37
  10   4   0   -0.33    0.56
 -11  -4   0    3.77    0.97
  11   4   0    4.92    1.22
  -9   5   0    1.16    0.70
  -8   5   0    4.59    1.02
  -7   5   0   14.65    1.17
  -7   5   0   15.88    1.64
   6  -5   0    7.14    0.87
  -6   5   0    5.94    0.98
  -6   5   0    9.78    1.05
   5  -5   0    0.36    0.33
   5  -5   0    1.36    0.42
  -5   5   0    0.24    0.30
  -5   5   0    0.75    0.49
   4  -5   0    1.37    0.37
   4  -5   0    1.90    0.49
  -4   5   0    0.94    0.46
  -4   5   0    1.04    0.37
   3  -5   0    1.49    0.43
  -3   5   0    1.19    0.39
  -3   5   0    0.88    0.36
  -3   5   0    1.00    0.27
   2  -5   0   15.28    0.92
  -2   5   0   16.16    0.93
  -2   5   0   16.08    0.67
  -2   5   0   14.30    0.87
   1  -5   0    3.15    0.54
  -1   5   0    2.94    0.48
  -1   5   0    2.98    0.44
  -1   5   0    2.81    0.32
   0  -5   0   97.31    2.23
   0   5   0  100.97    2.11
   0   5   0  103.00    1.88
   0   5   0  101.55    2.27
  -1  -5   0   51.24    1.49
   1   5   0   49.76    1.26
   1   5   0   48.79    1.29
   1   5   0   49.92    1.46
  -2  -5   0   17.19    0.84
  -2  -5   0   16.88    0.74
   2   5   0   17.67    0.87
   2   5   0   17.58    0.82
  -3  -5   0   31.70    1.09
  -3  -5   0   29.44    1.07
   3   5   0   29.43    1.17
   3   5   0   28.52    1.12
  -4  -5   0    9.31    0.61
  -4  -5   0    9.18    0.68
   4   5   0   10.09    0.72
   4   5   0    7.23    0.77
  -5  -5   0    1.61    0.36
  -5  -5   0    2.02    0.45
   5   5   0    1.96    0.43
   5   5   0    1.47    0.47
  -6  -5   0   11.13    0.90
   6   5   0   10.88    1.14
   6   5   0   12.39    0.88
  -7  -5   0    3.53    0.70
   7   5   0    2.61    0.57
   7   5   0    3.31    0.79
  -8  -5   0   11.89    1.27
   8   5   0    7.44    0.91
   8   5   0    9.51    1.25
  -9  -5   0    5.83    0.98
   9   5   0    4.46    0.99
 -10  -5   0    9.32    1.35
  10   5   0    9.48    1.41
 -11  -5   0    0.97    0.68
  11   5   0    0.70    0.78
  -9   6   0    4.56    1.18
  -8   6   0    3.89    1.05
  -7   6   0   11.05    1.43
  -7   6   0   11.77    1.24
   6  -6   0    0.21    0.37
  -6   6   0    0.46    0.50
  -6   6   0    0.47    0.41
   5  -6   0    1.80    0.54
  -5   6   0    0.57    0.41
  -5   6   0    2.27    0.69
   4  -6   0   12.52    1.14
   4  -6   0   10.84    0.75
  -4   6   0   11.65    1.21
  -4   6   0   11.23    1.07
   3  -6   0    8.63    0.93
  -3   6   0    8.50    0.59
  -3   6   0    8.40    0.94
  -3   6   0    8.87    0.89
   2  -6   0   30.73    1.36
  -2   6   0   32.46    1.00
  -2   6   0   32.02    1.38
  -2   6   0   29.92    1.32
   1  -6   0    0.33    0.33
  -1   6   0    0.20    0.22
  -1   6   0    0.17    0.26
  -1   6   0    0.25    0.16
   0  -6   0  156.57    3.24
   0   6   0  161.70    2.69
   0   6   0  156.74    2.99
   0   6   0  153.89    3.18
  -1  -6   0  218.76    3.95
   1   6   0  222.67    3.70
   1   6   0  221.83    3.99
   1   6   0  221.26    3.56
  -2  -6   0   49.67    1.56
  -2  -6   0   47.40    1.39
   2   6   0   47.81    1.44
   2   6   0   45.26    1.55
  -3  -6   0    7.02    0.66
  -3  -6   0    7.58    0.76
   3   6   0    6.69    0.69
   3   6   0    4.68    0.62
  -4  -6   0    0.15    0.21
  -4  -6   0    0.08    0.28
   4   6   0    0.24    0.29
   4   6   0    0.67    0.34
  -5  -6   0    0.72    0.33
  -5  -6   0    0.77    0.31
   5   6   0    0.28    0.29
   5   6   0    0.66    0.42
  -6  -6   0    1.60    0.47
   6   6   0    0.97    0.43
   6   6   0    0.44    0.45
  -7  -6   0    0.49    0.35
   7   6   0    0.76    0.40
   7   6   0    0.61    0.54
  -8  -6   0    0.25    0.46
   8   6   0    0.73    0.53
   8   6   0    0.68    0.43
  -9  -6   0    9.65    1.26
   9   6   0    8.67    1.30
 -10  -6   0    2.73    0.82
  10   6   0    3.17    1.00
 -11  -6   0    1.09    0.68
  11   6   0   -0.32    0.50
  -8   7   0    0.86    0.74
  -7   7   0   -0.03    0.33
  -7   7   0    0.75    0.61
   6  -7   0    2.05    0.61
  -6   7   0    1.87    0.61
  -6   7   0    1.19    0.66
   5  -7   0   30.32    1.62
  -5   7   0   24.67    1.47
  -5   7   0   23.35    1.58
   4  -7   0   20.84    1.32
  -4   7   0   23.50    1.38
  -4   7   0   20.32    1.39
   3  -7   0   14.38    1.08
  -3   7   0   14.05    1.10
  -3   7   0   15.50    1.10
   2  -7   0    8.22    0.94
  -2   7   0    6.36    0.51
  -2   7   0    5.38    0.75
  -2   7   0    6.36    0.84
   1  -7   0   -0.22    0.31
  -1   7   0    0.01    0.23
  -1   7   0   -0.15    0.26
  -1   7   0    0.11    0.18
   0  -7   0    9.40    0.94
   0   7   0   11.36    0.64
   0   7   0   11.49    0.78
   0   7   0   10.31    0.96
  -1  -7   0    0.28    0.34
   1   7   0    0.28    0.21
   1   7   0    0.73    0.27
   1   7   0    0.12    0.29
  -2  -7   0    1.72    0.37
  -2  -7   0    1.89    0.47
   2   7   0    1.32    0.34
   2   7   0    1.79    0.47
  -3  -7   0    0.87    0.40
  -3  -7   0    0.60    0.27
   3   7   0    0.21    0.34
   3   7   0    1.20    0.41
  -4  -7   0    4.99    0.67
  -4  -7   0    5.39    0.66
   4   7   0    5.93    0.81
   4   7   0    4.56    0.70
  -5  -7   0    0.39    0.35
  -5  -7   0    0.00    0.26
   5   7   0    0.02    0.31
   5   7   0    0.41    0.41
  -6  -7   0    0.10    0.31
   6   7   0    0.13    0.43
   6   7   0    0.19    0.39
  -7  -7   0    4.67    0.79
   7   7   0    5.02    0.77
   7   7   0    5.12    0.93
  -8  -7   0   12.24    1.31
   8   7   0   10.36    1.15
   8   7   0    9.58    1.29
  -9  -7   0    0.08    0.39
   9   7   0    0.78    0.61
 -10  -7   0    8.79    1.29
  10   7   0    9.16    1.43
 -11  -7   0    1.30    0.69
  -8   8   0    1.00    0.71
  -7   8   0    2.05    0.78
   6  -8   0    6.00    0.99
  -6   8   0    7.75    1.24
  -6   8   0    5.70    0.93
   5  -8   0    0.23    0.42
  -5   8   0   -0.31    0.36
  -5   8   0   -0.08    0.47
   4  -8   0    0.13    0.38
  -4   8   0   -0.12    0.31
  -4   8   0   -0.42    0.37
   3  -8   0    0.49    0.45
  -3   8   0   -0.26    0.28
  -3   8   0    0.27    0.42
   2  -8   0    0.49    0.48
  -2   8   0    0.81    0.43
  -2   8   0    1.91    0.57
   1  -8   0   24.05    1.41
  -1   8   0   24.26    0.99
  -1   8   0   26.16    1.31
  -1   8   0   23.25    1.36
   0  -8   0   18.04    1.21
   0   8   0   17.11    0.85
   0   8   0   18.49    1.20
   0   8   0   18.54    1.04
  -1  -8   0    0.33    0.38
   1   8   0    0.31    0.33
   1   8   0    0.41    0.28
   1   8   0    0.29    0.26
  -2  -8   0    0.47    0.41
   2   8   0   -0.24    0.31
   2   8   0   -0.05    0.23
   2   8   0    0.61    0.30
  -3  -8   0    0.78    0.42
  -3  -8   0    0.56    0.30
   3   8   0    0.46    0.33
   3   8   0    0.65    0.40
  -4  -8   0   48.08    1.75
  -4  -8   0   50.20    1.71
   4   8   0   46.44    1.84
   4   8   0   49.97    1.88
  -5  -8   0   66.24    2.03
  -5  -8   0   69.78    2.16
   5   8   0   66.67    2.34
   5   8   0   67.34    2.34
  -6  -8   0    3.38    0.63
   6   8   0    2.43    0.62
   6   8   0    2.34    0.68
  -7  -8   0   14.33    1.16
   7   8   0   13.74    1.36
   7   8   0   16.37    1.58
  -8  -8   0    1.89    0.61
   8   8   0    2.62    0.79
   8   8   0    1.86    0.59
  -9  -8   0    3.95    0.85
   9   8   0    6.01    1.14
   9   8   0    6.19    1.02
 -10  -8   0    0.50    0.55
  10   8   0    1.36    0.72
 -11  -8   0    0.27    0.62
  -7   9   0    1.49    0.73
   6  -9   0    2.68    0.73
  -6   9   0    2.97    0.79
  -6   9   0    4.30    0.99
   5  -9   0   16.40    1.56
  -5   9   0   15.91    1.55
  -5   9   0   18.76    1.82
   4  -9   0    3.00    0.72
  -4   9   0    3.55    0.82
  -4   9   0    3.35    0.80
   3  -9   0    0.04    0.43
  -3   9   0    0.44    0.47
  -3   9   0   -0.18    0.35
   2  -9   0   65.85    2.45
  -2   9   0   59.37    2.29
  -2   9   0   62.67    2.29
   1  -9   0    0.20    0.53
  -1   9   0    0.67    0.44
  -1   9   0    0.50    0.46
   0  -9   0    0.23    0.48
   0   9   0   -0.18    0.24
   0   9   0   -0.10    0.36
  -1  -9   0    4.68    0.86
   1   9   0    4.61    0.76
   1   9   0    4.73    0.67
   1   9   0    3.90    0.57
  -2  -9   0   -0.33    0.42
   2   9   0    0.00    0.35
   2   9   0    0.06    0.26
   2   9   0   -0.03    0.27
  -3  -9   0    0.86    0.36
  -3  -9   0    1.03    0.56
   3   9   0    0.70    0.39
   3   9   0    1.65    0.55
  -4  -9   0   22.35    1.18
  -4  -9   0   20.58    1.24
   4   9   0   20.26    1.28
   4   9   0   23.31    1.41
  -5  -9   0    8.56    0.93
  -5  -9   0    9.06    0.99
   5   9   0    7.06    0.94
   5   9   0    7.79    1.00
  -6  -9   0   12.71    1.22
   6   9   0   10.22    1.20
   6   9   0    8.69    1.06
  -7  -9   0    4.95    0.81
   7   9   0    4.98    0.92
   7   9   0    5.38    0.91
  -8  -9   0   -0.09    0.32
   8   9   0   -0.06    0.47
   8   9   0   -0.60    0.37
  -9  -9   0    4.48    0.92
   9   9   0    3.78    0.84
   9   9   0    4.20    0.96
  10   9   0    0.64    0.64
  -7  10   0   -0.09    0.57
   6 -10   0    0.61    0.56
  -6  10   0    0.94    0.73
  -6  10   0    0.42    0.49
   5 -10   0    1.28    0.63
  -5  10   0    1.86    0.77
  -5  10   0    2.18    0.78
   4 -10   0    0.34    0.45
  -4  10   0    1.21    0.57
  -4  10   0    2.05    0.73
   3 -10   0    1.33    0.64
  -3  10   0    1.83    0.63
  -3  10   0    1.89    0.60
   2 -10   0    2.26    0.72
  -2  10   0    1.87    0.65
  -2  10   0    1.22    0.56
   1 -10   0   10.57    1.26
  -1  10   0   10.64    1.12
  -1  10   0   10.61    1.20
   0 -10   0    0.46    0.48
   0  10   0   -0.17    0.31
   0  10   0    0.08    0.43
  -1 -10   0    3.12    0.76
   1  10   0    3.38    0.63
   1  10   0    4.10    0.80
  -2 -10   0    0.05    0.42
   2  10   0    0.22    0.40
   2  10   0    0.36    0.29
   2  10   0   -0.01    0.29
  -3 -10   0    0.56    0.50
   3  10   0   -0.11    0.36
   3  10   0   -0.16    0.29
   3  10   0    0.11    0.29
  -4 -10   0    0.17    0.29
  -4 -10   0   -0.33    0.39
   4  10   0   -0.41    0.34
   4  10   0    0.06    0.32
  -5 -10   0   11.72    1.19
  -5 -10   0   11.82    0.96
   5  10   0   11.30    1.20
   5  10   0   10.03    1.20
  -6 -10   0    0.50    0.40
   6  10   0    0.19    0.51
   6  10   0    0.50    0.47
  -7 -10   0    2.58    0.67
   7  10   0    3.07    0.83
   7  10   0    3.18    0.82
   8  10   0    8.87    1.22
   8  10   0   11.06    1.47
   9  10   0    4.62    1.07
   9  10   0    3.66    1.04
  10  10   0    4.52    1.12
   6 -11   0    0.40    0.63
  -6  11   0   -0.06    0.61
  -6  11   0    1.09    0.67
   5 -11   0    1.69    0.70
  -5  11   0    1.13    0.60
  -5  11   0    1.13    0.80
   4 -11   0    3.95    0.90
  -4  11   0    5.74    1.13
  -4  11   0    4.13    0.95
   3 -11   0    0.37    0.51
  -3  11   0    0.87    0.62
  -3  11   0    0.82    0.53
   2 -11   0    3.23    0.86
  -2  11   0    3.71    0.81
  -2  11   0    1.98    0.73
   1 -11   0    0.51    0.51
  -1  11   0    0.68    0.50
  -1  11   0    0.88    0.51
   0 -11   0    3.80    0.81
   0  11   0    5.16    0.93
   0  11   0    3.58    0.73
  -1 -11   0    3.16    0.77
   1  11   0    2.85    0.74
   1  11   0    3.07    0.65
  -2 -11   0   -0.14    0.44
   2  11   0    0.10    0.31
   2  11   0    0.37    0.48
  -3 -11   0    0.49    0.53
   3  11   0    0.28    0.32
   3  11   0   -0.29    0.25
   3  11   0   -0.14    0.45
  -4 -11   0    9.67    1.20
   4  11   0   12.81    1.24
   4  11   0   13.25    1.45
  -5 -11   0    7.82    1.03
   5  11   0    6.95    0.95
   5  11   0    5.96    1.03
   6  11   0    0.25    0.46
   6  11   0    0.79    0.55
   7  11   0   17.91    1.79
   7  11   0   17.63    1.72
   8  11   0   -0.12    0.54
   8  11   0   -0.19    0.44
   9  11   0    0.40    0.66
   9  11   0    0.73    0.62
   5 -12   0    1.41    0.67
  -5  12   0    1.38    0.74
  -5  12   0    0.46    0.78
   4 -12   0    0.28    0.51
  -4  12   0    0.21    0.61
  -4  12   0   -0.29    0.45
   3 -12   0    0.17    0.59
  -3  12   0    0.88    0.67
  -3  12   0    1.09    0.63
   2 -12   0    0.79    0.65
  -2  12   0    1.63    0.68
  -2  12   0    1.40    0.59
   1 -12   0    0.10    0.49
  -1  12   0   -0.14    0.41
  -1  12   0    0.02    0.50
   0 -12   0    1.50    0.67
   0  12   0    2.28    0.77
  -1 -12   0    5.35    1.03
   1  12   0    5.68    1.04
  -2 -12   0    2.36    0.73
   2  12   0    4.45    0.92
  -3 -12   0    5.63    1.03
   3  12   0    5.28    0.94
  -4 -12   0   11.17    1.32
   4  12   0   10.10    1.34
  -5 -12   0    1.11    0.57
   5  12   0    0.09    0.41
   5  12   0    0.57    0.49
   6  12   0   -0.09    0.50
   6  12   0    0.28    0.49
   7  12   0    9.12    1.35
   7  12   0    9.69    1.36
   8  12   0    3.70    0.98
   8  12   0    2.08    0.78
   9  12   0   -0.07    0.54
   9  12   0   -0.41    0.49
   4 -13   0    1.33    0.76
  -4  13   0    1.05    0.66
   3 -13   0    1.24    0.69
  -3  13   0    0.37    0.52
   2 -13   0    6.74    1.22
  -2  13   0    7.66    1.25
   1 -13   0    1.50    0.73
  -1  13   0    1.54    0.68
   0 -13   0    7.81    1.26
   0  13   0   10.29    1.41
  -1 -13   0    1.91    0.77
   1  13   0    1.72    0.74
  -2 -13   0    1.04    0.62
   2  13   0    1.21    0.71
  -3 -13   0    1.22    0.64
   3  13   0    1.96    0.78
  -4 -13   0    2.75    0.78
   4  13   0    0.95    0.69
  -5 -13   0    2.27    0.67
   5  13   0    4.04    0.96
   6  13   0    6.78    1.23
   6  13   0    5.61    0.99
   7  13   0    0.48    0.63
   7  13   0    0.27    0.55
   8  13   0    4.61    1.11
   8  13   0    6.15    1.20
   2 -14   0    0.48    0.62
  -2  14   0    0.75    0.72
   1 -14   0    0.71    0.72
  -1  14   0    1.66    0.76
   0 -14   0    1.03    0.71
   0  14   0    0.20    0.51
  -1 -14   0   -0.03    0.58
   1  14   0    0.27    0.60
  -2 -14   0    1.40    0.69
   2  14   0    0.62    0.71
  -3 -14   0   -0.23    0.52
   3  14   0   -0.45    0.57
  -4 -14   0    1.69    0.72
   4  14   0    1.11    0.71
   5  14   0    6.58    1.19
   6  14   0   18.10    1.97
   7  14   0    2.06    0.86
   8  14   0    0.92    0.69
   0 -15   0    1.43    0.79
   0  15   0   -0.07    0.56
  -1 -15   0    1.35    0.80
   1  15   0    2.72    0.92
  -2 -15   0    1.35    0.78
   2  15   0    0.20    0.71
  -3 -15   0    0.33    0.58
   3  15   0   -0.48    0.52
  -4 -15   0    0.68    0.64
   4  15   0    1.91    0.88
   5  15   0    0.12    0.75
  -4 -15   1    1.16    0.70
   3  15  -1    2.99    1.05
  -3 -15   1    4.18    1.07
   2  15  -1   -0.43    0.51
  -2 -15   1    1.05    0.66
   1  15  -1    0.47    0.73
  -1 -15   1    0.38    0.66
   6  14  -1    0.16    0.65
   5  14  -1   21.18    2.11
   4  14  -1    0.74    0.71
  -4 -14   1    1.68    0.77
   3  14  -1   -0.74    0.56
  -3 -14   1    0.06    0.54
   2  14  -1    3.66    0.97
  -2 -14   1    3.96    0.94
   1  14  -1    0.00    0.54
  -1 -14   1    0.65    0.58
   0  14  -1    0.28    0.62
   0 -14   1    0.70    0.66
  -1  14  -1   11.19    1.56
   1 -14   1   11.63    1.61
  -2  14  -1    2.55    0.84
   2 -14   1    2.97    0.93
   8  13  -1    0.71    0.76
   8  13  -1   -0.46    0.56
   7  13  -1    0.31    0.71
   6  13  -1   -0.45    0.54
   5  13  -1    6.55    1.16
   4  13  -1    1.15    0.75
  -4 -13   1    0.82    0.62
   3  13  -1    4.04    1.00
  -3 -13   1    5.73    1.07
   2  13  -1    3.83    0.91
  -2 -13   1    4.07    0.93
   1  13  -1    2.71    0.81
  -1 -13   1    4.65    1.03
   0  13  -1    0.91    0.62
   0 -13   1    0.92    0.60
  -1  13  -1    1.11    0.64
   1 -13   1    0.77    0.59
  -2  13  -1    0.22    0.55
   2 -13   1    0.15    0.51
  -3  13  -1    1.66    0.72
  -3  13  -1    0.26    0.69
   3 -13   1    2.01    0.89
  -4  13  -1    0.57    0.57
  -4  13  -1    0.94    0.75
   4 -13   1   -0.33    0.52
   9  12  -1   -0.45    0.61
   9  12  -1    0.94    0.78
   8  12  -1    4.85    1.08
   8  12  -1    5.14    1.16
   7  12  -1   -0.20    0.56
   7  12  -1    0.30    0.50
   6  12  -1    1.23    0.74
   6  12  -1    1.08    0.59
   5  12  -1    1.51    0.68
   4  12  -1    5.83    1.03
  -4 -12   1    8.51    1.14
   3  12  -1    0.77    0.59
   3  12  -1    1.10    0.48
  -3 -12   1    0.72    0.56
   2  12  -1    0.09    0.53
   2  12  -1   -0.43    0.34
  -2 -12   1    0.34    0.54
   1  12  -1    1.73    0.54
   1  12  -1    0.37    0.52
  -1 -12   1    0.87    0.60
   0  12  -1    1.08    0.63
   0  12  -1    0.32    0.45
   0 -12   1    0.87    0.59
  -1  12  -1    2.83    0.79
  -1  12  -1    2.17    0.75
   1 -12   1    2.82    0.78
  -2  12  -1    1.04    0.58
  -2  12  -1    1.07    0.60
   2 -12   1    2.70    0.83
  -3  12  -1    0.45    0.61
  -3  12  -1    0.48    0.51
   3 -12   1    0.96    0.61
  -4  12  -1    0.72    0.71
  -4  12  -1    0.75    0.60
   4 -12   1    1.01    0.64
  -5  12  -1    0.31    0.64
  -5  12  -1   -0.55    0.61
   5 -12   1    1.11    0.65
   9  11  -1    3.11    0.96
   9  11  -1    2.25    0.85
   8  11  -1    0.27    0.55
   8  11  -1    0.43    0.52
   7  11  -1    1.78    0.72
   7  11  -1    1.85    0.73
   6  11  -1    5.17    0.99
   6  11  -1    7.70    1.13
  -6 -11   1    6.38    0.94
   5  11  -1    5.21    0.91
   5  11  -1    5.23    0.96
  -5 -11   1    5.06    0.82
   4  11  -1    1.82    0.69
   4  11  -1    2.86    0.61
  -4 -11   1    2.81    0.70
  -4 -11   1    3.24    0.66
   3  11  -1   -0.15    0.45
   3  11  -1    0.36    0.36
  -3 -11   1    0.36    0.49
   2  11  -1    2.49    0.76
   2  11  -1    2.95    0.66
  -2 -11   1    2.83    0.71
   1  11  -1   17.11    1.24
   1  11  -1   20.19    1.53
  -1 -11   1   18.96    1.70
   0  11  -1    5.18    0.84
   0  11  -1    5.82    0.98
   0 -11   1    4.66    0.90
  -1  11  -1    1.04    0.57
  -1  11  -1    2.47    0.74
   1 -11   1    1.63    0.66
  -2  11  -1    0.28    0.48
  -2  11  -1    0.37    0.52
   2 -11   1    0.79    0.53
  -3  11  -1   -0.01    0.50
  -3  11  -1    0.51    0.57
   3 -11   1    0.87    0.52
  -4  11  -1    0.72    0.58
  -4  11  -1    0.57    0.63
   4 -11   1    0.91    0.59
  -5  11  -1    0.75    0.58
  -5  11  -1    0.41    0.67
   5 -11   1    0.82    0.59
  -6  11  -1   -0.61    0.57
   6 -11   1    0.40    0.56
   9  10  -1    0.29    0.59
   9  10  -1    0.57    0.63
  -9 -10   1    1.15    0.59
   8  10  -1    0.21    0.46
   8  10  -1    1.18    0.70
  -8 -10   1   -0.03    0.44
   7  10  -1    0.32    0.58
   7  10  -1   -0.30    0.47
  -7 -10   1   -0.03    0.38
   6  10  -1   34.78    1.93
   6  10  -1   35.77    1.93
  -6 -10   1   33.15    1.69
   5  10  -1   10.00    1.18
   5  10  -1   11.19    1.27
  -5 -10   1   12.25    1.19
   4  10  -1    1.38    0.55
   4  10  -1    1.10    0.49
  -4 -10   1    0.60    0.46
  -4 -10   1    1.22    0.43
   3  10  -1    2.15    0.53
   3  10  -1    1.59    0.45
   3  10  -1    0.98    0.59
  -3 -10   1    1.85    0.62
   2  10  -1    0.25    0.41
   2  10  -1    0.16    0.32
  -2 -10   1   -0.11    0.34
   1  10  -1    2.38    0.65
   1  10  -1    2.20    0.58
  -1 -10   1    2.37    0.66
   0  10  -1    0.14    0.43
   0  10  -1   -0.13    0.36
   0 -10   1    0.06    0.41
  -1  10  -1    3.72    0.76
  -1  10  -1    5.61    0.90
   1 -10   1    4.25    0.87
  -2  10  -1    6.71    0.99
  -2  10  -1    3.54    0.77
   2 -10   1    4.17    0.89
  -3  10  -1   -0.26    0.38
  -3  10  -1    0.35    0.50
   3 -10   1    0.36    0.46
  -4  10  -1    1.83    0.68
  -4  10  -1    0.84    0.58
   4 -10   1    0.48    0.49
  -5  10  -1    0.98    0.70
  -5  10  -1    0.45    0.53
   5 -10   1    1.03    0.59
  -6  10  -1    9.38    1.52
   6 -10   1    4.37    0.92
  -7  10  -1   -0.84    0.60
  10   9  -1    1.54    0.78
 -10  -9   1    1.56    0.69
   9   9  -1    3.93    1.05
   9   9  -1    4.68    1.00
  -9  -9   1    6.71    1.10
   8   9  -1    5.60    1.08
   8   9  -1    7.89    1.14
  -8  -9   1    5.49    0.97
   7   9  -1    0.07    0.46
   7   9  -1   -0.32    0.39
  -7  -9   1    0.20    0.36
   6   9  -1    0.85    0.51
   6   9  -1    0.07    0.41
  -6  -9   1    0.49    0.37
   5   9  -1    6.01    0.91
   5   9  -1    5.96    0.87
  -5  -9   1    6.92    0.88
   4   9  -1    0.04    0.32
   4   9  -1   -0.02    0.46
  -4  -9   1    0.72    0.48
  -4  -9   1    0.16    0.31
   3   9  -1   -0.13    0.43
   3   9  -1   -0.07    0.30
  -3  -9   1   -0.05    0.29
  -3  -9   1   -0.27    0.34
   2   9  -1   23.02    1.12
   2   9  -1   23.07    1.22
   2   9  -1   22.63    1.38
  -2  -9   1   21.71    1.32
   1   9  -1   22.37    1.22
  -1  -9   1   20.74    1.32
   0   9  -1    4.08    0.68
   0   9  -1    5.55    0.86
   0  -9   1    2.85    0.69
  -1   9  -1    1.30    0.50
  -1   9  -1    0.32    0.44
   1  -9   1    0.55    0.51
  -2   9  -1    7.03    0.97
  -2   9  -1    7.45    1.01
   2  -9   1    7.61    1.03
  -3   9  -1    0.09    0.37
  -3   9  -1    0.09    0.46
   3  -9   1   -0.24    0.37
  -4   9  -1    7.43    1.07
  -4   9  -1    5.48    1.02
   4  -9   1    6.73    1.03
  -5   9  -1    0.72    0.63
  -5   9  -1    0.16    0.39
   5  -9   1    0.49    0.51
  -6   9  -1    1.26    0.60
  -6   9  -1    0.49    0.66
   6  -9   1    1.04    0.54
  -7   9  -1   -0.26    0.61
 -11  -8   1    0.86    0.61
  10   8  -1   10.44    1.55
 -10  -8   1   12.35    1.55
   9   8  -1    4.73    1.06
   9   8  -1    4.29    0.88
  -9  -8   1    2.68    0.77
   8   8  -1    0.08    0.51
   8   8  -1    0.56    0.50
  -8  -8   1   -0.22    0.36
   7   8  -1   -0.19    0.39
   7   8  -1    0.73    0.47
  -7  -8   1    0.36    0.40
   6   8  -1   33.81    1.73
   6   8  -1   30.88    1.70
  -6  -8   1   34.55    1.65
   5   8  -1    1.87    0.58
   5   8  -1    3.17    0.69
  -5  -8   1    2.74    0.57
   4   8  -1   87.71    2.55
   4   8  -1   91.56    2.72
  -4  -8   1   87.90    2.39
  -4  -8   1   85.99    2.44
   3   8  -1    7.29    0.89
   3   8  -1    6.42    0.78
  -3  -8   1    7.78    0.81
  -3  -8   1    5.86    0.78
   2   8  -1    0.24    0.28
   2   8  -1    0.19    0.26
   2   8  -1    0.82    0.46
  -2  -8   1   -0.04    0.39
   1   8  -1   10.19    0.68
   1   8  -1    9.15    0.98
   1   8  -1    9.08    0.89
  -1  -8   1    9.28    0.98
   0   8  -1    0.15    0.20
   0   8  -1    0.09    0.30
   0   8  -1    0.37    0.40
   0  -8   1    0.16    0.39
  -1   8  -1    1.56    0.56
  -1   8  -1    0.92    0.41
   1  -8   1    1.53    0.52
  -2   8  -1  106.71    3.00
  -2   8  -1  114.84    3.07
   2  -8   1  103.99    2.98
  -3   8  -1   30.49    1.60
  -3   8  -1   27.27    1.59
   3  -8   1   32.22    1.67
  -4   8  -1   17.57    1.36
  -4   8  -1   16.23    1.22
   4  -8   1   17.16    1.31
  -5   8  -1   21.87    1.46
  -5   8  -1   16.74    1.71
   5  -8   1   20.19    1.43
  -6   8  -1    0.00    0.40
  -6   8  -1    0.53    0.62
   6  -8   1    0.80    0.51
  -7   8  -1   -0.53    0.48
  -8   8  -1    1.66    0.87
 -11  -7   1    4.83    1.11
  10   7  -1    2.71    0.93
 -10  -7   1    2.45    0.75
   9   7  -1    0.25    0.46
   9   7  -1    0.78    0.68
  -9  -7   1    0.64    0.51
   8   7  -1    4.18    0.80
   8   7  -1    4.47    0.94
  -8  -7   1    4.40    0.87
   7   7  -1    0.74    0.52
   7   7  -1    0.30    0.36
  -7  -7   1    0.27    0.36
   6   7  -1    0.78    0.44
   6   7  -1    0.99    0.52
  -6  -7   1    0.43    0.36
   5   7  -1    8.96    1.02
   5   7  -1    9.02    1.01
  -5  -7   1    8.69    0.93
   4   7  -1   11.22    1.04
   4   7  -1   12.64    1.16
  -4  -7   1   12.88    0.86
  -4  -7   1   10.03    0.80
   3   7  -1    3.47    0.58
   3   7  -1    3.11    0.59
  -3  -7   1    3.80    0.55
  -3  -7   1    3.53    0.60
   2   7  -1    2.47    0.45
   2   7  -1    2.25    0.50
  -2  -7   1    1.99    0.49
  -2  -7   1    2.86    0.47
   1   7  -1    1.46    0.31
   1   7  -1    1.08    0.33
   1   7  -1    1.17    0.41
  -1  -7   1    1.30    0.44
   0   7  -1    1.22    0.27
   0   7  -1    1.93    0.49
   0   7  -1    1.25    0.38
   0  -7   1    2.04    0.52
  -1   7  -1   10.33    0.54
  -1   7  -1   10.77    0.84
  -1   7  -1    9.80    0.97
   1  -7   1    7.74    0.89
  -2   7  -1   31.34    1.46
  -2   7  -1   33.09    1.53
   2  -7   1   27.76    1.42
  -3   7  -1   51.61    1.92
  -3   7  -1   48.68    1.99
   3  -7   1   49.87    1.94
  -4   7  -1    5.19    0.89
  -4   7  -1    6.52    0.87
   4  -7   1    7.42    0.97
  -5   7  -1    0.39    0.56
  -5   7  -1    0.22    0.38
   5  -7   1    0.54    0.43
  -6   7  -1    4.84    0.98
  -6   7  -1    3.48    0.75
   6  -7   1    2.82    0.66
  -7   7  -1   -0.47    0.54
  -8   7  -1    0.29    0.60
 -11  -6   1    0.64    0.71
  10   6  -1   -0.06    0.60
 -10  -6   1    0.23    0.57
   9   6  -1    0.03    0.47
   9   6  -1   -0.10    0.35
  -9  -6   1   -0.19    0.37
   8   6  -1    2.44    0.62
   8   6  -1    1.39    0.64
  -8  -6   1    2.13    0.63
   7   6  -1    8.23    1.12
   7   6  -1    6.10    0.91
  -7  -6   1    5.88    0.87
   6   6  -1    0.80    0.42
   6   6  -1    0.75    0.48
  -6  -6   1    1.26    0.47
   5   6  -1    1.18    0.42
   5   6  -1    0.86    0.47
  -5  -6   1    0.46    0.31
   4   6  -1    0.11    0.31
   4   6  -1    0.10    0.30
  -4  -6   1   -0.03    0.23
  -4  -6   1   -0.02    0.23
   3   6  -1   17.23    1.01
   3   6  -1   16.38    0.93
  -3  -6   1   16.03    0.86
  -3  -6   1   16.53    0.90
   2   6  -1   27.69    1.07
   2   6  -1   29.92    1.25
  -2  -6   1   30.09    1.16
  -2  -6   1   32.31    1.23
   1   6  -1   53.69    1.59
   1   6  -1   56.58    1.40
   1   6  -1   56.99    1.74
  -1  -6   1   57.16    1.75
   0   6  -1   36.00    1.32
   0   6  -1   37.76    1.41
   0   6  -1   36.12    1.00
   0  -6   1   34.52    1.37
  -1   6  -1    0.06    0.20
  -1   6  -1    0.23    0.14
  -1   6  -1    0.63    0.32
   1  -6   1    0.01    0.29
  -2   6  -1    0.46    0.33
  -2   6  -1    0.62    0.32
  -2   6  -1    0.20    0.15
   2  -6   1    0.12    0.30
  -3   6  -1    1.24    0.42
  -3   6  -1   -0.14    0.30
   3  -6   1    0.55    0.40
  -4   6  -1    4.56    0.73
  -4   6  -1    5.78    0.91
   4  -6   1    5.31    0.83
  -5   6  -1    0.08    0.32
  -5   6  -1    0.09    0.50
   5  -6   1    0.13    0.36
  -6   6  -1    8.10    1.14
  -6   6  -1    5.83    0.83
   6  -6   1    7.37    0.98
  -7   6  -1    0.34    0.56
  -8   6  -1    4.11    1.01
  -9   6  -1    0.80    0.74
  11   5  -1    0.59    0.69
 -11  -5   1    0.43    0.58
  10   5  -1    5.27    1.18
 -10  -5   1    5.09    1.01
   9   5  -1    0.62    0.48
   9   5  -1    0.48    0.62
  -9  -5   1    0.75    0.53
   8   5  -1    1.51    0.63
   8   5  -1    2.22    0.58
  -8  -5   1    1.48    0.56
   7   5  -1    4.23    0.72
   7   5  -1    3.80    0.79
  -7  -5   1    3.98    0.74
   6   5  -1    0.64    0.49
   6   5  -1    0.18    0.30
  -6  -5   1   -0.02    0.27
   5   5  -1   33.51    1.51
   5   5  -1   31.67    1.38
  -5  -5   1   30.53    1.37
   4   5  -1   35.11    1.41
   4   5  -1   33.17    1.34
  -4  -5   1   34.63    1.08
  -4  -5   1   35.36    1.36
   3   5  -1   -0.25    0.20
   3   5  -1   -0.06    0.21
  -3  -5   1   -0.08    0.20
  -3  -5   1   -0.13    0.15
   2   5  -1    6.03    0.65
   2   5  -1    5.84    0.57
  -2  -5   1    4.42    0.52
  -2  -5   1    6.48    0.52
   1   5  -1  152.12    2.56
   1   5  -1  148.72    2.91
  -1  -5   1  157.37    2.89
  -1  -5   1  152.44    2.94
   0   5  -1  170.22    3.19
   0   5  -1  176.19    2.65
   0   5  -1  172.89    3.15
   0  -5   1  174.52    3.25
  -1   5  -1   56.58    1.13
  -1   5  -1   55.00    1.63
  -1   5  -1   54.12    1.59
   1  -5   1   58.71    1.73
  -2   5  -1   17.83    0.62
  -2   5  -1   18.89    0.97
  -2   5  -1   17.18    0.97
   2  -5   1   16.28    0.94
  -3   5  -1   14.58    0.99
  -3   5  -1   10.97    0.78
   3  -5   1   12.75    0.62
   3  -5   1   14.41    0.94
  -4   5  -1   14.92    1.10
  -4   5  -1   11.96    0.85
   4  -5   1   14.53    0.77
   4  -5   1   12.76    1.12
  -5   5  -1    6.17    0.95
  -5   5  -1    5.94    0.75
   5  -5   1    6.62    0.86
  -6   5  -1   13.22    1.03
  -6   5  -1   16.00    1.58
   6  -5   1   15.02    1.05
  -7   5  -1   -0.03    0.46
  -8   5  -1    1.18    0.65
  -9   5  -1    0.15    0.56
  11   4  -1    2.71    1.04
 -11  -4   1    4.70    1.12
  10   4  -1    1.08    0.74
 -10  -4   1    0.54    0.55
   9   4  -1   -0.47    0.43
   9   4  -1    0.03    0.32
  -9  -4   1    0.28    0.44
   8   4  -1    0.61    0.40
   8   4  -1    0.69    0.50
  -8  -4   1    0.79    0.46
   7   4  -1    3.27    0.65
   7   4  -1    3.81    0.80
  -7  -4   1    3.50    0.69
   6   4  -1   10.38    0.99
   6   4  -1    9.02    1.02
  -6  -4   1   12.65    0.98
   5   4  -1    0.14    0.23
   5   4  -1   -0.12    0.31
  -5  -4   1   -0.17    0.22
   4   4  -1   74.62    1.97
   4   4  -1   77.08    2.09
  -4  -4   1   78.79    1.52
  -4  -4   1   73.93    2.00
   3   4  -1    1.53    0.37
   3   4  -1    2.00    0.37
  -3  -4   1    1.32    0.32
  -3  -4   1    2.10    0.32
   2   4  -1   17.28    0.79
   2   4  -1   16.57    0.75
  -2  -4   1   17.23    0.76
  -2  -4   1   18.83    0.75
   1   4  -1   11.93    0.66
   1   4  -1   13.23    0.57
  -1  -4   1   12.33    0.62
  -1  -4   1   12.16    0.65
   0   4  -1    4.48    0.52
   0   4  -1    4.52    0.29
   0   4  -1    4.24    0.44
   0  -4   1    4.87    0.52
  -1   4  -1   17.01    0.50
  -1   4  -1   16.39    0.79
  -1   4  -1   17.51    0.81
   1  -4   1   17.62    0.85
  -2   4  -1    8.24    0.77
  -2   4  -1    7.36    0.58
  -2   4  -1    7.24    0.38
   2  -4   1    7.90    0.73
  -3   4  -1   30.01    1.14
  -3   4  -1   29.38    1.30
   3  -4   1   30.42    0.93
   3  -4   1   32.69    1.26
  -4   4  -1   19.28    1.18
  -4   4  -1   22.20    1.06
   4  -4   1   22.66    0.92
   4  -4   1   21.66    1.09
  -5   4  -1    0.78    0.34
  -5   4  -1    1.33    0.54
   5  -4   1    0.05    0.26
   5  -4   1    0.19    0.29
  -6   4  -1    0.00    0.27
  -6   4  -1    0.32    0.48
   6  -4   1   -0.06    0.28
  -7   4  -1   -0.45    0.41
  -8   4  -1   -0.08    0.54
  -9   4  -1    5.76    1.17
 -10   4  -1    0.22    0.61
  11   3  -1    1.45    0.90
 -11  -3   1    1.57    0.81
  10   3  -1    0.13    0.55
 -10  -3   1    1.04    0.62
   9   3  -1    5.48    1.07
  -9  -3   1    5.64    0.99
   8   3  -1    5.75    1.03
  -8  -3   1    6.49    0.85
  -8  -3   1    6.04    0.94
   7   3  -1    0.38    0.47
  -7  -3   1    2.06    0.58
  -7  -3   1    0.16    0.34
   6   3  -1   -0.47    0.30
  -6  -3   1   -0.02    0.24
  -6  -3   1    0.01    0.30
   5   3  -1    5.64    0.76
  -5  -3   1    6.18    0.73
  -5  -3   1    5.63    0.66
   4   3  -1    0.24    0.30
  -4  -3   1   -0.10    0.12
  -4  -3   1   -0.01    0.19
   3   3  -1   33.49    1.16
   3   3  -1   33.78    1.11
  -3  -3   1   36.24    0.85
  -3  -3   1   36.49    1.18
   2   3  -1  120.97    2.24
   2   3  -1  123.55    2.27
  -2  -3   1  123.30    2.30
  -2  -3   1  126.18    2.04
   1   3  -1    5.71    0.43
   1   3  -1    6.07    0.39
  -1  -3   1    6.11    0.43
  -1  -3   1    6.11    0.41
   0   3  -1   74.34    1.54
   0   3  -1   75.36    1.56
   0   3  -1   74.26    1.21
   0  -3   1   78.56    1.63
  -1   3  -1    6.90    0.49
  -1   3  -1    6.29    0.26
  -1   3  -1    6.81    0.47
   1  -3   1    6.39    0.48
  -2   3  -1    1.11    0.30
  -2   3  -1    0.93    0.27
   2  -3   1    1.70    0.36
   2  -3   1    1.44    0.22
  -3   3  -1   78.45    1.83
  -3   3  -1   79.84    2.10
   3  -3   1   75.42    1.58
   3  -3   1   79.09    1.90
  -4   3  -1   18.89    1.12
  -4   3  -1   19.66    0.92
   4  -3   1   20.99    0.96
   4  -3   1   20.48    0.87
  -5   3  -1    0.47    0.40
  -5   3  -1    0.04    0.22
   5  -3   1    0.55    0.31
   5  -3   1    0.14    0.25
  -6   3  -1    0.72    0.51
  -6   3  -1    1.45    0.41
   6  -3   1    0.67    0.34
   6  -3   1    0.90    0.40
  -7   3  -1    2.24    0.66
  -7   3  -1    2.94    0.59
   7  -3   1    2.85    0.63
  -8   3  -1    1.18    0.58
  -9   3  -1    0.99    0.65
 -10   3  -1    7.96    1.39
  11   2  -1    0.72    0.69
 -11  -2   1    0.08    0.45
  10   2  -1    0.38    0.67
 -10  -2   1   -0.42    0.40
   9   2  -1    1.63    0.77
  -9  -2   1    1.40    0.61
   8   2  -1   19.44    1.45
  -8  -2   1   16.55    1.31
  -8  -2   1   17.63    1.18
   7   2  -1   42.47    1.93
  -7  -2   1   43.23    1.70
  -7  -2   1   43.38    1.94
   6   2  -1    7.68    0.94
  -6  -2   1    6.01    0.70
  -6  -2   1    6.16    0.82
   5   2  -1    0.62    0.35
  -5  -2   1    0.32    0.29
  -5  -2   1    0.50    0.25
   4   2  -1    4.40    0.56
  -4  -2   1    5.14    0.59
  -4  -2   1    3.92    0.48
   3   2  -1   58.04    1.51
  -3  -2   1   59.99    1.55
  -3  -2   1   59.53    1.47
  -3  -2   1   59.72    0.94
   2   2  -1   44.12    1.11
   2   2  -1   43.62    1.14
  -2  -2   1   45.99    0.86
  -2  -2   1   46.23    1.17
   1   2  -1    3.53    0.31
   1   2  -1    3.79    0.30
  -1  -2   1    3.92    0.28
  -1  -2   1    3.78    0.30
   0   2  -1  739.40    9.38
   0   2  -1  754.06    9.64
   0   2  -1  728.57    8.96
   0  -2   1  766.29    9.74
  -1   2  -1   43.81    1.01
  -1   2  -1   44.59    1.10
   1  -2   1   44.51    1.07
  -2   2  -1   13.04    0.68
  -2   2  -1   12.88    0.56
   2  -2   1   13.99    0.49
   2  -2   1   13.53    0.62
  -3   2  -1  171.75    3.26
  -3   2  -1  174.43    2.85
   3  -2   1  185.09    3.06
   3  -2   1  182.34    2.87
  -4   2  -1   -0.11    0.16
  -4   2  -1    0.04    0.27
   4  -2   1   -0.07    0.16
   4  -2   1    0.03    0.19
  -5   2  -1   60.23    2.07
  -5   2  -1   60.18    1.68
   5  -2   1   59.22    1.70
   5  -2   1   59.07    1.62
  -6   2  -1    2.25    0.46
  -6   2  -1    1.50    0.55
   6  -2   1    1.99    0.42
   6  -2   1    1.87    0.47
  -7   2  -1    0.87    0.38
  -7   2  -1    0.71    0.48
   7  -2   1    1.78    0.54
  -8   2  -1    2.56    0.80
   8  -2   1    3.86    0.79
  -9   2  -1    1.11    0.61
 -10   2  -1    1.43    0.70
  11   1  -1    2.10    0.84
 -11  -1   1    1.18    0.70
  10   1  -1    0.45    0.62
 -10  -1   1    1.65    0.69
   9   1  -1    6.58    1.09
  -9  -1   1    7.44    1.16
   8   1  -1   19.09    1.70
  -8  -1   1   17.40    1.37
  -8  -1   1   16.61    1.14
   7   1  -1   25.59    1.50
  -7  -1   1   28.30    1.56
  -7  -1   1   24.04    1.26
   6   1  -1    5.51    0.80
  -6  -1   1    6.20    0.73
  -6  -1   1    6.31    0.84
   5   1  -1   38.42    1.48
  -5  -1   1   45.88    1.48
  -5  -1   1   43.90    1.62
   4   1  -1    3.39    0.50
  -4  -1   1    3.65    0.51
  -4  -1   1    3.35    0.43
   3   1  -1  116.72    2.28
  -3  -1   1  124.35    2.28
  -3  -1   1  123.90    2.44
   2   1  -1  534.68    6.87
  -2  -1   1  561.74    7.31
  -2  -1   1  559.80    7.10
   1   1  -1  184.47    2.56
  -1  -1   1  186.27    2.65
  -1  -1   1  191.43    2.42
  -1  -1   1  194.63    2.73
   0  -1   1   40.11    0.76
   0  -1   1   40.48    0.79
  -1   1  -1   57.13    0.98
  -1   1  -1   56.80    1.14
   1  -1   1   59.69    1.11
  -2   1  -1   82.94    1.71
  -2   1  -1   79.81    1.40
   2  -1   1   78.27    1.34
   2  -1   1   76.77    1.44
  -3   1  -1   34.26    0.91
  -3   1  -1   32.88    1.16
   3  -1   1   33.48    0.93
   3  -1   1   32.58    0.94
  -4   1  -1  110.40    2.57
  -4   1  -1  109.05    2.11
   4  -1   1  107.13    2.05
   4  -1   1  106.55    2.19
  -5   1  -1   38.55    1.57
  -5   1  -1   38.78    1.24
   5  -1   1   38.79    1.37
   5  -1   1   37.08    1.15
  -6   1  -1   36.14    1.31
  -6   1  -1   34.99    1.67
   6  -1   1   32.81    1.11
   6  -1   1   31.83    1.42
  -7   1  -1    2.08    0.46
  -7   1  -1    4.04    0.82
   7  -1   1    3.27    0.67
  -8   1  -1    1.67    0.65
   8  -1   1    2.09    0.63
  -9   1  -1    3.80    0.90
   9  -1   1    6.02    1.05
 -10   1  -1    0.19    0.53
 -11   1  -1    4.39    1.15
  11   0  -1    0.87    0.71
  10   0  -1    6.18    1.21
 -10   0   1    5.93    1.12
   9   0  -1    0.67    0.55
  -9   0   1    0.08    0.43
   8   0  -1    0.68    0.53
  -8   0   1    1.41    0.53
  -8   0   1    1.28    0.48
   7   0  -1   12.87    1.24
  -7   0   1   15.76    1.21
  -7   0   1   14.85    1.01
   6   0  -1    1.42    0.47
  -6   0   1    1.59    0.42
  -6   0   1    1.51    0.49
   5   0  -1    4.67    0.29
   5   0  -1    4.79    0.64
  -5   0   1    5.06    0.70
  -5   0   1    4.22    0.54
   4   0  -1   97.34    1.47
   4   0  -1   97.35    2.26
  -4   0   1  102.92    2.42
  -4   0   1  101.18    2.17
   3   0  -1   36.55    0.67
   3   0  -1   38.59    1.18
  -3   0   1   36.15    1.06
  -3   0   1   36.45    1.18
   2   0  -1  726.76    9.06
  -2   0   1  710.79    8.80
  -2   0   1  714.60    9.09
   1   0  -1   44.83    0.91
  -1   0   1   42.91    0.89
  -1   0   1   44.75    0.88
  -1   0  -1   52.01    0.97
   1   0   1   52.61    0.91
   1   0   1   51.97    0.87
  -2   0  -1   48.95    1.15
  -2   0  -1   48.18    0.88
   2   0   1   48.57    1.03
   2   0   1   48.39    0.96
  -3   0  -1  180.23    2.64
  -3   0  -1  176.59    3.07
   3   0   1  179.94    2.88
   3   0   1  174.36    2.59
  -4   0  -1  111.79    2.06
  -4   0  -1  112.99    2.51
   4   0   1  106.01    1.85
   4   0   1  101.92    2.20
  -5   0  -1    3.72    0.63
  -5   0  -1    4.03    0.46
   5   0   1    3.06    0.52
   5   0   1    3.55    0.39
  -6   0  -1    1.20    0.50
  -6   0  -1    2.22    0.42
   6   0   1    1.30    0.28
   6   0   1    1.83    0.50
  -7   0  -1   66.08    2.41
  -7   0  -1   60.70    1.84
   7   0   1   61.59    2.20
  -8   0  -1   13.29    1.43
   8   0   1   14.35    1.38
  -9   0  -1    3.12    0.85
   9   0   1    3.23    0.79
 -10   0  -1    0.00    0.48
  10   0   1    0.26    0.53
 -11   0  -1    0.17    0.56
  11  -1  -1    0.57    0.73
  10  -1  -1    4.98    1.13
 -10   1   1    5.97    1.20
   9  -1  -1    3.60    0.94
  -9   1   1    4.47    0.97
   8  -1  -1    0.94    0.55
  -8   1   1    1.35    0.58
  -8   1   1    1.31    0.46
   7  -1  -1    1.90    0.60
  -7   1   1    1.37    0.57
  -7   1   1    1.28    0.41
   6  -1  -1    4.62    0.73
  -6   1   1    3.05    0.55
  -6   1   1    2.64    0.64
   5  -1  -1    0.02    0.26
   5  -1  -1    0.02    0.14
  -5   1   1   -0.04    0.20
  -5   1   1   -0.32    0.24
   4  -1  -1  174.26    2.61
   4  -1  -1  176.10    3.30
  -4   1   1  170.32    3.45
  -4   1   1  175.38    3.16
   3  -1  -1    8.00    0.39
   3  -1  -1    9.31    0.59
  -3   1   1    9.12    0.61
  -3   1   1    8.21    0.53
   2  -1  -1   59.64    1.33
   2  -1  -1   58.94    1.10
  -2   1   1   58.00    1.36
   1  -1  -1   36.55    0.73
  -1   1   1   41.18    0.88
  -1   1   1   39.43    0.85
  -1   1   1   40.75    0.87
   0  -1  -1   34.97    0.67
   0   1   1   33.66    0.65
  -1  -1  -1  130.43    1.78
  -1  -1  -1  130.89    1.83
   1   1   1  132.68    1.93
  -2  -1  -1  317.27    4.28
  -2  -1  -1  313.26    3.93
   2   1   1  315.47    4.25
   2   1   1  313.75    3.96
  -3  -1  -1  368.98    4.82
  -3  -1  -1  374.25    5.32
   3   1   1  359.47    5.09
   3   1   1  362.48    4.62
  -4  -1  -1   46.22    1.16
  -4  -1  -1   47.01    1.47
   4   1   1   43.23    1.36
   4   1   1   44.56    1.02
  -5  -1  -1    8.69    0.85
  -5  -1  -1    6.81    0.52
   5   1   1    6.74    0.43
   5   1   1    7.17    0.78
  -6  -1  -1   84.28    2.01
  -6  -1  -1   79.59    2.44
   6   1   1   80.18    2.34
  -7  -1  -1  134.91    2.91
  -7  -1  -1  136.94    3.56
   7   1   1  138.66    3.48
  -8  -1  -1    2.79    0.70
   8   1   1    2.20    0.69
  -9  -1  -1    5.60    0.98
   9   1   1    8.04    1.18
 -10  -1  -1   12.02    1.50
  10   1   1    9.55    1.34
 -11  -1  -1    2.51    0.95
  11   1   1    4.80    1.12
  10  -2  -1    6.73    1.16
 -10   2   1    5.27    1.10
   9  -2  -1    0.26    0.54
  -9   2   1    0.89    0.57
   8  -2  -1    1.91    0.64
  -8   2   1    3.66    0.70
  -8   2   1    2.53    0.76
   7  -2  -1    3.15    0.67
  -7   2   1    3.27    0.76
  -7   2   1    3.90    0.65
   6  -2  -1    6.84    0.86
  -6   2   1    6.61    0.95
  -6   2   1    6.63    0.79
   5  -2  -1   32.60    1.36
   5  -2  -1   31.16    1.02
  -5   2   1   29.89    1.44
  -5   2   1   30.90    1.28
   4  -2  -1   14.02    0.66
   4  -2  -1   12.95    0.81
  -4   2   1   11.78    0.73
  -4   2   1   13.15    0.87
   3  -2  -1  187.04    3.21
   3  -2  -1  186.14    2.93
  -3   2   1  169.99    3.18
  -3   2   1  173.44    3.02
   2  -2  -1  455.89    5.93
  -2   2   1  456.07    6.12
  -2   2   1  460.90    6.01
  -2   2   1  447.55    6.27
   1  -2  -1  241.26    3.39
  -1   2   1  241.20    3.48
  -1   2   1  248.49    3.36
  -1   2   1  242.79    3.46
   0  -2  -1   63.42    1.20
   0   2   1   66.54    1.07
   0   2   1   68.57    1.19
   0   2   1   67.18    1.24
  -1  -2  -1   13.74    0.47
  -1  -2  -1   13.74    0.36
   1   2   1   13.52    0.49
   1   2   1   14.08    0.46
  -2  -2  -1  465.80    5.80
  -2  -2  -1  467.77    5.99
   2   2   1  458.63    5.71
   2   2   1  457.60    6.02
  -3  -2  -1    3.46    0.31
  -3  -2  -1    2.90    0.38
   3   2   1    3.71    0.34
   3   2   1    3.27    0.42
  -4  -2  -1   35.22    0.89
  -4  -2  -1   34.35    1.20
  -4  -2  -1   34.74    1.01
   4   2   1   32.72    1.20
  -5  -2  -1   65.17    1.60
  -5  -2  -1   63.81    1.36
  -5  -2  -1   64.47    1.90
   5   2   1   63.10    1.89
  -6  -2  -1   13.39    0.80
  -6  -2  -1   13.53    0.97
   6   2   1   11.96    1.09
  -7  -2  -1   35.87    1.67
  -7  -2  -1   33.07    1.33
   7   2   1   31.04    1.61
  -8  -2  -1   24.30    1.53
   8   2   1   30.82    1.71
  -9  -2  -1    3.90    0.85
   9   2   1    4.86    1.01
 -10  -2  -1    0.57    0.54
  10   2   1   -0.35    0.53
 -11  -2  -1    1.79    0.78
  11   2   1    1.97    0.81
 -10   3   1    4.11    1.05
   9  -3  -1    1.81    0.70
  -9   3   1    2.47    0.80
   8  -3  -1   -0.35    0.32
  -8   3   1   -0.28    0.43
  -8   3   1    1.17    0.46
   7  -3  -1   14.20    1.31
  -7   3   1   15.18    1.11
  -7   3   1   14.82    1.48
   6  -3  -1   12.11    1.13
  -6   3   1    9.49    0.97
  -6   3   1    7.70    1.01
   5  -3  -1   40.60    1.34
   5  -3  -1   41.08    1.57
  -5   3   1   37.39    1.66
  -5   3   1   37.74    1.49
   4  -3  -1   69.07    1.71
   4  -3  -1   69.32    1.88
  -4   3   1   68.24    2.06
  -4   3   1   69.51    1.91
   3  -3  -1   18.57    0.83
   3  -3  -1   18.74    0.84
  -3   3   1   17.65    0.92
  -3   3   1   18.35    0.89
   2  -3  -1   40.61    1.18
  -2   3   1   39.03    1.19
  -2   3   1   37.85    1.05
  -2   3   1   38.93    1.22
   1  -3  -1    0.32    0.23
  -1   3   1    0.24    0.19
  -1   3   1   -0.03    0.11
  -1   3   1   -0.13    0.17
   0  -3  -1    5.22    0.49
   0   3   1    4.86    0.34
   0   3   1    5.26    0.46
   0   3   1    4.84    0.29
  -1  -3  -1    3.26    0.23
  -1  -3  -1    4.37    0.44
   1   3   1    3.32    0.35
   1   3   1    2.87    0.32
  -2  -3  -1   50.04    1.07
  -2  -3  -1   49.43    1.13
   2   3   1   49.83    1.15
   2   3   1   48.37    1.25
  -3  -3  -1    4.32    0.39
  -3  -3  -1    4.45    0.43
   3   3   1    3.66    0.47
   3   3   1    4.06    0.39
  -4  -3  -1   34.04    0.92
  -4  -3  -1   32.78    1.16
   4   3   1   33.58    1.05
   4   3   1   34.08    1.27
  -5  -3  -1   38.85    1.03
  -5  -3  -1   40.49    1.46
   5   3   1   38.64    1.51
   5   3   1   36.19    1.19
  -6  -3  -1    1.23    0.45
   6   3   1    0.40    0.39
  -7  -3  -1    2.27    0.58
   7   3   1    2.28    0.63
  -8  -3  -1   10.22    1.19
   8   3   1   10.76    1.30
  -9  -3  -1    6.07    1.01
   9   3   1    7.28    1.13
 -10  -3  -1    0.61    0.48
  10   3   1   -0.22    0.54
 -11  -3  -1   -0.12    0.49
  11   3   1    0.76    0.68
  -9   4   1   -0.53    0.49
  -8   4   1    6.70    0.95
  -8   4   1    8.84    1.32
   7  -4  -1    9.74    1.10
  -7   4   1    9.59    1.26
  -7   4   1    8.71    1.02
   6  -4  -1    9.59    0.99
  -6   4   1   11.57    1.28
  -6   4   1    9.40    1.00
   5  -4  -1   57.67    1.76
   5  -4  -1   53.42    1.83
  -5   4   1   53.40    1.87
  -5   4   1   53.21    2.07
   4  -4  -1    1.55    0.37
   4  -4  -1    0.91    0.36
  -4   4   1    1.07    0.35
  -4   4   1    1.22    0.46
   3  -4  -1   22.70    1.00
  -3   4   1   21.68    1.10
  -3   4   1   23.50    0.95
  -3   4   1   24.10    1.09
   2  -4  -1   13.43    0.79
  -2   4   1   13.73    0.77
  -2   4   1   13.39    0.77
  -2   4   1   13.94    0.65
   1  -4  -1    0.95    0.34
  -1   4   1    0.26    0.20
  -1   4   1    0.63    0.22
  -1   4   1    0.44    0.17
   0  -4  -1    8.81    0.60
   0   4   1    8.49    0.56
   0   4   1    8.69    0.47
   0   4   1    9.22    0.46
  -1  -4  -1    7.37    0.63
   1   4   1    5.95    0.44
   1   4   1    6.63    0.50
  -2  -4  -1   19.14    0.66
  -2  -4  -1   19.13    0.78
   2   4   1   21.96    0.83
   2   4   1   20.24    0.85
  -3  -4  -1   15.64    0.67
  -3  -4  -1   15.91    0.69
   3   4   1   16.18    0.83
   3   4   1   17.19    0.75
  -4  -4  -1   27.74    1.04
  -4  -4  -1   27.86    0.90
   4   4   1   28.89    1.04
  -5  -4  -1    0.03    0.25
  -5  -4  -1    0.14    0.19
   5   4   1    0.13    0.33
   5   4   1    0.18    0.21
  -6  -4  -1   25.18    1.26
   6   4   1   24.56    1.40
   6   4   1   27.50    1.17
  -7  -4  -1    0.22    0.37
   7   4   1   -0.07    0.22
   7   4   1    0.03    0.46
  -8  -4  -1    0.83    0.50
   8   4   1    1.35    0.47
   8   4   1    1.47    0.62
  -9  -4  -1   15.63    1.52
   9   4   1   15.29    1.60
 -10  -4  -1   16.06    1.69
  10   4   1   11.66    1.58
 -11  -4  -1    5.64    1.15
  11   4   1    5.20    1.20
  -9   5   1   -0.32    0.55
  -8   5   1   28.26    1.98
  -7   5   1    1.39    0.54
  -7   5   1    1.80    0.68
   6  -5  -1   19.40    1.20
  -6   5   1   21.14    1.51
  -6   5   1   17.56    1.22
   5  -5  -1    3.33    0.61
   5  -5  -1    1.63    0.48
  -5   5   1    2.13    0.60
  -5   5   1    2.37    0.55
   4  -5  -1    0.05    0.24
   4  -5  -1   -0.15    0.28
  -4   5   1    0.19    0.37
  -4   5   1   -0.09    0.30
   3  -5  -1   10.40    0.81
  -3   5   1   10.59    0.67
  -3   5   1   10.62    0.83
  -3   5   1   10.68    0.84
   2  -5  -1   15.39    0.91
  -2   5   1   16.92    0.74
  -2   5   1   15.95    0.90
  -2   5   1   14.81    0.87
   1  -5  -1    6.92    0.72
  -1   5   1    5.67    0.43
  -1   5   1    6.91    0.54
  -1   5   1    6.91    0.70
   0  -5  -1  130.35    2.69
   0   5   1  128.31    2.34
   0   5   1  134.03    2.67
   0   5   1  130.74    2.34
  -1  -5  -1    0.13    0.26
   1   5   1   -0.13    0.20
   1   5   1    0.02    0.15
   1   5   1    0.08    0.13
  -2  -5  -1    6.45    0.65
  -2  -5  -1    6.58    0.43
   2   5   1    6.79    0.53
   2   5   1    7.34    0.56
  -3  -5  -1    5.95    0.46
  -3  -5  -1    4.71    0.53
   3   5   1    4.31    0.51
   3   5   1    4.50    0.56
  -4  -5  -1    0.22    0.22
  -4  -5  -1    0.08    0.23
   4   5   1    0.13    0.21
   4   5   1    0.20    0.30
  -5  -5  -1   47.55    1.37
  -5  -5  -1   48.92    1.59
   5   5   1   49.13    1.57
   5   5   1   51.10    1.86
  -6  -5  -1    0.89    0.37
   6   5   1    0.40    0.31
   6   5   1    0.65    0.47
  -7  -5  -1    6.73    0.90
   7   5   1    5.73    0.73
   7   5   1    6.64    0.97
  -8  -5  -1    0.47    0.39
   8   5   1    0.59    0.35
   8   5   1    0.86    0.56
  -9  -5  -1   -0.04    0.37
   9   5   1    0.35    0.55
 -10  -5  -1    2.38    0.73
  10   5   1    2.01    0.75
 -11  -5  -1    5.28    1.05
  11   5   1    3.19    1.02
  -9   6   1   -0.69    0.57
  -8   6   1    0.53    0.61
  -7   6   1    0.47    0.45
  -7   6   1    0.05    0.51
  -6   6   1    7.24    1.11
  -6   6   1    7.85    1.00
   5  -6  -1   -0.22    0.27
   5  -6  -1   -0.10    0.25
  -5   6   1    0.22    0.34
  -5   6   1    0.19    0.42
   4  -6  -1    7.59    0.76
   4  -6  -1    8.19    0.92
  -4   6   1    8.98    1.01
  -4   6   1    7.72    0.97
   3  -6  -1    7.60    0.87
  -3   6   1    8.83    0.65
  -3   6   1   10.40    0.99
  -3   6   1    8.95    0.95
   2  -6  -1    8.31    0.91
  -2   6   1    6.35    0.72
  -2   6   1    8.38    0.87
  -2   6   1    6.70    0.60
   1  -6  -1   11.95    0.87
  -1   6   1   12.83    0.76
  -1   6   1   12.06    0.83
  -1   6   1   11.94    0.64
   0  -6  -1   82.62    2.19
   0   6   1   83.30    2.18
   0   6   1   87.01    1.87
   0   6   1   84.78    1.90
  -1  -6  -1    0.92    0.38
   1   6   1    0.61    0.22
   1   6   1    0.60    0.23
   1   6   1    0.64    0.29
  -2  -6  -1   21.66    0.84
  -2  -6  -1   23.03    1.09
   2   6   1   22.87    1.06
   2   6   1   23.53    0.99
  -3  -6  -1    8.35    0.79
  -3  -6  -1    8.39    0.56
   3   6   1    8.48    0.80
   3   6   1    7.51    0.77
  -4  -6  -1   12.08    0.78
  -4  -6  -1   11.45    0.72
   4   6   1   13.20    0.86
   4   6   1   12.37    0.89
  -5  -6  -1    5.53    0.65
  -5  -6  -1    5.48    0.65
   5   6   1    3.88    0.60
   5   6   1    5.91    0.82
  -6  -6  -1   40.81    1.62
   6   6   1   39.03    1.79
   6   6   1   38.33    1.52
  -7  -6  -1    4.02    0.72
   7   6   1    2.93    0.72
   7   6   1    2.25    0.54
  -8  -6  -1   29.20    1.63
   8   6   1   32.46    1.55
   8   6   1   27.94    1.75
  -9  -6  -1   -0.28    0.32
   9   6   1    0.15    0.55
 -10  -6  -1   11.82    1.40
  10   6   1   13.98    1.72
 -11  -6  -1    1.42    0.72
  11   6   1    2.03    0.85
  -8   7   1   -0.12    0.54
  -7   7   1   -0.25    0.42
  -7   7   1    0.57    0.48
  -6   7   1    1.37    0.51
  -6   7   1    2.56    0.76
   5  -7  -1    1.34    0.50
  -5   7   1    1.08    0.51
  -5   7   1    1.70    0.63
   4  -7  -1    3.65    0.71
  -4   7   1    2.83    0.70
  -4   7   1    2.79    0.63
   3  -7  -1    7.11    0.95
  -3   7   1    5.96    0.82
  -3   7   1    5.94    0.64
  -3   7   1    5.90    0.83
   2  -7  -1   18.44    1.18
  -2   7   1   19.88    0.91
  -2   7   1   17.96    1.13
  -2   7   1   18.46    1.11
   1  -7  -1    0.23    0.37
  -1   7   1    0.59    0.25
  -1   7   1    0.57    0.40
  -1   7   1    0.07    0.23
   0  -7  -1    0.46    0.38
   0   7   1   -0.32    0.13
   0   7   1    0.38    0.25
   0   7   1    0.32    0.29
  -1  -7  -1    2.22    0.53
   1   7   1    1.47    0.44
   1   7   1    2.14    0.39
   1   7   1    1.74    0.35
  -2  -7  -1    7.13    0.81
   2   7   1    5.91    0.65
   2   7   1    7.99    0.84
  -3  -7  -1   47.66    1.67
  -3  -7  -1   48.82    1.44
   3   7   1   47.23    1.62
   3   7   1   48.19    1.67
  -4  -7  -1    0.87    0.40
  -4  -7  -1    0.74    0.30
   4   7   1    1.05    0.41
   4   7   1    0.47    0.41
  -5  -7  -1    0.06    0.26
  -5  -7  -1    0.65    0.39
   5   7   1    0.28    0.39
   5   7   1    0.46    0.38
  -6  -7  -1    4.97    0.72
   6   7   1    4.83    0.74
   6   7   1    6.36    0.92
  -7  -7  -1    1.30    0.49
   7   7   1    1.55    0.49
   7   7   1    1.42    0.60
  -8  -7  -1   72.00    2.57
   8   7   1   68.81    2.37
   8   7   1   70.55    2.80
  -9  -7  -1    5.17    0.92
   9   7   1    2.46    0.80
 -10  -7  -1    3.48    0.81
  10   7   1    1.38    0.68
 -11  -7  -1    1.72    0.67
  11   7   1   -0.16    0.66
  -8   8   1   -0.25    0.57
  -7   8   1    1.22    0.60
  -7   8   1    0.36    0.56
  -6   8   1    0.30    0.44
  -6   8   1    0.76    0.59
   5  -8  -1    0.02    0.33
  -5   8   1   -0.24    0.37
  -5   8   1   -0.06    0.37
   4  -8  -1    0.29    0.40
  -4   8   1   -0.40    0.33
  -4   8   1    0.03    0.35
   3  -8  -1   90.97    2.80
  -3   8   1   92.68    2.82
  -3   8   1   91.97    2.83
   2  -8  -1  134.67    3.42
  -2   8   1  142.96    3.54
  -2   8   1  146.89    2.93
  -2   8   1  147.97    3.46
   1  -8  -1    2.75    0.67
  -1   8   1    2.56    0.60
  -1   8   1    3.41    0.49
  -1   8   1    3.49    0.62
   0  -8  -1   10.41    1.06
   0   8   1    9.09    0.67
   0   8   1   11.33    0.79
   0   8   1    9.50    1.01
  -1  -8  -1    2.32    0.65
   1   8   1    1.41    0.46
   1   8   1    1.70    0.38
   1   8   1    1.62    0.37
  -2  -8  -1   13.26    1.02
   2   8   1   14.76    1.02
   2   8   1   13.84    0.79
   2   8   1   15.23    0.90
  -3  -8  -1    2.51    0.61
  -3  -8  -1    2.97    0.49
   3   8   1    3.65    0.59
   3   8   1    3.94    0.65
  -4  -8  -1    8.06    0.79
  -4  -8  -1    7.85    0.92
   4   8   1    6.26    0.83
   4   8   1    6.47    0.84
  -5  -8  -1   13.68    0.91
  -5  -8  -1   14.25    1.06
   5   8   1   15.69    1.16
   5   8   1   17.57    1.17
  -6  -8  -1   31.82    1.48
   6   8   1   33.35    1.75
   6   8   1   33.22    1.64
  -7  -8  -1   13.74    1.08
   7   8   1   14.52    1.49
   7   8   1   15.75    1.18
  -8  -8  -1    9.33    1.09
   8   8   1    7.13    0.97
   8   8   1    8.91    1.26
  -9  -8  -1    0.21    0.39
   9   8   1    0.16    0.48
 -10  -8  -1    0.58    0.49
  10   8   1   -0.04    0.56
  -7   9   1    3.07    0.85
  -7   9   1    1.97    0.78
  -6   9   1   -0.04    0.42
  -6   9   1   -0.06    0.50
   5  -9  -1    5.89    0.98
  -5   9   1    4.52    0.88
  -5   9   1    5.55    1.01
   4  -9  -1   16.18    1.52
  -4   9   1   12.34    1.38
  -4   9   1   13.26    1.34
   3  -9  -1    0.12    0.46
  -3   9   1    1.22    0.56
  -3   9   1    1.36    0.57
   2  -9  -1    0.26    0.44
  -2   9   1   -0.46    0.36
  -2   9   1    0.61    0.44
   1  -9  -1    1.19    0.60
  -1   9   1    1.16    0.46
  -1   9   1    1.32    0.50
   0  -9  -1   -0.53    0.40
   0   9   1   -0.10    0.24
   0   9   1    0.14    0.32
   0   9   1    0.51    0.44
  -1  -9  -1    7.39    1.00
   1   9   1    6.08    0.88
   1   9   1    6.26    0.69
   1   9   1    7.10    0.75
  -2  -9  -1    5.22    0.85
   2   9   1    3.42    0.57
   2   9   1    3.80    0.74
   2   9   1    4.98    0.63
  -3  -9  -1    1.63    0.63
   3   9   1    0.70    0.44
   3   9   1    1.78    0.49
  -4  -9  -1    3.24    0.69
  -4  -9  -1    2.31    0.47
   4   9   1    3.01    0.61
   4   9   1    3.84    0.71
  -5  -9  -1   68.40    2.28
  -5  -9  -1   72.11    2.15
   5   9   1   73.50    2.49
   5   9   1   74.48    2.53
  -6  -9  -1    0.26    0.33
   6   9   1    0.46    0.44
   6   9   1    0.40    0.43
  -7  -9  -1   16.52    1.17
   7   9   1   17.69    1.33
   7   9   1   18.58    1.45
   8   9   1    1.71    0.71
   8   9   1    2.68    0.74
   9   9   1    2.01    0.76
  10   9   1    0.95    0.68
  -7  10   1    1.94    0.88
  -6  10   1   10.75    1.57
  -6  10   1   14.00    1.62
   5 -10  -1    1.10    0.56
  -5  10   1    0.89    0.60
  -5  10   1    1.04    0.68
   4 -10  -1    2.15    0.71
  -4  10   1    3.30    0.77
  -4  10   1    2.22    0.72
   3 -10  -1    7.53    1.12
  -3  10   1   10.10    1.21
  -3  10   1    7.45    1.11
   2 -10  -1    5.51    0.95
  -2  10   1    7.90    1.13
  -2  10   1    6.35    0.92
   1 -10  -1   14.18    1.44
  -1  10   1   15.25    1.09
  -1  10   1   16.39    1.52
   0 -10  -1   13.96    1.42
   0  10   1   12.06    1.10
   0  10   1   14.81    1.41
  -1 -10  -1    2.98    0.77
   1  10   1    1.60    0.44
   1  10   1    1.90    0.59
   1  10   1    1.52    0.47
  -2 -10  -1   15.26    1.45
   2  10   1   13.91    0.97
   2  10   1   14.48    0.94
   2  10   1   13.39    1.31
  -3 -10  -1    2.62    0.69
   3  10   1    3.41    0.65
   3  10   1    2.68    0.52
   3  10   1    2.92    0.73
  -4 -10  -1    8.05    1.03
   4  10   1    6.64    0.97
   4  10   1    8.94    1.04
  -5 -10  -1   12.93    1.27
   5  10   1   10.59    1.21
   5  10   1   14.55    1.36
   6  10   1    5.27    0.94
   6  10   1    5.06    0.91
   7  10   1   -0.37    0.39
   7  10   1    0.69    0.52
   8  10   1    1.62    0.58
   8  10   1    3.22    0.87
   9  10   1    4.71    1.07
  10  10   1   -0.48    0.59
  -6  11   1    3.32    0.97
   5 -11  -1    2.07    0.75
  -5  11   1    2.28    0.81
  -5  11   1    2.93    0.81
   4 -11  -1    1.74    0.72
  -4  11   1    1.94    0.79
  -4  11   1    1.11    0.61
   3 -11  -1    0.38    0.51
  -3  11   1    0.71    0.51
  -3  11   1    1.07    0.60
   2 -11  -1    5.49    1.00
  -2  11   1    4.35    0.83
  -2  11   1    6.17    1.04
   1 -11  -1    1.72    0.68
  -1  11   1    1.39    0.65
  -1  11   1    2.01    0.65
   0 -11  -1    4.51    0.94
   0  11   1    3.74    0.74
   0  11   1    2.21    0.74
  -1 -11  -1   -0.48    0.45
   1  11   1    0.24    0.45
  -2 -11  -1    5.10    0.90
   2  11   1    5.44    0.76
   2  11   1    5.03    0.92
  -3 -11  -1    2.99    0.76
   3  11   1    3.56    0.81
   3  11   1    2.11    0.54
  -4 -11  -1    2.88    0.79
   4  11   1    1.91    0.55
   4  11   1    2.49    0.67
  -5 -11  -1   10.97    1.21
   5  11   1   12.74    1.29
   5  11   1   12.20    1.32
   6  11   1    2.85    0.76
   6  11   1    3.31    0.79
   7  11   1    0.56    0.56
   7  11   1    0.10    0.51
   8  11   1    2.68    0.74
   8  11   1    2.52    0.88
   9  11   1    0.19    0.60
   5 -12  -1    0.66    0.63
  -5  12   1    1.23    0.70
   4 -12  -1    0.26    0.48
  -4  12   1   -0.31    0.42
   3 -12  -1    0.58    0.53
  -3  12   1    0.87    0.65
   2 -12  -1    0.61    0.60
  -2  12   1   -0.19    0.42
   1 -12  -1    0.95    0.66
  -1  12   1    0.52    0.55
   0 -12  -1   18.36    1.74
   0  12   1   19.91    1.81
  -1 -12  -1    1.57    0.72
   1  12   1    0.89    0.55
  -2 -12  -1    4.40    0.92
   2  12   1    5.20    0.97
  -3 -12  -1    1.02    0.60
   3  12   1    0.84    0.55
  -4 -12  -1   -0.35    0.47
   4  12   1    0.10    0.36
   4  12   1   -0.50    0.40
  -5 -12  -1    1.77    0.70
   5  12   1    2.94    0.74
   5  12   1    2.73    0.75
   6  12   1    2.14    0.71
   6  12   1    2.38    0.73
   7  12   1    1.60    0.67
   7  12   1    1.57    0.64
   8  12   1    1.57    0.76
   8  12   1    2.03    0.82
   9  12   1    6.24    1.22
   4 -13  -1    0.72    0.64
  -4  13   1    0.57    0.58
   3 -13  -1    0.47    0.62
  -3  13   1    1.00    0.64
   2 -13  -1    0.89    0.67
  -2  13   1    0.42    0.53
   1 -13  -1   -0.17    0.52
  -1  13   1    0.27    0.56
   0 -13  -1    0.63    0.65
   0  13   1    2.17    0.76
  -1 -13  -1    1.47    0.69
   1  13   1    0.08    0.51
  -2 -13  -1    2.82    0.82
   2  13   1    4.61    1.02
  -3 -13  -1    0.37    0.56
   3  13   1   -0.36    0.49
  -4 -13  -1    2.42    0.79
   4  13   1    2.18    0.78
  -5 -13  -1    3.12    0.82
   5  13   1    3.33    0.75
   5  13   1    2.11    0.72
   6  13   1    0.58    0.55
   6  13   1    0.23    0.47
   7  13   1    3.24    0.87
   7  13   1    5.17    1.06
   8  13   1    1.63    0.76
   8  13   1    0.67    0.67
   2 -14  -1   17.52    1.90
  -2  14   1   15.47    1.85
   1 -14  -1    4.81    1.14
  -1  14   1    5.26    1.17
   0 -14  -1    0.86    0.69
   0  14   1   -0.36    0.52
  -1 -14  -1   -0.10    0.51
   1  14   1   -0.11    0.46
  -2 -14  -1    2.86    0.83
   2  14   1    1.99    0.78
  -3 -14  -1    2.27    0.84
   3  14   1    1.69    0.85
  -4 -14  -1   -0.72    0.54
   4  14   1   -0.17    0.48
  -5 -14  -1    0.87    0.72
   5  14   1   -0.90    0.49
   6  14   1    4.75    1.12
   7  14   1    6.56    1.25
   7  14   1    4.91    1.05
   8  14   1    0.47    0.67
   8  14   1    0.32    0.57
   0 -15  -1    1.73    0.82
   0  15   1    2.25    0.87
  -1 -15  -1    0.20    0.63
   1  15   1    0.27    0.53
  -2 -15  -1    0.14    0.56
   2  15   1    0.65    0.77
  -3 -15  -1    1.53    0.81
   3  15   1    0.08    0.66
  -4 -15  -1    0.97    0.74
   4  15   1    1.64    0.89
  -5 -15  -1    2.61    0.84
   5  15   1    2.26    0.92
   6  15   1    0.77    0.74
  -4 -16  -1    1.67    0.91
  -3 -15   2    3.17    0.97
  -2 -15   2    1.09    0.64
  -1 -15   2   -0.65    0.50
   5  14  -2    4.44    1.15
   4  14  -2    1.37    0.78
  -4 -14   2    1.33    0.66
   3  14  -2    0.83    0.73
  -3 -14   2    0.67    0.56
   2  14  -2   -0.21    0.65
  -2 -14   2    0.32    0.57
   1  14  -2    6.91    1.31
  -1 -14   2    6.75    1.17
   0  14  -2    0.06    0.59
   0 -14   2    0.60    0.57
  -1  14  -2    1.19    0.77
   1 -14   2    0.98    0.65
  -2  14  -2    4.33    1.06
   7  13  -2    7.99    1.43
   6  13  -2    0.68    0.68
   5  13  -2    0.30    0.68
   4  13  -2    9.18    1.41
  -4 -13   2    5.77    1.00
   3  13  -2    1.29    0.73
  -3 -13   2    1.17    0.60
   2  13  -2    2.55    0.70
   2  13  -2    1.48    0.75
  -2 -13   2    1.12    0.64
   1  13  -2    1.87    0.76
   1  13  -2    0.77    0.58
  -1 -13   2    2.01    0.72
   0  13  -2   -0.06    0.48
   0  13  -2   -0.17    0.49
   0 -13   2    0.13    0.49
  -1  13  -2   -0.14    0.52
  -1  13  -2    0.53    0.62
   1 -13   2   -0.12    0.46
  -2  13  -2   28.93    2.00
  -2  13  -2   25.05    2.24
   2 -13   2   24.57    1.89
  -3  13  -2   -0.02    0.63
  -3  13  -2   -0.23    0.52
   3 -13   2    1.14    0.76
  -4  13  -2    5.07    1.08
  -4  13  -2    5.55    1.23
   8  12  -2    0.26    0.63
   8  12  -2   -0.33    0.62
   7  12  -2    2.59    0.83
   7  12  -2    0.57    0.61
   6  12  -2    1.48    0.69
   5  12  -2    0.96    0.62
  -5 -12   2   -0.06    0.39
   4  12  -2    0.90    0.60
   4  12  -2    0.19    0.37
  -4 -12   2    0.71    0.52
   3  12  -2    4.79    1.02
   3  12  -2    3.36    0.72
  -3 -12   2    3.80    0.82
   2  12  -2   -0.28    0.52
   2  12  -2   -0.13    0.39
  -2 -12   2    0.17    0.43
   1  12  -2    0.30    0.45
   1  12  -2    0.28    0.60
  -1 -12   2    0.80    0.53
   0  12  -2   -0.07    0.48
   0  12  -2    0.76    0.59
   0 -12   2    0.85    0.53
  -1  12  -2    3.45    0.85
  -1  12  -2    3.29    0.87
   1 -12   2    1.86    0.68
  -2  12  -2    3.92    0.93
  -2  12  -2    2.99    0.85
   2 -12   2    2.24    0.77
  -3  12  -2    2.67    0.92
  -3  12  -2    3.39    0.94
   3 -12   2    5.26    1.11
  -4  12  -2    0.69    0.54
  -4  12  -2   -0.29    0.61
   4 -12   2    0.19    0.55
  -5  12  -2    1.64    0.82
   5 -12   2    0.50    0.56
   9  11  -2    5.51    1.18
   9  11  -2    6.26    1.37
   8  11  -2    1.07    0.72
   8  11  -2    0.65    0.65
  -8 -11   2    0.50    0.53
   7  11  -2    0.43    0.54
   7  11  -2    1.57    0.66
  -7 -11   2    1.04    0.59
   6  11  -2    0.75    0.52
   6  11  -2    0.01    0.55
  -6 -11   2   -0.41    0.36
   5  11  -2    6.83    0.98
   5  11  -2    5.30    1.07
  -5 -11   2    6.25    0.97
   4  11  -2    1.24    0.66
  -4 -11   2    0.75    0.48
  -4 -11   2    0.53    0.51
   3  11  -2    0.35    0.37
   3  11  -2    0.52    0.48
  -3 -11   2   -0.14    0.44
   2  11  -2    8.09    1.03
   2  11  -2    8.04    1.12
  -2 -11   2    8.95    1.12
   1  11  -2    5.06    0.94
   1  11  -2    6.16    0.96
  -1 -11   2    5.34    0.95
   0  11  -2    3.71    0.75
   0  11  -2    3.35    0.83
   0 -11   2    3.34    0.80
  -1  11  -2    0.39    0.49
  -1  11  -2    0.40    0.50
   1 -11   2    0.79    0.56
  -2  11  -2    1.50    0.71
  -2  11  -2    2.26    0.70
   2 -11   2    2.01    0.69
  -3  11  -2    3.75    0.90
  -3  11  -2    3.96    0.88
   3 -11   2    3.68    0.87
  -4  11  -2    0.89    0.67
  -4  11  -2    1.79    0.70
   4 -11   2    2.15    0.83
  -5  11  -2    1.45    0.67
  -5  11  -2    1.60    0.80
   5 -11   2    1.52    0.67
  -6  11  -2    1.11    0.86
   6 -11   2    0.59    0.60
  10  10  -2    3.08    0.92
 -10 -10   2    2.48    0.84
   9  10  -2    3.98    0.97
   9  10  -2    4.35    1.13
  -9 -10   2    6.29    1.15
   8  10  -2    0.89    0.61
   8  10  -2    2.49    0.78
  -8 -10   2    2.61    0.78
   7  10  -2   16.29    1.68
   7  10  -2   14.47    1.57
  -7 -10   2   13.90    1.43
   6  10  -2   12.70    1.41
   6  10  -2    9.26    1.23
  -6 -10   2    8.37    1.07
   5  10  -2    6.01    0.92
   5  10  -2    4.75    0.92
  -5 -10   2    5.36    0.86
   4  10  -2   24.94    1.64
   4  10  -2   25.53    1.43
  -4 -10   2   28.23    1.54
  -4 -10   2   26.09    1.45
   3  10  -2   19.61    1.45
  -3 -10   2   19.16    1.27
   2  10  -2    4.17    0.83
   2  10  -2    3.77    0.71
  -2 -10   2    4.36    0.81
   1  10  -2    0.85    0.56
   1  10  -2    0.94    0.43
  -1 -10   2   -0.08    0.47
   0  10  -2    0.76    0.55
   0  10  -2    0.46    0.43
   0 -10   2    0.43    0.44
  -1  10  -2    0.58    0.45
  -1  10  -2    0.04    0.40
   1 -10   2    0.71    0.54
  -2  10  -2    0.57    0.46
  -2  10  -2   -0.14    0.38
   2 -10   2    0.01    0.39
  -3  10  -2   12.05    1.46
  -3  10  -2    8.99    1.18
   3 -10   2   10.60    1.35
  -4  10  -2    1.68    0.76
  -4  10  -2    2.19    0.69
   4 -10   2    3.04    0.82
  -5  10  -2    0.64    0.67
  -5  10  -2    0.93    0.56
   5 -10   2    1.20    0.59
  -6  10  -2    5.82    1.26
   6 -10   2    3.03    0.87
  10   9  -2    5.66    1.15
  10   9  -2    4.96    1.16
 -10  -9   2    6.28    1.13
   9   9  -2    3.28    0.91
   9   9  -2    6.26    1.25
  -9  -9   2    5.59    1.05
   8   9  -2    1.41    0.61
   8   9  -2    1.41    0.76
  -8  -9   2    1.98    0.68
   7   9  -2   20.79    1.57
  -7  -9   2   23.42    1.56
   6   9  -2   23.33    1.55
   6   9  -2   22.09    1.49
  -6  -9   2   23.18    1.45
   5   9  -2   52.35    2.14
   5   9  -2   53.81    2.28
  -5  -9   2   51.82    2.09
   4   9  -2    3.91    0.69
   4   9  -2    5.44    0.87
  -4  -9   2    6.40    0.85
  -4  -9   2    5.65    0.81
   3   9  -2   29.24    1.37
   3   9  -2   28.57    1.59
  -3  -9   2   27.59    1.46
  -3  -9   2   31.36    1.50
   2   9  -2    0.39    0.33
   2   9  -2   -0.30    0.41
  -2  -9   2   -0.14    0.40
   1   9  -2   -0.07    0.30
   1   9  -2    1.05    0.51
  -1  -9   2   -0.23    0.40
   0   9  -2    1.38    0.47
   0   9  -2    0.39    0.48
   0  -9   2    1.08    0.53
  -1   9  -2    4.45    0.81
  -1   9  -2    5.05    0.83
   1  -9   2    4.57    0.84
  -2   9  -2   16.95    1.25
  -2   9  -2   17.08    1.32
   2  -9   2   16.11    1.26
  -3   9  -2   -0.24    0.41
  -3   9  -2    0.16    0.44
   3  -9   2    0.30    0.45
  -4   9  -2    2.15    0.64
  -4   9  -2    2.31    0.72
   4  -9   2    2.28    0.70
  -5   9  -2   16.54    1.77
  -5   9  -2   18.85    1.41
   5  -9   2   15.54    1.57
  -6   9  -2    8.02    1.34
   6  -9   2    9.99    1.36
  -7   9  -2    1.62    0.87
  10   8  -2    0.13    0.50
  10   8  -2    0.60    0.66
 -10  -8   2    1.33    0.67
   9   8  -2    0.69    0.67
   9   8  -2    1.40    0.62
  -9  -8   2    1.72    0.65
   8   8  -2   11.28    1.36
   8   8  -2   12.41    1.51
  -8  -8   2   12.24    1.39
   7   8  -2    1.77    0.62
   7   8  -2    1.67    0.67
  -7  -8   2    1.16    0.51
   6   8  -2    0.84    0.56
   6   8  -2    0.19    0.41
  -6  -8   2    1.34    0.52
   5   8  -2   90.07    2.78
   5   8  -2   88.79    2.83
  -5  -8   2   85.48    2.63
   4   8  -2    0.95    0.49
   4   8  -2    0.44    0.43
  -4  -8   2    0.80    0.41
  -4  -8   2    1.23    0.43
   3   8  -2   38.58    1.52
   3   8  -2   39.76    1.75
  -3  -8   2   39.23    1.58
  -3  -8   2   37.62    1.60
   2   8  -2    0.60    0.39
   2   8  -2    0.16    0.29
  -2  -8   2    0.11    0.38
   1   8  -2    6.15    0.60
   1   8  -2    5.89    0.75
   1   8  -2    5.60    0.79
  -1  -8   2    6.08    0.82
   0   8  -2    2.52    0.57
   0   8  -2    0.62    0.41
   0  -8   2    0.98    0.52
  -1   8  -2    2.25    0.57
  -1   8  -2    2.52    0.65
   1  -8   2    3.08    0.70
  -2   8  -2   10.13    1.12
  -2   8  -2    6.97    0.94
   2  -8   2    9.17    1.10
  -3   8  -2    5.13    0.89
  -3   8  -2    5.18    0.84
   3  -8   2    4.40    0.86
  -4   8  -2    0.36    0.41
  -4   8  -2    0.82    0.56
   4  -8   2    0.83    0.48
  -5   8  -2    2.72    0.64
  -5   8  -2    3.17    0.87
   5  -8   2    3.94    0.85
  -6   8  -2    3.17    0.91
   6  -8   2    4.04    0.86
  -7   8  -2    0.16    0.59
  -8   8  -2    4.95    1.17
  10   7  -2    7.29    1.19
  10   7  -2    6.39    1.28
 -10  -7   2    5.68    1.12
   9   7  -2    0.03    0.48
   9   7  -2    0.59    0.52
  -9  -7   2    0.71    0.50
   8   7  -2    8.91    1.30
   8   7  -2   10.12    1.25
  -8  -7   2   10.99    1.32
   7   7  -2   15.23    1.54
  -7  -7   2   11.89    1.28
   6   7  -2    0.59    0.49
   6   7  -2    1.32    0.50
  -6  -7   2    0.11    0.32
   5   7  -2    0.61    0.41
   5   7  -2    0.12    0.43
  -5  -7   2   -0.07    0.28
   4   7  -2    0.31    0.36
   4   7  -2    1.31    0.50
  -4  -7   2    0.89    0.35
  -4  -7   2    1.31    0.43
   3   7  -2   29.55    1.43
   3   7  -2   29.95    1.29
  -3  -7   2   29.67    1.26
  -3  -7   2   27.29    1.29
   2   7  -2    0.33    0.25
   2   7  -2    0.11    0.33
  -2  -7   2    0.24    0.30
  -2  -7   2    0.67    0.31
   1   7  -2   -0.23    0.22
   1   7  -2    0.07    0.32
   1   7  -2    0.36    0.20
  -1  -7   2   -0.21    0.27
   0   7  -2   30.69    1.38
   0   7  -2   30.21    0.93
   0   7  -2   30.46    1.39
   0  -7   2   28.74    1.36
  -1   7  -2   45.65    1.73
  -1   7  -2   44.94    1.75
   1  -7   2   42.29    1.71
  -2   7  -2   12.32    0.96
  -2   7  -2    9.99    1.04
   2  -7   2    8.69    1.00
  -3   7  -2   52.36    2.09
  -3   7  -2   54.22    1.97
   3  -7   2   51.30    2.03
  -4   7  -2   18.51    1.42
  -4   7  -2   16.72    1.14
   4  -7   2   19.00    1.31
  -5   7  -2   29.00    1.51
  -5   7  -2   26.30    1.71
   5  -7   2   27.60    1.58
  -6   7  -2    8.16    1.27
   6  -7   2    9.11    1.16
  -7   7  -2    3.28    0.96
  -8   7  -2    2.24    0.86
 -11  -6   2    1.48    0.82
  10   6  -2    0.97    0.74
 -10  -6   2    0.44    0.54
   9   6  -2    4.87    0.91
   9   6  -2    6.79    1.25
  -9  -6   2    5.12    0.99
   8   6  -2    6.52    1.12
   8   6  -2    7.01    1.05
  -8  -6   2    6.79    1.03
   7   6  -2    4.03    0.73
   7   6  -2    7.62    1.11
  -7  -6   2    5.87    0.90
   6   6  -2    0.70    0.54
   6   6  -2   -0.08    0.38
  -6  -6   2   -0.24    0.28
   5   6  -2    9.33    0.96
   5   6  -2   10.10    1.05
  -5  -6   2    9.42    1.00
   4   6  -2    0.87    0.44
   4   6  -2    0.88    0.38
  -4  -6   2    0.63    0.32
  -4  -6   2    1.07    0.33
   3   6  -2    0.64    0.33
   3   6  -2   -0.14    0.27
  -3  -6   2    0.33    0.26
  -3  -6   2    0.05    0.25
   2   6  -2    0.03    0.28
   2   6  -2    0.46    0.26
  -2  -6   2    0.06    0.27
  -2  -6   2    0.20    0.26
   1   6  -2   66.07    1.88
   1   6  -2   63.00    1.89
   1   6  -2   61.67    1.48
  -1  -6   2   65.21    1.88
   0   6  -2    3.40    0.54
   0   6  -2    3.03    0.34
   0   6  -2    2.44    0.48
   0  -6   2    3.16    0.55
  -1   6  -2    7.56    0.37
  -1   6  -2    6.48    0.74
  -1   6  -2    5.31    0.67
   1  -6   2    8.34    0.88
  -2   6  -2    4.22    0.65
  -2   6  -2    4.78    0.72
   2  -6   2    4.06    0.66
  -3   6  -2   44.50    1.67
  -3   6  -2   43.79    1.81
   3  -6   2   46.21    1.81
  -4   6  -2   51.78    2.15
  -4   6  -2   54.30    1.89
   4  -6   2   59.47    2.16
  -5   6  -2    2.06    0.56
  -5   6  -2    2.04    0.68
   5  -6   2    3.18    0.70
  -6   6  -2    1.20    0.67
  -6   6  -2    4.34    0.75
   6  -6   2    2.72    0.68
  -7   6  -2    2.26    0.81
  -8   6  -2    0.41    0.67
  -9   6  -2    0.43    0.68
 -11  -5   2    4.14    1.03
  10   5  -2    0.05    0.55
 -10  -5   2    0.44    0.55
   9   5  -2    2.90    0.68
   9   5  -2    5.90    1.14
  -9  -5   2    1.67    0.66
   8   5  -2   13.18    1.45
   8   5  -2   11.96    1.26
  -8  -5   2   11.86    1.32
   7   5  -2    1.72    0.54
   7   5  -2    2.51    0.72
  -7  -5   2    0.84    0.44
   6   5  -2    8.84    0.95
   6   5  -2    8.68    1.09
  -6  -5   2    8.24    0.95
   5   5  -2    3.00    0.61
   5   5  -2    4.00    0.71
  -5  -5   2    2.85    0.57
   4   5  -2   -0.09    0.27
   4   5  -2    0.82    0.38
  -4  -5   2    0.09    0.20
  -4  -5   2    0.40    0.27
   3   5  -2    7.83    0.77
   3   5  -2    7.00    0.70
  -3  -5   2    7.28    0.54
  -3  -5   2    7.52    0.74
   2   5  -2    7.72    0.58
   2   5  -2    8.24    0.65
  -2  -5   2    6.73    0.64
  -2  -5   2    7.63    0.72
   1   5  -2   26.10    0.87
   1   5  -2   30.19    1.19
  -1  -5   2   28.49    1.10
  -1  -5   2   28.90    1.11
   0   5  -2   11.56    0.73
   0   5  -2   12.61    0.50
   0   5  -2   13.40    0.79
   0  -5   2   11.91    0.76
  -1   5  -2   32.14    1.28
  -1   5  -2   32.59    0.70
  -1   5  -2   34.53    1.27
   1  -5   2   32.56    1.30
  -2   5  -2    6.04    0.72
  -2   5  -2    6.82    0.71
   2  -5   2    7.49    0.78
  -3   5  -2    4.28    0.71
  -3   5  -2    2.83    0.51
   3  -5   2    2.99    0.59
  -4   5  -2   14.38    0.93
  -4   5  -2   13.10    1.23
   4  -5   2   13.79    0.99
  -5   5  -2    9.35    0.90
  -5   5  -2    9.47    1.18
   5  -5   2    9.54    1.03
  -6   5  -2   10.58    1.29
  -6   5  -2   10.48    1.02
   6  -5   2    9.96    1.11
  -7   5  -2   -0.33    0.42
  -8   5  -2    1.54    0.72
  -9   5  -2    3.39    1.01
  11   4  -2    1.60    1.06
 -11  -4   2    1.67    0.77
  10   4  -2    4.78    1.08
 -10  -4   2    3.98    0.90
   9   4  -2    0.56    0.59
   9   4  -2   -0.12    0.35
  -9  -4   2    0.27    0.45
   8   4  -2    1.69    0.68
   8   4  -2    1.48    0.51
  -8  -4   2    1.20    0.58
   7   4  -2    0.45    0.47
   7   4  -2    0.75    0.39
  -7  -4   2    2.04    0.63
   6   4  -2    0.95    0.51
   6   4  -2   -0.01    0.30
  -6  -4   2    0.26    0.34
   5   4  -2   12.28    1.13
   5   4  -2    8.86    0.87
  -5  -4   2   11.49    1.05
   4   4  -2    8.60    0.81
   4   4  -2    9.07    0.87
  -4  -4   2    9.58    0.46
  -4  -4   2    7.87    0.79
   3   4  -2   63.48    1.76
   3   4  -2   64.86    1.79
  -3  -4   2   62.39    1.78
  -3  -4   2   64.29    1.39
   2   4  -2   26.39    0.96
   2   4  -2   28.02    1.08
  -2  -4   2   27.06    0.90
  -2  -4   2   26.15    1.04
   1   4  -2    1.92    0.36
   1   4  -2    2.28    0.31
  -1  -4   2    1.77    0.33
  -1  -4   2    2.15    0.37
   0   4  -2  236.06    3.85
   0   4  -2  233.79    3.13
   0   4  -2  226.89    3.75
   0  -4   2  229.18    3.74
  -1   4  -2   25.92    1.00
  -1   4  -2   26.03    0.52
  -1   4  -2   27.40    1.07
   1  -4   2   25.91    1.04
  -2   4  -2   13.43    0.75
  -2   4  -2   15.13    0.88
   2  -4   2   14.22    0.84
   2  -4   2   14.72    0.42
  -3   4  -2   10.93    0.84
  -3   4  -2   10.63    0.70
   3  -4   2   10.59    0.48
   3  -4   2   10.91    0.78
  -4   4  -2    0.19    0.36
  -4   4  -2   -0.29    0.19
   4  -4   2    0.40    0.32
   4  -4   2    0.48    0.22
  -5   4  -2    4.36    0.80
  -5   4  -2    4.55    0.63
   5  -4   2    4.36    0.69
  -6   4  -2   -0.26    0.40
  -6   4  -2    0.10    0.27
   6  -4   2   -0.19    0.28
  -7   4  -2    0.17    0.43
  -8   4  -2    2.84    0.87
  -9   4  -2    0.99    0.60
 -10   4  -2   -0.49    0.53
  11   3  -2    0.59    0.82
 -11  -3   2    0.45    0.55
  10   3  -2    3.95    1.01
 -10  -3   2    4.60    1.01
   9   3  -2   -0.33    0.41
  -9  -3   2    0.55    0.48
  -9  -3   2    0.01    0.40
   8   3  -2    0.91    0.55
  -8  -3   2    2.10    0.63
  -8  -3   2    1.88    0.62
   7   3  -2    1.60    0.62
  -7  -3   2    0.72    0.47
  -7  -3   2    1.02    0.43
   6   3  -2   75.78    2.47
  -6  -3   2   71.13    2.21
  -6  -3   2   72.87    2.37
   5   3  -2    6.00    0.77
  -5  -3   2    5.00    0.64
  -5  -3   2    5.16    0.71
   4   3  -2   40.89    1.48
  -4  -3   2   41.20    1.43
  -4  -3   2   40.08    0.74
  -4  -3   2   39.34    1.45
   3   3  -2   49.30    1.46
   3   3  -2   49.98    1.48
  -3  -3   2   49.91    1.01
  -3  -3   2   50.72    1.52
   2   3  -2    7.26    0.53
   2   3  -2    8.53    0.54
  -2  -3   2    8.91    0.57
  -2  -3   2   10.06    0.47
   1   3  -2   12.24    0.62
   1   3  -2   12.12    0.53
  -1  -3   2   12.27    0.63
  -1  -3   2   13.33    0.59
   0   3  -2   32.99    1.00
   0   3  -2   32.96    0.69
   0   3  -2   33.45    1.04
  -1   3  -2   53.64    1.44
  -1   3  -2   53.04    1.31
   1  -3   2   53.18    1.42
  -2   3  -2    1.33    0.29
  -2   3  -2    0.97    0.31
   2  -3   2    1.33    0.33
   2  -3   2    1.11    0.14
  -3   3  -2    0.15    0.19
  -3   3  -2    0.31    0.30
   3  -3   2    0.00    0.20
   3  -3   2    0.14    0.14
  -4   3  -2   10.78    0.86
  -4   3  -2    8.89    0.62
   4  -3   2   11.53    0.77
   4  -3   2    9.58    0.56
  -5   3  -2   10.24    0.72
  -5   3  -2   10.86    1.15
   5  -3   2   10.23    0.79
   5  -3   2   10.35    0.71
  -6   3  -2   12.98    0.85
  -6   3  -2   14.75    1.41
   6  -3   2   13.07    0.90
   6  -3   2   12.81    0.90
  -7   3  -2    9.79    1.21
  -8   3  -2   -0.10    0.49
  -9   3  -2    0.27    0.54
 -10   3  -2    4.52    1.09
  11   2  -2    0.08    0.68
 -11  -2   2   -0.20    0.45
  10   2  -2    0.82    0.68
 -10  -2   2    0.51    0.55
   9   2  -2   11.22    1.43
  -9  -2   2   10.89    1.40
  -9  -2   2   10.12    1.17
   8   2  -2    1.16    0.58
  -8  -2   2    0.55    0.44
  -8  -2   2    0.57    0.39
   7   2  -2    0.17    0.45
  -7  -2   2    0.36    0.36
  -7  -2   2   -0.13    0.35
   6   2  -2   37.46    1.67
  -6  -2   2   40.67    1.62
  -6  -2   2   44.75    1.84
   5   2  -2    1.39    0.42
  -5  -2   2    2.95    0.56
  -5  -2   2    2.78    0.48
   4   2  -2    2.98    0.50
  -4  -2   2    4.36    0.57
  -4  -2   2    3.04    0.52
   3   2  -2    5.28    0.54
  -3  -2   2    6.62    0.23
  -3  -2   2    7.01    0.53
  -3  -2   2    6.81    0.64
   2   2  -2   71.32    1.56
  -2  -2   2   76.28    1.67
  -2  -2   2   75.94    1.24
  -2  -2   2   75.62    1.72
   1   2  -2   47.43    1.15
   1   2  -2   48.62    1.05
  -1  -2   2   50.12    1.04
  -1  -2   2   49.11    1.21
   0   2  -2    1.83    0.27
   0   2  -2    1.63    0.17
   0  -2   2    1.99    0.29
   0  -2   2    2.81    0.35
  -1   2  -2    0.76    0.22
  -1   2  -2    0.61    0.22
   1  -2   2    0.80    0.24
  -2   2  -2    8.31    0.57
  -2   2  -2    8.98    0.47
   2  -2   2    9.33    0.54
   2  -2   2    8.62    0.32
  -3   2  -2   37.23    1.33
  -3   2  -2   36.39    1.02
   3  -2   2   35.48    0.91
   3  -2   2   34.81    1.13
  -4   2  -2   21.12    0.84
  -4   2  -2   21.31    1.13
   4  -2   2   20.77    0.83
   4  -2   2   20.94    0.93
  -5   2  -2    0.09    0.35
  -5   2  -2   -0.05    0.17
   5  -2   2    0.38    0.27
   5  -2   2    0.05    0.22
  -6   2  -2    0.76    0.46
  -6   2  -2    0.57    0.31
   6  -2   2    0.97    0.40
   6  -2   2    0.88    0.36
  -7   2  -2    7.57    1.07
   7  -2   2    8.92    1.00
  -8   2  -2    3.20    0.82
  -9   2  -2    2.80    0.87
 -10   2  -2   15.25    1.78
  11   1  -2   -0.62    0.52
  10   1  -2    0.83    0.62
 -10  -1   2    0.46    0.57
   9   1  -2    0.37    0.56
  -9  -1   2    0.11    0.40
  -9  -1   2    0.45    0.49
   8   1  -2   -0.30    0.45
  -8  -1   2    0.37    0.39
  -8  -1   2    0.70    0.50
   7   1  -2   52.56    2.14
  -7  -1   2   56.18    2.01
  -7  -1   2   59.80    2.32
   6   1  -2    0.52    0.40
  -6  -1   2    0.50    0.42
  -6  -1   2    0.96    0.39
   5   1  -2    0.15    0.32
  -5  -1   2    0.15    0.30
  -5  -1   2    0.26    0.26
   4   1  -2   15.71    0.89
  -4  -1   2   14.51    0.80
  -4  -1   2   15.63    0.90
   3   1  -2   15.75    0.80
  -3  -1   2   19.05    0.87
  -3  -1   2   16.44    0.78
   2   1  -2   26.07    0.89
  -2  -1   2   24.54    0.84
  -2  -1   2   24.85    0.87
   1   1  -2    6.35    0.37
  -1  -1   2    7.57    0.42
  -1  -1   2    7.22    0.40
  -1  -1   2    7.53    0.30
   0   1  -2  112.29    1.72
   0  -1   2  116.80    1.62
   0  -1   2  115.58    1.79
   0  -1   2  117.48    1.90
  -1   1  -2  190.04    2.87
  -1   1  -2  188.73    2.55
   1  -1   2  184.19    2.72
  -2   1  -2   59.70    1.44
  -2   1  -2   61.28    1.11
   2  -1   2   58.09    1.05
   2  -1   2   59.21    1.32
  -3   1  -2   18.70    0.88
  -3   1  -2   20.15    0.64
   3  -1   2   19.14    0.76
   3  -1   2   19.73    0.69
  -4   1  -2   23.44    0.79
  -4   1  -2   24.23    1.14
   4  -1   2   21.91    0.88
   4  -1   2   22.92    0.89
  -5   1  -2    4.22    0.46
  -5   1  -2    4.09    0.67
   5  -1   2    3.85    0.48
   5  -1   2    4.66    0.58
  -6   1  -2   16.97    1.18
  -6   1  -2   15.43    0.81
   6  -1   2   14.92    0.80
   6  -1   2   14.52    0.96
  -7   1  -2   16.58    1.28
   7  -1   2   16.19    1.14
  -8   1  -2    0.94    0.53
   8  -1   2   -0.26    0.33
  -9   1  -2    8.46    1.28
   9  -1   2    8.40    1.14
 -10   1  -2   16.21    1.83
 -11   1  -2    8.47    1.44
  11   0  -2   -0.58    0.62
  10   0  -2    5.12    1.13
 -10   0   2    4.65    1.06
   9   0  -2   11.06    1.42
  -9   0   2   11.56    1.24
  -9   0   2   11.67    1.48
   8   0  -2   17.43    1.64
  -8   0   2   14.32    1.13
  -8   0   2   14.67    1.51
   7   0  -2   69.91    2.48
  -7   0   2   68.43    2.51
  -7   0   2   70.24    2.29
   6   0  -2   17.92    1.17
  -6   0   2   21.61    1.30
  -6   0   2   19.65    1.13
   5   0  -2    2.01    0.48
  -5   0   2    2.25    0.45
  -5   0   2    2.54    0.52
   4   0  -2    0.91    0.36
  -4   0   2    1.18    0.32
  -4   0   2    1.59    0.41
   3   0  -2   88.04    2.01
  -3   0   2   85.20    1.96
  -3   0   2   81.49    1.84
   2   0  -2   98.56    1.93
  -2   0   2   96.95    1.87
  -2   0   2   98.95    1.93
  -1   0   2  438.36    5.24
  -1   0   2  442.85    5.72
  -1   0   2  441.70    5.63
  -1   0   2  444.75    5.64
   0   0   2  926.74   11.50
   0   0   2  888.26   11.37
   0   0   2  895.71   10.41
   0   0   2  848.58   10.59
  -1   0  -2   60.50    1.12
   1   0   2   61.24    1.00
  -2   0  -2  863.82   10.78
   2   0   2  794.45   10.49
   2   0   2  830.29    9.81
  -3   0  -2  149.49    2.14
  -3   0  -2  148.77    2.75
   3   0   2  144.44    2.43
   3   0   2  145.62    2.37
  -4   0  -2   36.41    1.33
  -4   0  -2   37.47    0.95
   4   0   2   35.72    1.05
   4   0   2   36.50    1.16
  -5   0  -2   68.57    1.54
  -5   0  -2   67.22    2.03
   5   0   2   66.85    1.83
   5   0   2   65.26    1.58
  -6   0  -2   45.84    1.83
  -6   0  -2   44.02    1.31
   6   0   2   40.81    1.58
   6   0   2   44.22    1.31
  -7   0  -2    0.96    0.50
   7   0   2    0.18    0.33
  -8   0  -2   27.98    1.74
   8   0   2   27.78    1.57
  -9   0  -2    1.10    0.69
   9   0   2    0.06    0.46
 -10   0  -2    2.06    0.77
  10   0   2    0.85    0.63
 -11   0  -2    1.73    0.83
  11  -1  -2    0.60    0.71
  10  -1  -2   -0.03    0.57
 -10   1   2    0.67    0.59
   9  -1  -2    0.67    0.60
  -9   1   2   -0.17    0.46
  -9   1   2    0.52    0.48
   8  -1  -2    5.11    0.91
  -8   1   2    4.91    0.93
  -8   1   2    5.97    0.87
   7  -1  -2   16.12    1.21
  -7   1   2   18.45    1.32
  -7   1   2   15.51    1.09
   6  -1  -2    2.56    0.59
  -6   1   2    5.00    0.83
  -6   1   2    4.03    0.61
   5  -1  -2   -0.10    0.32
  -5   1   2   -0.24    0.24
  -5   1   2    0.02    0.21
   4  -1  -2   29.72    0.76
   4  -1  -2   29.90    1.24
  -4   1   2   28.46    1.14
  -4   1   2   29.05    1.24
   3  -1  -2   38.15    0.85
   3  -1  -2   38.09    1.25
  -3   1   2   39.23    1.23
  -3   1   2   38.20    1.27
   2  -1  -2  248.40    3.28
  -2   1   2  250.89    3.78
  -2   1   2  251.73    3.83
  -2   1   2  248.90    3.76
   1  -1  -2   13.08    0.43
  -1   1   2   14.20    0.51
  -1   1   2   13.60    0.53
   0  -1  -2   50.99    0.97
   0   1   2   50.42    0.82
   0   1   2   51.48    0.99
   0   1   2   47.90    0.92
  -1  -1  -2   21.79    0.48
   1   1   2   21.20    0.58
   1   1   2   21.35    0.59
  -2  -1  -2   35.79    0.90
   2   1   2   33.48    0.89
   2   1   2   33.92    0.85
  -3  -1  -2   75.93    1.24
  -3  -1  -2   76.34    1.67
   3   1   2   75.12    1.46
   3   1   2   72.03    1.61
  -4  -1  -2  158.01    2.41
  -4  -1  -2  153.97    2.98
   4   1   2  147.91    2.81
   4   1   2  151.41    2.50
  -5  -1  -2   14.02    0.63
  -5  -1  -2   13.24    0.88
   5   1   2   13.47    0.83
   5   1   2   13.94    0.65
  -6  -1  -2    5.91    0.57
  -6  -1  -2    3.82    0.68
   6   1   2    6.70    0.60
   6   1   2    6.21    0.79
  -7  -1  -2    2.39    0.63
   7   1   2    3.18    0.67
  -8  -1  -2   37.10    1.90
   8   1   2   34.00    1.75
  -9  -1  -2   -0.02    0.42
   9   1   2   -0.37    0.46
 -10  -1  -2   11.81    1.49
  10   1   2   10.69    1.44
 -11  -1  -2    8.39    1.36
  11   1   2    8.36    1.29
  10  -2  -2   15.57    1.82
 -10   2   2   10.53    1.55
   9  -2  -2   -0.64    0.43
  -9   2   2    0.48    0.48
   8  -2  -2   -0.29    0.37
  -8   2   2    0.32    0.46
  -8   2   2    0.20    0.32
   7  -2  -2    0.55    0.41
  -7   2   2    0.36    0.34
  -7   2   2    0.51    0.45
   6  -2  -2   51.68    1.99
  -6   2   2   43.92    1.93
  -6   2   2   45.29    1.76
   5  -2  -2   26.02    1.29
  -5   2   2   22.38    1.16
  -5   2   2   23.47    1.31
   4  -2  -2   71.29    1.97
   4  -2  -2   71.38    1.53
  -4   2   2   70.05    1.94
  -4   2   2   73.82    2.10
   3  -2  -2   24.59    1.01
   3  -2  -2   23.41    0.81
  -3   2   2   21.40    0.93
  -3   2   2   20.72    0.96
   2  -2  -2    2.67    0.33
  -2   2   2    1.66    0.30
  -2   2   2    1.53    0.28
  -2   2   2    2.19    0.33
   1  -2  -2   10.48    0.49
  -1   2   2   10.54    0.53
  -1   2   2    9.43    0.46
  -1   2   2    9.70    0.49
   0  -2  -2  154.56    2.35
   0   2   2  158.21    2.36
   0   2   2  153.64    2.37
   0   2   2  156.56    2.07
  -1  -2  -2   59.43    1.20
   1   2   2   62.32    1.25
   1   2   2   60.26    1.09
  -2  -2  -2  807.20   10.21
  -2  -2  -2  828.20    9.89
   2   2   2  800.13    9.70
   2   2   2  753.17    9.69
  -3  -2  -2   10.70    0.55
   3   2   2    9.68    0.59
   3   2   2   10.59    0.42
  -4  -2  -2    0.49    0.24
   4   2   2    0.77    0.27
   4   2   2    0.59    0.21
  -5  -2  -2    1.39    0.28
  -5  -2  -2    0.90    0.33
   5   2   2    1.52    0.29
   5   2   2    1.19    0.39
  -6  -2  -2    0.86    0.40
  -6  -2  -2    0.88    0.28
   6   2   2    0.86    0.27
   6   2   2    0.64    0.38
  -7  -2  -2   44.11    1.86
   7   2   2   39.57    1.78
  -8  -2  -2   15.83    1.24
   8   2   2   15.53    1.24
  -9  -2  -2    0.56    0.49
   9   2   2    1.47    0.63
 -10  -2  -2    3.48    0.87
  10   2   2    6.56    1.17
 -11  -2  -2    0.28    0.55
  11   2   2    2.15    0.89
  12   2   2    5.14    1.38
 -10   3   2   10.97    1.57
   9  -3  -2    0.44    0.47
  -9   3   2    1.14    0.73
   8  -3  -2    3.19    0.79
  -8   3   2    2.56    0.67
  -8   3   2    4.19    0.95
   7  -3  -2   13.36    1.31
  -7   3   2   13.12    1.40
  -7   3   2   13.30    1.24
   6  -3  -2   13.73    1.09
  -6   3   2   15.16    1.19
  -6   3   2   15.93    1.11
   5  -3  -2    5.85    0.74
   5  -3  -2    6.61    0.65
  -5   3   2    6.49    0.80
  -5   3   2    5.10    0.79
   4  -3  -2    9.90    0.77
   4  -3  -2    9.98    0.64
  -4   3   2    9.41    0.86
  -4   3   2   11.13    0.85
   3  -3  -2   61.13    1.55
  -3   3   2   58.42    1.70
  -3   3   2   60.04    1.73
  -3   3   2   59.31    1.64
   2  -3  -2    4.63    0.50
  -2   3   2    4.55    0.48
  -2   3   2    3.86    0.46
  -2   3   2    3.55    0.41
   1  -3  -2  192.92    3.10
  -1   3   2  193.91    3.06
  -1   3   2  196.67    2.98
  -1   3   2  193.52    3.17
   0  -3  -2    0.80    0.28
   0   3   2    0.94    0.26
   0   3   2    1.33    0.24
   0   3   2    0.99    0.17
  -1  -3  -2   32.21    0.94
   1   3   2   31.94    0.88
   1   3   2   30.77    0.91
  -2  -3  -2   99.63    1.86
  -2  -3  -2   97.59    1.56
   2   3   2  100.29    1.73
   2   3   2   97.72    1.96
  -3  -3  -2    2.41    0.31
  -3  -3  -2    2.63    0.34
   3   3   2    2.63    0.41
   3   3   2    3.18    0.33
  -4  -3  -2    0.24    0.19
  -4  -3  -2    0.12    0.18
   4   3   2    0.31    0.18
   4   3   2    0.01    0.23
  -5  -3  -2   10.26    0.71
  -5  -3  -2   10.93    0.59
   5   3   2    9.93    0.92
   5   3   2   10.17    0.59
  -6  -3  -2    3.05    0.42
  -6  -3  -2    3.08    0.56
   6   3   2    2.96    0.64
   6   3   2    3.21    0.45
  -7  -3  -2   -0.03    0.31
   7   3   2    0.36    0.25
   7   3   2   -0.14    0.41
  -8  -3  -2   -0.05    0.30
   8   3   2   -0.32    0.34
  -9  -3  -2    0.38    0.49
   9   3   2    0.74    0.55
 -10  -3  -2    1.36    0.65
  10   3   2    0.61    0.57
 -11  -3  -2    0.20    0.49
  11   3   2    0.48    0.66
  -9   4   2    3.31    0.91
   8  -4  -2    0.67    0.51
  -8   4   2    0.25    0.48
  -8   4   2   -0.07    0.39
   7  -4  -2    4.61    0.86
  -7   4   2    3.64    0.74
  -7   4   2    3.96    0.85
   6  -4  -2    0.61    0.40
  -6   4   2    0.18    0.40
  -6   4   2    0.45    0.38
   5  -4  -2    1.56    0.41
   5  -4  -2    0.27    0.36
  -5   4   2    1.37    0.53
  -5   4   2    1.57    0.47
   4  -4  -2    5.77    0.67
   4  -4  -2    5.87    0.70
  -4   4   2    5.96    0.75
  -4   4   2    4.83    0.68
   3  -4  -2   30.32    1.19
  -3   4   2   30.27    1.24
  -3   4   2   29.27    1.14
  -3   4   2   29.43    1.25
   2  -4  -2    0.54    0.28
  -2   4   2    0.85    0.26
  -2   4   2    0.88    0.30
  -2   4   2    1.00    0.31
   1  -4  -2   76.69    1.83
  -1   4   2   77.01    1.65
  -1   4   2   76.07    1.67
  -1   4   2   77.82    1.83
   0  -4  -2   88.98    1.96
   0   4   2   88.30    1.90
   0   4   2   89.51    1.57
   0   4   2   88.81    1.78
  -1  -4  -2    3.44    0.45
   1   4   2    2.68    0.37
   1   4   2    3.11    0.38
   1   4   2    2.73    0.21
  -2  -4  -2   46.09    1.25
  -2  -4  -2   44.93    0.95
   2   4   2   42.85    1.15
   2   4   2   42.56    1.23
  -3  -4  -2   47.10    1.28
  -3  -4  -2   47.28    1.15
   3   4   2   47.99    1.45
   3   4   2   47.91    1.24
  -4  -4  -2   11.25    0.64
  -4  -4  -2   11.64    0.64
   4   4   2   11.38    0.62
   4   4   2   11.14    0.78
  -5  -4  -2    4.26    0.49
  -5  -4  -2    4.43    0.56
   5   4   2    4.24    0.48
   5   4   2    5.77    0.76
  -6  -4  -2    5.06    0.53
  -6  -4  -2    5.29    0.68
   6   4   2    5.88    0.61
   6   4   2    4.29    0.72
  -7  -4  -2    0.23    0.39
   7   4   2    1.34    0.56
   7   4   2    0.76    0.33
  -8  -4  -2    0.58    0.46
   8   4   2    1.13    0.54
  -9  -4  -2    9.89    1.22
   9   4   2   10.63    1.32
 -10  -4  -2    4.13    0.92
  10   4   2    3.38    0.89
 -11  -4  -2    8.27    1.30
  11   4   2    8.74    1.45
  -9   5   2    3.32    0.97
  -8   5   2    1.13    0.77
  -8   5   2    0.03    0.45
   7  -5  -2    1.78    0.58
  -7   5   2    3.31    0.89
  -7   5   2    1.86    0.58
   6  -5  -2   20.39    1.30
  -6   5   2   19.22    1.31
  -6   5   2   20.04    1.43
   5  -5  -2   10.96    1.07
   5  -5  -2   11.51    0.88
  -5   5   2   10.08    1.13
  -5   5   2    9.02    0.97
   4  -5  -2    1.95    0.49
  -4   5   2    1.42    0.42
  -4   5   2    2.04    0.54
   3  -5  -2    2.52    0.53
  -3   5   2    2.50    0.52
  -3   5   2    2.52    0.51
  -3   5   2    2.23    0.41
   2  -5  -2   20.98    1.04
  -2   5   2   20.11    0.98
  -2   5   2   19.62    0.88
  -2   5   2   18.60    1.01
   1  -5  -2   20.62    1.01
  -1   5   2   19.90    0.84
  -1   5   2   22.29    1.01
  -1   5   2   21.50    0.88
   0  -5  -2    9.46    0.70
   0   5   2    9.77    0.66
   0   5   2    9.90    0.58
   0   5   2   11.02    0.54
  -1  -5  -2  257.85    4.23
   1   5   2  256.66    4.12
   1   5   2  256.19    3.58
   1   5   2  253.43    3.99
  -2  -5  -2   14.64    0.80
  -2  -5  -2   15.16    0.55
   2   5   2   15.14    0.76
   2   5   2   15.25    0.78
  -3  -5  -2    6.62    0.43
  -3  -5  -2    6.02    0.61
   3   5   2    6.91    0.70
   3   5   2    6.61    0.63
  -4  -5  -2    1.51    0.35
  -4  -5  -2    1.59    0.32
   4   5   2    1.91    0.38
   4   5   2    1.06    0.38
  -5  -5  -2    0.43    0.28
  -5  -5  -2    0.60    0.27
   5   5   2   -0.03    0.34
   5   5   2    0.46    0.27
  -6  -5  -2    1.21    0.40
  -6  -5  -2    0.34    0.29
   6   5   2    0.85    0.45
   6   5   2    0.40    0.29
  -7  -5  -2    5.05    0.74
   7   5   2    6.94    0.98
   7   5   2    6.30    0.73
  -8  -5  -2    6.88    0.92
   8   5   2    5.94    1.00
  -9  -5  -2    0.52    0.45
   9   5   2    1.10    0.61
 -10  -5  -2    5.96    1.06
  10   5   2    7.14    1.21
 -11  -5  -2   -0.05    0.39
  11   5   2    0.91    0.75
 -12  -5  -2    1.13    0.75
  -9   6   2    2.00    0.87
  -8   6   2   -0.16    0.41
  -8   6   2   -0.17    0.53
  -7   6   2    0.42    0.55
  -7   6   2    1.02    0.52
   6  -6  -2    9.26    1.04
  -6   6   2    8.93    1.18
  -6   6   2   12.34    1.28
   5  -6  -2    5.24    0.78
   5  -6  -2    5.43    0.77
  -5   6   2    5.14    0.90
  -5   6   2    6.68    0.90
   4  -6  -2    2.49    0.59
  -4   6   2    2.46    0.59
  -4   6   2    3.29    0.58
  -4   6   2    2.01    0.55
   3  -6  -2   -0.31    0.29
  -3   6   2    0.27    0.33
  -3   6   2    0.38    0.27
  -3   6   2   -0.16    0.29
   2  -6  -2   20.63    1.13
  -2   6   2   24.76    1.15
  -2   6   2   23.75    1.01
  -2   6   2   21.29    1.15
   1  -6  -2    1.13    0.38
  -1   6   2   -0.11    0.23
  -1   6   2    0.24    0.18
  -1   6   2    0.26    0.23
   0  -6  -2    2.32    0.52
   0   6   2    1.87    0.32
   0   6   2    1.75    0.34
   0   6   2    1.33    0.41
  -1  -6  -2  154.19    3.18
   1   6   2  158.06    2.60
   1   6   2  150.62    3.07
   1   6   2  152.77    2.90
  -2  -6  -2   68.48    1.92
  -2  -6  -2   68.09    1.45
   2   6   2   66.53    1.79
   2   6   2   67.93    1.84
  -3  -6  -2   64.59    1.51
  -3  -6  -2   68.19    1.85
   3   6   2   65.11    1.79
   3   6   2   64.86    1.84
  -4  -6  -2   18.94    1.00
  -4  -6  -2   22.28    0.90
   4   6   2   19.46    0.99
   4   6   2   22.79    1.20
  -5  -6  -2   15.65    0.90
  -5  -6  -2   16.09    0.88
   5   6   2   15.34    0.92
   5   6   2   16.24    1.13
  -6  -6  -2   28.26    1.17
  -6  -6  -2   30.01    1.33
   6   6   2   25.94    1.21
   6   6   2   29.75    1.54
  -7  -6  -2    1.62    0.51
   7   6   2    0.66    0.49
   7   6   2    0.94    0.39
  -8  -6  -2   43.42    1.91
   8   6   2   44.92    2.18
  -9  -6  -2    0.96    0.50
   9   6   2    1.89    0.71
 -10  -6  -2    1.93    0.65
  10   6   2    1.00    0.68
 -11  -6  -2    5.94    1.12
  11   6   2    4.02    1.04
 -12  -6  -2    8.60    1.36
  -8   7   2    1.52    0.73
  -8   7   2    1.60    0.69
  -7   7   2    0.04    0.49
  -7   7   2    0.28    0.39
  -6   7   2   -0.06    0.41
  -6   7   2    0.36    0.49
   5  -7  -2    1.96    0.58
  -5   7   2    2.31    0.66
  -5   7   2    2.52    0.64
   4  -7  -2   13.41    1.25
  -4   7   2   13.35    1.27
  -4   7   2   13.85    1.30
  -4   7   2   12.40    0.92
   3  -7  -2    2.53    0.67
  -3   7   2    2.41    0.61
  -3   7   2    2.31    0.48
  -3   7   2    2.92    0.64
   2  -7  -2    0.43    0.47
  -2   7   2    0.13    0.31
  -2   7   2    0.29    0.24
  -2   7   2   -0.06    0.27
   1  -7  -2   -0.07    0.37
  -1   7   2    0.00    0.24
  -1   7   2    0.13    0.20
  -1   7   2   -0.11    0.28
   0  -7  -2   22.24    1.23
   0   7   2   23.55    1.01
   0   7   2   23.81    0.98
   0   7   2   22.21    1.16
  -1  -7  -2   15.25    1.01
   1   7   2   14.40    0.82
   1   7   2   14.38    0.93
   1   7   2   14.92    0.71
  -2  -7  -2   20.60    1.14
   2   7   2   20.81    1.00
   2   7   2   19.77    0.78
   2   7   2   20.00    1.05
  -3  -7  -2    3.77    0.43
  -3  -7  -2    3.35    0.63
   3   7   2    3.36    0.56
   3   7   2    3.28    0.57
  -4  -7  -2    0.12    0.32
  -4  -7  -2    0.06    0.18
   4   7   2   -0.25    0.25
   4   7   2   -0.30    0.22
  -5  -7  -2    6.05    0.76
  -5  -7  -2    5.14    0.62
   5   7   2    5.34    0.82
   5   7   2    4.49    0.67
  -6  -7  -2    6.77    0.79
  -6  -7  -2    7.58    0.83
   6   7   2    6.52    0.79
   6   7   2    7.97    1.01
  -7  -7  -2    5.45    0.79
   7   7   2    5.28    0.76
   7   7   2    5.01    0.89
  -8  -7  -2   10.80    1.16
   8   7   2   10.18    1.28
  -9  -7  -2    8.12    1.08
   9   7   2   10.22    1.36
 -10  -7  -2    6.20    1.06
  10   7   2    7.41    1.31
  11   7   2    1.07    0.82
  -8   8   2    0.23    0.68
  -7   8   2   -0.23    0.38
  -7   8   2    0.57    0.59
  -6   8   2    7.14    1.14
  -6   8   2    6.56    1.12
   5  -8  -2    0.68    0.43
  -5   8   2    0.53    0.49
  -5   8   2   -0.62    0.37
   4  -8  -2    2.66    0.65
  -4   8   2    4.09    0.77
  -4   8   2    4.35    0.81
   3  -8  -2   -0.17    0.42
  -3   8   2   -0.16    0.37
  -3   8   2    0.03    0.27
  -3   8   2    0.21    0.43
   2  -8  -2    8.97    1.09
  -2   8   2    7.55    0.97
  -2   8   2    9.70    0.87
  -2   8   2   11.41    1.07
   1  -8  -2    2.45    0.68
  -1   8   2    2.68    0.54
  -1   8   2    3.00    0.51
  -1   8   2    3.50    0.71
   0  -8  -2    1.31    0.53
   0   8   2    0.66    0.42
   0   8   2    1.13    0.35
   0   8   2    1.39    0.37
  -1  -8  -2    0.28    0.42
   1   8   2    0.05    0.35
   1   8   2    0.22    0.24
   1   8   2    0.16    0.22
  -2  -8  -2   48.47    1.86
   2   8   2   48.15    1.38
   2   8   2   47.55    1.78
   2   8   2   45.61    1.61
  -3  -8  -2    0.66    0.49
  -3  -8  -2    0.95    0.27
   3   8   2    0.63    0.37
   3   8   2    0.40    0.34
  -4  -8  -2    0.20    0.39
  -4  -8  -2    0.51    0.25
   4   8   2    0.03    0.29
   4   8   2    0.67    0.37
  -5  -8  -2    1.19    0.51
  -5  -8  -2    1.04    0.34
   5   8   2    1.38    0.52
   5   8   2    0.85    0.42
  -6  -8  -2    1.08    0.40
  -6  -8  -2    1.24    0.53
   6   8   2    1.09    0.59
   6   8   2    0.86    0.44
  -7  -8  -2    3.56    0.64
   7   8   2    2.34    0.60
   7   8   2    3.03    0.77
  -8  -8  -2    2.87    0.66
   8   8   2    2.38    0.80
   9   8   2    0.75    0.58
  10   8   2   10.36    1.58
  11   8   2    0.61    0.69
  -7   9   2   -0.83    0.53
  -7   9   2   -0.80    0.32
  -6   9   2    0.82    0.62
  -6   9   2    0.55    0.57
   5  -9  -2    0.51    0.50
  -5   9   2    0.41    0.50
  -5   9   2    1.12    0.58
   4  -9  -2    2.83    0.73
  -4   9   2    3.38    0.78
  -4   9   2    3.47    0.80
   3  -9  -2   20.73    1.44
  -3   9   2   19.27    1.36
  -3   9   2   18.93    1.37
   2  -9  -2  124.46    3.50
  -2   9   2  125.99    3.44
  -2   9   2  121.68    3.17
   1  -9  -2   11.75    1.29
  -1   9   2   13.04    1.28
  -1   9   2   13.23    0.90
  -1   9   2   12.05    0.94
   0  -9  -2    8.92    1.09
   0   9   2   11.00    1.14
   0   9   2   12.08    0.84
   0   9   2   11.05    0.82
  -1  -9  -2    6.20    0.96
   1   9   2    7.54    0.73
   1   9   2    8.51    1.03
   1   9   2    6.34    0.74
  -2  -9  -2    0.01    0.44
   2   9   2    0.75    0.33
   2   9   2    0.28    0.36
   2   9   2    0.46    0.28
  -3  -9  -2   16.93    1.28
   3   9   2   15.16    1.15
   3   9   2   17.87    0.90
   3   9   2   17.86    1.09
  -4  -9  -2   18.22    1.24
   4   9   2   19.80    1.27
   4   9   2   17.22    1.15
  -5  -9  -2    8.61    1.05
   5   9   2    7.98    0.99
   5   9   2    6.86    0.91
  -6  -9  -2    1.69    0.59
   6   9   2    0.75    0.46
   6   9   2    1.37    0.55
   7   9   2   -0.27    0.35
   7   9   2    0.46    0.54
   8   9   2   13.78    1.53
   9   9   2    4.88    1.07
  10   9   2    0.88    0.65
  -7  10   2    0.48    0.61
  -7  10   2    0.02    0.56
  -6  10   2    1.55    0.75
  -6  10   2    1.17    0.74
   5 -10  -2    1.13    0.57
  -5  10   2    1.57    0.65
  -5  10   2    1.45    0.70
   4 -10  -2    0.64    0.54
  -4  10   2    0.58    0.53
  -4  10   2    0.07    0.44
   3 -10  -2   12.94    1.42
  -3  10   2   13.07    1.36
  -3  10   2   14.72    1.49
   2 -10  -2   17.61    1.38
  -2  10   2   19.45    1.44
  -2  10   2   19.06    1.28
   1 -10  -2    4.80    0.92
  -1  10   2    8.06    0.97
  -1  10   2    5.54    0.94
   0 -10  -2   12.83    1.36
   0  10   2   12.30    0.90
   0  10   2   12.18    1.28
   0  10   2   12.10    0.95
  -1 -10  -2   15.50    1.47
   1  10   2   15.12    1.20
   1  10   2   12.65    0.92
  -2 -10  -2    0.42    0.54
   2  10   2    0.40    0.34
   2  10   2    1.67    0.59
  -3 -10  -2    1.35    0.62
   3  10   2    1.50    0.51
   3  10   2    1.36    0.54
  -4 -10  -2   16.21    1.49
   4  10   2   11.82    1.23
   4  10   2   14.89    1.34
  -5 -10  -2    2.33    0.64
   5  10   2    1.73    0.59
   5  10   2    0.66    0.48
  -6 -10  -2   10.20    1.16
   6  10   2    8.06    1.10
   6  10   2    8.42    1.08
   7  10   2    7.12    1.13
   7  10   2    7.35    1.07
   8  10   2    0.47    0.52
   9  10   2    2.34    0.86
  10  10   2    0.36    0.63
  -6  11   2    0.11    0.56
   5 -11  -2    0.28    0.50
  -5  11   2    0.17    0.53
   4 -11  -2    0.94    0.61
  -4  11   2    1.49    0.70
   3 -11  -2   10.61    1.36
  -3  11   2    7.02    1.12
   2 -11  -2    6.00    1.06
  -2  11   2    5.04    0.93
   1 -11  -2    0.41    0.60
  -1  11   2    0.10    0.51
   0 -11  -2    3.16    0.84
   0  11   2    2.03    0.66
  -1 -11  -2   15.65    1.54
   1  11   2   16.64    1.58
   1  11   2   15.41    1.05
  -2 -11  -2   15.19    1.53
   2  11   2   10.90    1.28
   2  11   2   10.74    1.03
  -3 -11  -2    1.86    0.69
   3  11   2    1.23    0.54
   3  11   2    1.36    0.49
  -4 -11  -2    4.67    0.90
   4  11   2    5.37    0.91
   4  11   2    4.95    0.82
  -5 -11  -2    0.87    0.59
   5  11   2    0.68    0.49
   5  11   2    0.45    0.42
  -6 -11  -2    0.04    0.51
   6  11   2    0.19    0.42
   6  11   2   -0.09    0.44
   7  11   2    1.94    0.65
   7  11   2    4.26    0.93
   8  11   2    0.73    0.61
   8  11   2    0.77    0.66
   9  11   2    0.39    0.63
   5 -12  -2    7.16    1.25
  -5  12   2    7.05    1.31
   4 -12  -2    3.65    0.94
  -4  12   2    5.10    1.12
   3 -12  -2    2.23    0.77
  -3  12   2    1.50    0.70
   2 -12  -2    0.10    0.49
  -2  12   2    0.99    0.54
   1 -12  -2    1.54    0.76
  -1  12   2    0.19    0.52
   0 -12  -2    2.07    0.81
   0  12   2    3.95    0.89
  -1 -12  -2   -0.29    0.44
   1  12   2   -0.24    0.36
  -2 -12  -2    1.03    0.67
   2  12   2    1.37    0.68
  -3 -12  -2    6.48    1.12
   3  12   2    6.66    0.92
   3  12   2    5.56    0.99
  -4 -12  -2    1.95    0.75
   4  12   2    0.23    0.51
   4  12   2    1.11    0.48
  -5 -12  -2    2.48    0.75
   5  12   2    3.19    0.84
   5  12   2    4.89    0.90
   6  12   2    0.27    0.44
   6  12   2   -0.17    0.45
   7  12   2   18.48    1.77
   7  12   2   15.87    1.58
   8  12   2    3.90    0.95
   8  12   2    2.38    0.78
   9  12   2    1.52    0.75
   4 -13  -2   -0.15    0.56
  -4  13   2    0.73    0.64
   3 -13  -2    4.86    1.07
  -3  13   2    3.48    0.95
   2 -13  -2    6.98    1.22
  -2  13   2    4.91    1.05
   1 -13  -2    0.32    0.60
  -1  13   2    0.24    0.55
   0 -13  -2   -0.28    0.56
   0  13   2    0.33    0.44
  -1 -13  -2    2.81    0.85
   1  13   2    1.20    0.68
  -2 -13  -2    0.14    0.59
   2  13   2    0.65    0.62
  -3 -13  -2    1.36    0.73
   3  13   2    1.56    0.68
  -4 -13  -2   -0.09    0.50
   4  13   2    0.72    0.56
   4  13   2    0.18    0.44
  -5 -13  -2   -0.09    0.56
   5  13   2    0.40    0.42
   5  13   2   -0.12    0.50
   6  13   2    4.86    0.97
   6  13   2    4.88    0.97
   7  13   2    2.71    0.81
   7  13   2    2.47    0.82
   8  13   2   -0.14    0.59
   8  13   2   -0.06    0.52
   3 -14  -2    0.50    0.65
   2 -14  -2    4.24    1.08
  -2  14   2    4.50    1.11
   1 -14  -2    8.52    1.47
  -1  14   2   10.64    1.52
   0 -14  -2    0.29    0.62
   0  14   2    0.26    0.52
  -1 -14  -2    1.44    0.72
   1  14   2    0.78    0.70
  -2 -14  -2    0.67    0.69
   2  14   2    0.83    0.62
  -3 -14  -2    2.79    0.91
   3  14   2    0.27    0.64
  -4 -14  -2   -0.24    0.49
   4  14   2    0.11    0.51
  -5 -14  -2    9.88    1.39
   5  14   2    7.96    1.24
   6  14   2    4.37    0.98
   6  14   2    6.98    1.14
   7  14   2    1.57    0.71
   7  14   2    0.05    0.52
   8  14   2    0.44    0.57
   8  14   2   -0.36    0.50
   0 -15  -2    0.95    0.81
   0  15   2    1.13    0.72
  -1 -15  -2    0.56    0.65
   1  15   2    0.58    0.67
  -2 -15  -2    0.52    0.65
   2  15   2    0.05    0.53
  -3 -15  -2    0.48    0.63
   3  15   2    1.01    0.66
  -4 -15  -2   -0.32    0.63
   4  15   2    0.84    0.64
  -5 -15  -2    3.54    1.04
   5  15   2    4.60    1.10
   6  15   2    2.16    0.86
   7  15   2    0.04    0.56
  -4 -16  -2    5.62    1.42
  -5 -16  -2    3.75    1.07
  -3 -15   3    2.46    0.82
  -2 -15   3    0.23    0.59
   4  14  -3    5.07    1.20
   3  14  -3   -0.71    0.52
  -3 -14   3    1.05    0.60
   2  14  -3    0.03    0.63
  -2 -14   3    0.60    0.60
   1  14  -3    2.09    0.87
   1  14  -3    2.99    0.94
  -1 -14   3    3.39    0.92
   0  14  -3    5.90    1.19
   0  14  -3    5.82    1.14
   0 -14   3    4.14    1.05
  -1  14  -3    3.18    1.01
  -1  14  -3    2.60    0.99
   1 -14   3    2.77    0.95
  -2  14  -3    2.42    0.95
  -2  14  -3    2.78    0.92
   6  13  -3    4.07    1.12
   5  13  -3    1.00    0.77
   5  13  -3    2.39    0.71
   4  13  -3    0.37    0.65
   4  13  -3    0.11    0.42
   3  13  -3    0.40    0.63
   3  13  -3    0.08    0.43
  -3 -13   3    0.01    0.48
   2  13  -3    2.14    0.84
   2  13  -3    1.05    0.64
  -2 -13   3    2.09    0.72
   1  13  -3    2.27    0.76
   1  13  -3    3.20    0.94
  -1 -13   3    2.72    0.78
   0  13  -3    0.88    0.62
   0  13  -3    0.73    0.63
   0 -13   3   -0.13    0.43
  -1  13  -3    0.55    0.66
  -1  13  -3   -0.26    0.48
   1 -13   3    0.57    0.62
  -2  13  -3    1.28    0.73
  -2  13  -3   -0.38    0.49
   2 -13   3    0.01    0.49
  -3  13  -3    0.03    0.68
  -3  13  -3    0.47    0.65
   3 -13   3    0.10    0.51
   8  12  -3    0.80    0.67
   8  12  -3    0.01    0.68
   7  12  -3    0.53    0.70
  -7 -12   3   -0.23    0.41
   6  12  -3    0.50    0.59
  -6 -12   3    0.37    0.53
   5  12  -3   -0.50    0.56
  -5 -12   3   -0.03    0.46
   4  12  -3    4.55    0.85
   4  12  -3    1.52    0.74
   3  12  -3   -0.31    0.52
   3  12  -3    0.40    0.43
  -3 -12   3    0.33    0.45
   2  12  -3   -0.27    0.49
   2  12  -3    0.20    0.41
  -2 -12   3    0.87    0.52
   1  12  -3    0.41    0.57
   1  12  -3    0.80    0.51
  -1 -12   3    0.92    0.52
   0  12  -3    0.46    0.57
   0  12  -3    0.53    0.53
   0 -12   3    0.53    0.52
  -1  12  -3    1.11    0.58
  -1  12  -3    1.01    0.64
   1 -12   3    1.38    0.73
  -2  12  -3    3.56    0.94
  -2  12  -3    2.57    0.82
   2 -12   3    2.15    0.80
  -3  12  -3    1.80    0.73
  -3  12  -3    0.61    0.61
   3 -12   3    0.07    0.47
  -4  12  -3    0.34    0.51
  -4  12  -3    1.28    0.76
   4 -12   3    1.15    0.64
   9  11  -3    0.47    0.75
  -9 -11   3    0.17    0.47
   8  11  -3    2.24    0.91
   8  11  -3    3.38    0.96
  -8 -11   3    4.07    0.96
   7  11  -3   -0.17    0.50
   7  11  -3   -0.14    0.50
  -7 -11   3   -0.33    0.37
   6  11  -3    9.71    1.35
   6  11  -3    8.74    1.24
  -6 -11   3    8.21    1.10
   5  11  -3    5.28    1.07
  -5 -11   3    4.03    0.83
   4  11  -3    3.61    0.91
  -4 -11   3    3.92    0.84
  -4 -11   3    4.72    0.82
   3  11  -3    2.31    0.64
   3  11  -3    4.14    0.94
  -3 -11   3    2.61    0.67
   2  11  -3    7.90    1.15
   2  11  -3   10.93    1.25
  -2 -11   3    7.80    1.08
   1  11  -3    8.30    1.09
   1  11  -3    7.35    1.14
  -1 -11   3    8.08    1.12
   0  11  -3    0.64    0.60
   0  11  -3    1.16    0.55
   0 -11   3    1.27    0.59
  -1  11  -3    2.29    0.72
  -1  11  -3    3.69    0.86
   1 -11   3    2.94    0.77
  -2  11  -3    1.66    0.67
  -2  11  -3    0.62    0.59
   2 -11   3    1.49    0.70
  -3  11  -3   14.72    1.66
  -3  11  -3   14.46    1.56
   3 -11   3   13.73    1.58
  -4  11  -3    3.70    0.85
  -4  11  -3    3.30    0.99
   4 -11   3    4.50    1.01
  -5  11  -3    1.52    0.88
   5 -11   3    2.37    0.84
   6 -11   3    1.50    0.74
   9  10  -3   -0.02    0.52
   9  10  -3    0.30    0.64
  -9 -10   3    0.30    0.49
   8  10  -3    2.26    0.85
   8  10  -3    3.36    0.88
  -8 -10   3    2.58    0.81
   7  10  -3    6.86    1.12
   7  10  -3    9.91    1.35
  -7 -10   3    8.85    1.21
   6  10  -3    6.76    1.14
   6  10  -3    7.62    1.12
  -6 -10   3    5.99    0.97
   5  10  -3   26.76    1.61
   5  10  -3   29.06    1.81
  -5 -10   3   26.13    1.57
   4  10  -3    7.59    1.13
  -4 -10   3    8.17    0.97
  -4 -10   3    7.45    0.98
   3  10  -3   15.79    1.51
  -3 -10   3   13.32    1.25
   2  10  -3    5.80    0.89
   2  10  -3    5.11    0.94
  -2 -10   3    4.05    0.75
   1  10  -3    0.65    0.52
   1  10  -3    0.07    0.32
  -1 -10   3    0.21    0.42
   0  10  -3   -0.09    0.47
   0  10  -3    0.69    0.45
   0 -10   3    0.64    0.46
  -1  10  -3    6.60    1.01
  -1  10  -3    9.25    1.15
   1 -10   3    7.33    1.09
  -2  10  -3    2.35    0.75
  -2  10  -3    1.79    0.60
   2 -10   3    0.05    0.42
  -3  10  -3    0.46    0.59
  -3  10  -3    0.35    0.49
   3 -10   3    1.03    0.57
  -4  10  -3    0.29    0.67
  -4  10  -3    0.45    0.52
   4 -10   3    1.79    0.70
  -5  10  -3    4.63    1.01
   5 -10   3    5.19    1.08
  -6  10  -3    2.15    0.95
   6 -10   3    1.21    0.65
   7 -10   3    4.35    1.00
  10   9  -3    1.57    0.75
 -10  -9   3    2.58    0.83
   9   9  -3   -0.29    0.63
   9   9  -3   -0.35    0.51
  -9  -9   3    0.79    0.57
   8   9  -3    6.17    1.17
   8   9  -3    2.69    0.81
  -8  -9   3    3.31    0.82
   7   9  -3   21.49    1.67
  -7  -9   3   19.09    1.46
   6   9  -3    0.80    0.52
   6   9  -3   -0.14    0.42
  -6  -9   3    0.51    0.42
   5   9  -3   22.18    1.43
   5   9  -3   20.26    1.46
  -5  -9   3   20.26    1.36
   4   9  -3   16.44    1.31
   4   9  -3   18.72    1.23
  -4  -9   3   17.44    1.12
  -4  -9   3   19.11    1.27
   3   9  -3   16.11    1.08
   3   9  -3   15.94    1.46
  -3  -9   3   16.30    1.15
  -3  -9   3   16.78    1.12
   2   9  -3    1.41    0.56
   2   9  -3    2.06    0.56
  -2  -9   3    1.08    0.48
   1   9  -3   19.86    1.35
   1   9  -3   21.00    1.32
  -1  -9   3   18.78    1.27
   0   9  -3   23.41    1.45
   0   9  -3   28.95    1.63
   0  -9   3   26.32    1.50
  -1   9  -3   11.27    1.22
  -1   9  -3   12.26    1.26
   1  -9   3   10.37    1.19
  -2   9  -3    1.84    0.64
  -2   9  -3    2.08    0.71
   2  -9   3    1.57    0.60
  -3   9  -3   23.99    1.62
  -3   9  -3   27.81    1.62
   3  -9   3   27.77    1.72
  -4   9  -3    3.65    0.90
  -4   9  -3    3.04    0.72
   4  -9   3    1.31    0.60
  -5   9  -3    6.00    1.19
   5  -9   3    6.91    1.16
  -6   9  -3   11.85    1.64
   6  -9   3   11.64    1.50
  -7   9  -3    0.14    0.63
   7  -9   3   -0.03    0.50
  10   8  -3    4.87    1.20
 -10  -8   3    5.52    1.20
   9   8  -3    0.37    0.62
   9   8  -3    1.53    0.65
  -9  -8   3    0.06    0.47
   8   8  -3    0.39    0.53
   8   8  -3    2.07    0.78
  -8  -8   3    1.50    0.63
   7   8  -3    3.89    0.87
   7   8  -3    3.81    0.88
  -7  -8   3    4.47    0.85
   6   8  -3    7.08    1.07
   6   8  -3    7.49    1.10
  -6  -8   3    5.54    0.91
   5   8  -3    4.09    0.75
   5   8  -3    3.84    0.74
  -5  -8   3    4.02    0.75
   4   8  -3  202.46    4.24
   4   8  -3  201.73    4.54
  -4  -8   3  205.62    4.46
  -4  -8   3  200.61    3.91
   3   8  -3    5.11    0.88
   3   8  -3    7.05    0.81
  -3  -8   3    5.34    0.78
  -3  -8   3    6.37    0.80
   2   8  -3   53.41    2.05
   2   8  -3   52.72    1.64
  -2  -8   3   54.39    1.95
  -2  -8   3   57.44    2.07
   1   8  -3   13.99    1.05
   1   8  -3   14.88    1.11
  -1  -8   3   14.75    1.10
   0   8  -3    0.74    0.44
   0   8  -3    0.67    0.44
   0  -8   3    0.92    0.47
  -1   8  -3   28.20    1.52
  -1   8  -3   34.38    1.63
   1  -8   3   34.55    1.70
  -2   8  -3   16.87    1.19
  -2   8  -3   19.03    1.34
   2  -8   3   19.30    1.33
  -3   8  -3   22.77    1.40
  -3   8  -3   23.64    1.57
   3  -8   3   24.04    1.52
  -4   8  -3   12.18    1.25
  -4   8  -3   13.59    1.49
   4  -8   3    9.65    1.17
  -5   8  -3    2.85    0.82
  -5   8  -3    1.62    0.61
   5  -8   3    2.15    0.70
  -6   8  -3    2.27    0.82
   6  -8   3    2.14    0.72
  -7   8  -3    2.03    0.86
   7  -8   3    2.46    0.74
  -8   8  -3    8.55    1.60
  10   7  -3    7.75    1.41
  10   7  -3    6.31    1.18
 -10  -7   3    6.57    1.25
   9   7  -3    9.09    1.39
   9   7  -3    6.34    1.18
  -9  -7   3   10.55    1.41
   8   7  -3    1.14    0.62
   8   7  -3    3.25    0.88
  -8  -7   3    2.39    0.69
   7   7  -3    2.91    0.81
   7   7  -3    2.75    0.70
  -7  -7   3    1.30    0.57
   6   7  -3   -0.23    0.37
   6   7  -3   -0.34    0.30
  -6  -7   3    0.55    0.40
   5   7  -3    0.00    0.39
   5   7  -3   -0.44    0.32
  -5  -7   3    0.18    0.32
   4   7  -3    2.54    0.65
   4   7  -3    2.07    0.54
  -4  -7   3    1.31    0.44
  -4  -7   3    1.55    0.42
   3   7  -3    0.29    0.36
   3   7  -3    0.09    0.33
  -3  -7   3    0.38    0.32
  -3  -7   3    0.40    0.36
   2   7  -3   37.68    1.32
   2   7  -3   38.52    1.65
  -2  -7   3   37.63    1.57
  -2  -7   3   37.46    1.47
   1   7  -3   19.22    1.19
   1   7  -3   18.68    1.09
   1   7  -3   16.23    0.78
  -1  -7   3   14.00    0.95
   0   7  -3    7.28    0.85
   0   7  -3    6.60    0.85
   0  -7   3    6.71    0.84
  -1   7  -3    5.51    0.77
  -1   7  -3    4.05    0.69
   1  -7   3    3.59    0.68
  -2   7  -3   20.66    1.28
  -2   7  -3   17.86    1.14
   2  -7   3   17.50    1.21
  -3   7  -3   34.88    1.77
  -3   7  -3   35.53    1.61
   3  -7   3   34.58    1.72
  -4   7  -3    8.10    1.16
  -4   7  -3    6.33    0.82
   4  -7   3    9.63    1.18
  -5   7  -3    1.23    0.49
  -5   7  -3    0.78    0.52
   5  -7   3    1.08    0.53
  -6   7  -3    1.45    0.70
   6  -7   3    1.08    0.58
  -7   7  -3    2.61    0.90
   7  -7   3    1.95    0.74
  -8   7  -3    0.69    0.75
  10   6  -3    1.23    0.87
  10   6  -3    3.94    0.95
 -10  -6   3    1.95    0.77
   9   6  -3    0.20    0.61
   9   6  -3    0.01    0.43
  -9  -6   3    0.59    0.50
   8   6  -3    0.14    0.52
   8   6  -3    1.04    0.55
  -8  -6   3    0.06    0.38
   7   6  -3    1.59    0.59
   7   6  -3    1.53    0.61
  -7  -6   3    1.20    0.52
   6   6  -3    3.38    0.81
   6   6  -3    4.29    0.82
  -6  -6   3    3.41    0.70
   5   6  -3    0.53    0.42
   5   6  -3   -0.22    0.40
  -5  -6   3    0.20    0.35
   4   6  -3    4.24    0.74
   4   6  -3    6.61    0.85
  -4  -6   3    4.82    0.72
  -4  -6   3    5.18    0.55
   3   6  -3   26.13    1.30
   3   6  -3   27.17    1.23
  -3  -6   3   27.27    1.10
  -3  -6   3   27.42    1.30
   2   6  -3    0.60    0.36
   2   6  -3    0.89    0.32
  -2  -6   3    0.48    0.29
  -2  -6   3    0.93    0.35
   1   6  -3    4.92    0.49
   1   6  -3    4.77    0.69
  -1  -6   3    5.26    0.65
   0   6  -3    2.49    0.29
   0   6  -3    2.96    0.54
   0   6  -3    2.48    0.51
   0  -6   3    2.14    0.49
  -1   6  -3   15.61    1.01
  -1   6  -3   15.41    0.99
   1  -6   3   14.01    0.97
  -2   6  -3   -0.42    0.27
  -2   6  -3    0.23    0.31
   2  -6   3    0.12    0.33
  -3   6  -3    1.96    0.57
  -3   6  -3    0.30    0.36
   3  -6   3    1.56    0.53
  -4   6  -3    0.30    0.36
  -4   6  -3   -0.12    0.45
   4  -6   3   -0.21    0.31
  -5   6  -3   16.02    1.10
  -5   6  -3   18.52    1.42
   5  -6   3   16.97    1.23
  -6   6  -3    0.30    0.51
   6  -6   3    0.66    0.47
  -7   6  -3    4.05    0.97
   7  -6   3    3.60    0.79
  -8   6  -3    2.73    1.00
  -9   6  -3   -0.09    0.55
  10   5  -3    1.56    0.80
  10   5  -3    2.46    0.77
 -10  -5   3    1.23    0.73
   9   5  -3    1.34    0.69
   9   5  -3    0.93    0.51
  -9  -5   3    0.94    0.54
   8   5  -3    0.68    0.43
   8   5  -3   -0.06    0.47
  -8  -5   3    0.44    0.46
   7   5  -3   16.36    1.56
   7   5  -3   19.58    1.33
  -7  -5   3   18.99    1.40
   6   5  -3    6.95    0.93
   6   5  -3    5.33    0.89
  -6  -5   3    6.61    0.93
   5   5  -3    0.21    0.37
   5   5  -3    1.05    0.50
  -5  -5   3   -0.22    0.29
   4   5  -3    5.68    0.75
   4   5  -3    4.48    0.66
  -4  -5   3    4.41    0.46
  -4  -5   3    3.43    0.60
   3   5  -3   46.71    1.65
   3   5  -3   45.66    1.55
  -3  -5   3   45.42    1.29
  -3  -5   3   47.29    1.65
   2   5  -3    2.12    0.45
   2   5  -3    1.24    0.33
  -2  -5   3    1.44    0.32
  -2  -5   3    1.63    0.39
   1   5  -3   67.25    1.89
   1   5  -3   68.70    1.52
  -1  -5   3   69.96    1.82
  -1  -5   3   69.43    1.92
   0   5  -3   11.69    0.47
   0   5  -3   13.52    0.82
   0   5  -3   11.75    0.79
   0  -5   3   12.85    0.80
  -1   5  -3   22.72    1.13
  -1   5  -3   22.35    1.03
   1  -5   3   26.45    1.21
  -2   5  -3   31.78    1.25
  -2   5  -3   27.82    1.31
   2  -5   3   29.93    1.36
  -3   5  -3    4.09    0.72
  -3   5  -3    4.81    0.62
   3  -5   3    5.07    0.74
  -4   5  -3    3.56    0.73
  -4   5  -3    5.64    0.69
   4  -5   3    5.23    0.76
  -5   5  -3    7.75    0.83
  -5   5  -3    8.68    1.13
   5  -5   3    8.05    0.98
  -6   5  -3   43.12    2.22
   6  -5   3   39.25    1.78
  -7   5  -3    0.10    0.45
   7  -5   3    0.01    0.40
  -8   5  -3    1.18    0.75
  -9   5  -3   -0.19    0.53
  10   4  -3    2.93    0.96
  10   4  -3    3.95    0.89
 -10  -4   3    2.85    0.86
   9   4  -3   -0.01    0.42
   9   4  -3    0.22    0.58
  -9  -4   3    0.28    0.48
   8   4  -3    7.05    0.96
   8   4  -3    8.10    1.18
  -8  -4   3    8.93    1.21
   7   4  -3    4.62    0.89
  -7  -4   3    4.46    0.87
   6   4  -3   10.15    1.18
   6   4  -3    7.96    0.93
  -6  -4   3   11.01    1.17
   5   4  -3   -0.02    0.28
   5   4  -3    0.37    0.43
  -5  -4   3    0.03    0.27
   4   4  -3    0.21    0.27
   4   4  -3   -0.34    0.26
  -4  -4   3   -0.04    0.24
  -4  -4   3   -0.02    0.11
   3   4  -3   46.41    1.57
   3   4  -3   45.27    1.49
  -3  -4   3   47.07    1.19
  -3  -4   3   52.01    1.68
   2   4  -3    3.94    0.49
   2   4  -3    4.41    0.55
  -2  -4   3    3.21    0.40
  -2  -4   3    2.48    0.43
   1   4  -3    7.13    0.47
   1   4  -3    5.43    0.57
  -1  -4   3    7.40    0.58
  -1  -4   3    6.34    0.58
   0   4  -3   46.07    1.44
   0   4  -3   47.47    0.95
   0   4  -3   44.96    1.37
   0  -4   3   46.34    1.41
  -1   4  -3    0.21    0.25
  -1   4  -3    0.20    0.21
   1  -4   3    0.33    0.26
  -2   4  -3   11.87    0.73
  -2   4  -3   11.76    0.80
   2  -4   3   13.01    0.83
  -3   4  -3    1.31    0.32
  -3   4  -3    0.50    0.33
   3  -4   3    0.37    0.29
  -4   4  -3   20.09    0.96
  -4   4  -3   17.46    1.18
   4  -4   3   17.79    1.06
  -5   4  -3    2.64    0.66
  -5   4  -3    1.81    0.44
   5  -4   3    1.57    0.48
  -6   4  -3    0.25    0.53
   6  -4   3    1.50    0.49
  -7   4  -3    8.07    1.20
   7  -4   3    8.55    1.03
  -8   4  -3    4.05    0.92
  -9   4  -3    1.32    0.69
 -10   4  -3    1.43    0.87
  10   3  -3    0.39    0.65
 -10  -3   3    0.75    0.57
   9   3  -3    2.11    0.77
  -9  -3   3    2.56    0.71
  -9  -3   3    3.21    0.81
   8   3  -3    9.79    1.26
  -8  -3   3    9.64    1.13
  -8  -3   3   12.67    1.42
   7   3  -3    0.31    0.45
  -7  -3   3   -0.50    0.29
  -7  -3   3    0.41    0.40
   6   3  -3    6.47    0.90
  -6  -3   3    6.33    0.85
  -6  -3   3    6.94    0.95
   5   3  -3    0.74    0.41
  -5  -3   3    0.36    0.34
  -5  -3   3    0.84    0.39
   4   3  -3   50.25    1.69
  -4  -3   3   54.66    1.81
  -4  -3   3   54.83    1.77
   3   3  -3   19.74    0.93
   3   3  -3   18.90    0.94
  -3  -3   3   18.75    0.97
  -3  -3   3   21.14    0.62
   2   3  -3    6.24    0.59
   2   3  -3    7.57    0.54
  -2  -3   3    7.64    0.58
  -2  -3   3    7.08    0.42
   1   3  -3   64.68    1.36
   1   3  -3   64.28    1.58
  -1  -3   3   64.77    1.67
  -1  -3   3   65.36    1.46
   0   3  -3   20.86    0.83
   0   3  -3   21.55    0.57
   0  -3   3   21.47    0.84
  -1   3  -3    9.58    0.63
  -1   3  -3    9.07    0.55
   1  -3   3    9.99    0.62
  -2   3  -3   53.17    1.36
  -2   3  -3   51.40    1.58
   2  -3   3   52.42    1.53
  -3   3  -3    1.64    0.32
  -3   3  -3    1.34    0.40
   3  -3   3    1.39    0.19
   3  -3   3    1.52    0.39
  -4   3  -3    4.47    0.51
  -4   3  -3    5.14    0.74
   4  -3   3    4.18    0.59
   4  -3   3    4.32    0.42
  -5   3  -3   -0.16    0.18
  -5   3  -3    0.26    0.38
   5  -3   3   -0.10    0.22
   5  -3   3    0.14    0.27
  -6   3  -3   14.47    1.43
   6  -3   3   11.39    0.89
  -7   3  -3   23.42    1.62
   7  -3   3   26.88    1.37
  -8   3  -3    0.34    0.49
  -9   3  -3    3.10    0.95
 -10   3  -3    0.35    0.60
  10   2  -3    2.83    1.01
 -10  -2   3    3.16    0.92
   9   2  -3    5.60    1.11
  -9  -2   3    4.05    0.92
  -9  -2   3    4.84    0.89
   8   2  -3   19.39    1.51
  -8  -2   3   18.72    1.32
  -8  -2   3   17.61    1.41
   7   2  -3    0.96    0.50
  -7  -2   3    0.07    0.36
  -7  -2   3   -0.05    0.34
   6   2  -3    4.33    0.78
  -6  -2   3    3.57    0.70
  -6  -2   3    3.88    0.68
   5   2  -3    2.57    0.56
  -5  -2   3    2.34    0.55
  -5  -2   3    2.95    0.55
   4   2  -3   82.98    2.20
  -4  -2   3   87.91    2.24
  -4  -2   3   85.75    2.31
   3   2  -3  269.25    4.39
  -3  -2   3  283.09    3.53
  -3  -2   3  293.84    4.77
  -3  -2   3  281.90    4.60
   2   2  -3   73.32    1.67
  -2  -2   3   80.20    1.39
  -2  -2   3   80.09    1.88
  -2  -2   3   80.39    1.84
   1   2  -3   23.45    0.83
   1   2  -3   21.61    0.73
  -1  -2   3   22.01    0.70
  -1  -2   3   23.82    0.88
   0   2  -3    2.29    0.23
   0   2  -3    2.34    0.32
   0  -2   3    1.97    0.30
   0  -2   3    2.27    0.31
  -1   2  -3   15.32    0.60
  -1   2  -3   14.96    0.71
   1  -2   3   15.72    0.70
  -2   2  -3   20.04    0.69
  -2   2  -3   19.39    0.87
   2  -2   3   19.20    0.83
   2  -2   3   19.52    0.42
  -3   2  -3   44.94    1.49
  -3   2  -3   43.02    1.09
   3  -2   3   42.74    1.35
   3  -2   3   45.47    0.98
  -4   2  -3    2.44    0.35
  -4   2  -3    1.69    0.46
   4  -2   3    2.54    0.46
   4  -2   3    2.09    0.33
  -5   2  -3    0.53    0.22
  -5   2  -3    1.02    0.45
   5  -2   3    0.86    0.30
   5  -2   3    0.66    0.30
  -6   2  -3    1.05    0.51
   6  -2   3    1.42    0.44
   6  -2   3    0.91    0.39
  -7   2  -3   18.13    1.42
   7  -2   3   19.25    1.08
  -8   2  -3    0.97    0.58
  -9   2  -3    0.02    0.50
 -10   2  -3    6.55    1.29
  10   1  -3    4.95    1.15
 -10  -1   3    3.92    0.98
   9   1  -3   30.12    1.97
  -9  -1   3   29.08    1.89
  -9  -1   3   29.51    1.70
   8   1  -3   16.80    1.63
  -8  -1   3   14.97    1.39
  -8  -1   3   13.84    1.48
   7   1  -3    0.16    0.43
  -7  -1   3    0.26    0.32
  -7  -1   3    0.33    0.40
   6   1  -3    2.89    0.63
  -6  -1   3    1.87    0.49
  -6  -1   3    3.35    0.69
   5   1  -3    0.92    0.39
  -5  -1   3    0.72    0.37
  -5  -1   3    0.05    0.31
   4   1  -3    4.65    0.62
  -4  -1   3    7.25    0.76
  -4  -1   3    4.75    0.60
   3   1  -3    0.30    0.24
  -3  -1   3    0.88    0.28
  -3  -1   3    1.01    0.31
   2   1  -3    9.42    0.57
  -2  -1   3    9.57    0.59
  -2  -1   3    9.97    0.60
  -2  -1   3    9.77    0.33
   1   1  -3    0.10    0.16
  -1  -1   3    0.04    0.16
  -1  -1   3   -0.08    0.13
  -1  -1   3   -0.05    0.10
   0   1  -3  180.57    2.66
   0  -1   3  190.60    2.94
   0  -1   3  188.61    2.61
   0  -1   3  189.19    2.81
  -1   1  -3   26.04    0.85
  -1   1  -3   26.68    0.67
   1  -1   3   25.64    0.54
   1  -1   3   27.38    0.86
  -2   1  -3   24.67    0.63
  -2   1  -3   23.68    0.89
   2  -1   3   23.81    0.86
   2  -1   3   24.24    0.58
  -3   1  -3  171.62    3.22
  -3   1  -3  171.86    2.49
   3  -1   3  174.07    2.66
   3  -1   3  174.84    3.03
  -4   1  -3   89.94    1.64
  -4   1  -3   87.68    2.29
   4  -1   3   89.81    1.87
   4  -1   3   89.86    2.04
  -5   1  -3    4.02    0.65
  -5   1  -3    4.92    0.46
   5  -1   3    5.35    0.60
   5  -1   3    4.62    0.55
  -6   1  -3   -0.11    0.38
   6  -1   3    0.60    0.31
   6  -1   3    0.98    0.37
  -7   1  -3    4.51    0.88
   7  -1   3    3.31    0.62
   7  -1   3    4.36    0.63
  -8   1  -3    0.84    0.53
   8  -1   3    1.43    0.52
  -9   1  -3    0.85    0.60
 -10   1  -3    2.61    0.85
 -11   1  -3   12.57    1.77
  10   0  -3   -0.27    0.55
 -10   0   3    0.63    0.56
   9   0  -3   -0.10    0.46
  -9   0   3    0.33    0.46
  -9   0   3    0.37    0.48
   8   0  -3   -0.10    0.41
  -8   0   3    0.08    0.40
  -8   0   3   -0.31    0.33
   7   0  -3    5.40    0.89
  -7   0   3    5.87    0.85
  -7   0   3    4.07    0.81
   6   0  -3   13.44    1.24
  -6   0   3   13.77    1.09
  -6   0   3   14.22    1.04
   5   0  -3    0.47    0.37
  -5   0   3    0.48    0.35
  -5   0   3    0.28    0.27
   4   0  -3    1.05    0.35
  -4   0   3    0.77    0.30
  -4   0   3    1.53    0.41
   3   0  -3    6.87    0.68
   3   0  -3    5.84    0.26
  -3   0   3    4.70    0.51
  -3   0   3    5.41    0.60
   2   0  -3   18.00    0.48
   2   0  -3   18.51    0.79
  -2   0   3   17.51    0.75
  -2   0   3   18.25    0.77
  -1   0   3    0.02    0.16
  -1   0   3   -0.01    0.10
  -1   0   3   -0.33    0.12
  -1   0   3   -0.21    0.13
   0   0   3  298.25    3.99
   0   0   3  300.91    3.96
   0   0   3  300.07    3.98
   0   0   3  305.30    4.09
  -1   0  -3  114.89    1.92
   1   0   3  116.50    1.97
   1   0   3  113.71    1.74
  -2   0  -3  124.28    2.21
   2   0   3  129.52    2.24
   2   0   3  125.32    1.98
  -3   0  -3  145.18    2.70
  -3   0  -3  139.40    1.91
   3   0   3  140.36    2.36
   3   0   3  141.15    2.51
  -4   0  -3    4.27    0.56
  -4   0  -3    4.47    0.29
   4   0   3    4.08    0.47
   4   0   3    5.03    0.52
  -5   0  -3    3.90    0.64
  -5   0  -3    4.46    0.36
   5   0   3    4.04    0.51
   5   0   3    4.41    0.56
  -6   0  -3    0.45    0.42
   6   0   3    0.68    0.29
   6   0   3    0.41    0.36
  -7   0  -3    4.70    0.83
   7   0   3    3.96    0.71
  -8   0  -3    0.54    0.50
   8   0   3    0.58    0.45
  -9   0  -3   -0.06    0.43
   9   0   3    0.14    0.42
 -10   0  -3    0.82    0.61
 -11   0  -3    0.36    0.62
  10  -1  -3    0.05    0.55
 -10   1   3    0.68    0.59
   9  -1  -3   12.48    1.49
  -9   1   3   13.59    1.41
  -9   1   3   13.06    1.59
   8  -1  -3    0.42    0.47
  -8   1   3    1.05    0.55
  -8   1   3    0.92    0.46
   7  -1  -3   17.22    1.33
  -7   1   3   17.72    1.33
  -7   1   3   16.48    1.17
   6  -1  -3   85.73    2.68
  -6   1   3   80.51    2.62
  -6   1   3   87.34    2.50
   5  -1  -3   11.02    1.04
  -5   1   3   10.86    1.03
  -5   1   3   11.33    0.87
   4  -1  -3   14.56    0.91
   4  -1  -3   13.06    0.48
  -4   1   3   13.31    0.86
  -4   1   3   12.98    0.82
   3  -1  -3    1.63    0.38
   3  -1  -3    1.34    0.23
  -3   1   3    1.69    0.36
  -3   1   3    1.66    0.34
   2  -1  -3    3.78    0.31
  -2   1   3    3.31    0.40
  -2   1   3    3.80    0.44
  -2   1   3    3.22    0.42
   1  -1  -3  320.33    4.17
  -1   1   3  328.15    4.52
  -1   1   3  319.69    4.52
  -1   1   3  321.18    4.45
   0   1   3 1000.00   12.44
   0   1   3  931.30   11.32
   0   1   3  944.45   12.87
   0   1   3  937.48   11.67
  -1  -1  -3   58.13    1.05
   1   1   3   61.43    1.26
   1   1   3   59.94    1.19
   1   1   3   59.76    0.98
  -2  -1  -3  465.71    6.08
   2   1   3  446.95    5.78
   2   1   3  439.88    5.83
  -3  -1  -3   89.60    1.89
   3   1   3   85.64    1.74
   3   1   3   84.41    1.76
  -4  -1  -3   17.25    0.51
  -4  -1  -3   15.93    0.84
   4   1   3   14.48    0.77
   4   1   3   15.99    0.72
  -5  -1  -3    1.41    0.24
  -5  -1  -3    1.55    0.42
   5   1   3    1.22    0.29
   5   1   3    2.16    0.45
  -6  -1  -3    9.31    0.99
   6   1   3    8.32    0.62
   6   1   3    8.88    0.89
  -7  -1  -3   11.75    1.22
   7   1   3   11.28    1.10
  -8  -1  -3    8.58    1.12
   8   1   3    8.64    1.06
  -9  -1  -3    0.70    0.58
   9   1   3    0.16    0.49
 -10  -1  -3    0.71    0.56
  10   1   3   -0.72    0.37
 -11  -1  -3    9.37    1.44
  10  -2  -3   -0.15    0.57
 -10   2   3    0.18    0.59
   9  -2  -3    0.46    0.59
  -9   2   3   -0.03    0.39
  -9   2   3    0.15    0.51
   8  -2  -3    3.27    0.79
  -8   2   3    5.00    0.96
  -8   2   3    3.19    0.74
   7  -2  -3    5.65    0.97
  -7   2   3    5.82    0.94
  -7   2   3    6.64    0.88
   6  -2  -3    6.68    0.92
  -6   2   3    5.20    0.82
  -6   2   3    7.23    0.88
   5  -2  -3    0.98    0.43
  -5   2   3    1.94    0.53
  -5   2   3    1.66    0.45
   4  -2  -3    2.75    0.52
   4  -2  -3    3.34    0.39
  -4   2   3    4.25    0.64
  -4   2   3    3.28    0.52
   3  -2  -3   92.27    1.77
  -3   2   3   91.38    2.16
  -3   2   3   87.81    2.14
   2  -2  -3   35.97    0.98
  -2   2   3   34.68    1.12
  -2   2   3   33.38    1.07
  -2   2   3   35.27    1.14
   1  -2  -3    4.59    0.41
  -1   2   3    4.56    0.34
  -1   2   3    7.02    0.47
  -1   2   3    4.19    0.44
   0  -2  -3   97.22    1.77
   0   2   3   99.76    1.83
   0   2   3   96.80    1.74
   0   2   3   98.20    1.47
  -1  -2  -3  545.78    6.96
   1   2   3  536.30    6.46
   1   2   3  516.82    6.76
  -2  -2  -3  112.02    1.75
   2   2   3  113.11    2.08
   2   2   3  110.95    1.61
   2   2   3  114.44    2.05
  -3  -2  -3   78.40    1.60
   3   2   3   74.17    1.62
   3   2   3   75.53    1.74
   3   2   3   76.27    1.20
  -4  -2  -3    1.17    0.30
   4   2   3    1.19    0.27
   4   2   3    0.93    0.18
   4   2   3    0.91    0.30
  -5  -2  -3    0.89    0.32
   5   2   3    0.36    0.21
   5   2   3    0.09    0.27
   5   2   3    0.32    0.16
  -6  -2  -3   22.41    1.24
   6   2   3   23.91    1.26
   6   2   3   23.31    0.97
  -7  -2  -3    6.77    0.89
   7   2   3    9.36    1.07
  -8  -2  -3    0.35    0.45
   8   2   3    0.36    0.46
  -9  -2  -3    5.10    0.95
   9   2   3    4.21    0.84
 -10  -2  -3    0.25    0.43
  10   2   3    0.42    0.60
 -11  -2  -3   -0.31    0.49
  11   2   3    0.11    0.58
  10  -3  -3   -0.20    0.49
 -10   3   3    0.05    0.57
   9  -3  -3    3.75    0.88
  -9   3   3    6.58    1.02
  -9   3   3    6.26    1.17
   8  -3  -3    0.19    0.49
  -8   3   3    0.71    0.48
  -8   3   3    0.17    0.43
   7  -3  -3    0.25    0.43
  -7   3   3    0.51    0.41
  -7   3   3   -0.04    0.39
   6  -3  -3    0.56    0.44
  -6   3   3    0.06    0.30
  -6   3   3   -0.15    0.41
   5  -3  -3   41.82    1.70
  -5   3   3   35.65    1.57
  -5   3   3   36.14    1.65
   4  -3  -3   38.91    1.52
   4  -3  -3   41.05    1.25
  -4   3   3   41.42    1.60
  -4   3   3   44.26    1.63
   3  -3  -3    2.48    0.40
  -3   3   3    1.90    0.42
  -3   3   3    2.28    0.41
  -3   3   3    2.09    0.44
   2  -3  -3    4.07    0.49
  -2   3   3    4.80    0.54
  -2   3   3    4.17    0.49
  -2   3   3    3.25    0.47
   1  -3  -3   -0.03    0.22
  -1   3   3    0.41    0.21
  -1   3   3    0.49    0.21
  -1   3   3    0.36    0.18
   0  -3  -3   29.48    0.94
   0   3   3   32.04    0.97
   0   3   3   30.11    0.67
   0   3   3   30.77    0.96
  -1  -3  -3    8.57    0.53
   1   3   3    9.52    0.55
   1   3   3    9.22    0.48
  -2  -3  -3  171.94    2.82
  -2  -3  -3  166.78    2.29
   2   3   3  172.29    2.92
   2   3   3  169.47    2.54
  -3  -3  -3   94.95    1.75
  -3  -3  -3   93.69    1.93
   3   3   3   89.18    1.57
   3   3   3   92.37    2.05
  -4  -3  -3   16.15    0.77
  -4  -3  -3   17.38    0.77
   4   3   3   16.89    0.61
   4   3   3   15.98    0.88
  -5  -3  -3    6.91    0.54
  -5  -3  -3    7.82    0.73
   5   3   3    6.08    0.43
   5   3   3    7.29    0.77
  -6  -3  -3    9.34    0.66
  -6  -3  -3   10.75    0.86
   6   3   3   10.63    1.03
   6   3   3    9.51    0.60
  -7  -3  -3    2.59    0.63
   7   3   3    1.79    0.59
  -8  -3  -3    5.74    0.90
   8   3   3    4.31    0.80
  -9  -3  -3    3.14    0.73
   9   3   3    2.08    0.72
 -10  -3  -3    3.56    0.85
  10   3   3    1.93    0.79
 -11  -3  -3    0.35    0.60
  11   3   3   -0.46    0.50
  12   3   3   -0.27    0.64
   9  -4  -3    0.17    0.58
  -9   4   3    1.23    0.61
  -9   4   3    1.30    0.64
   8  -4  -3    4.46    0.90
  -8   4   3    5.63    1.04
  -8   4   3    5.32    0.93
   7  -4  -3    5.81    0.94
  -7   4   3    4.59    0.93
  -7   4   3    4.25    0.83
   6  -4  -3   14.10    1.34
  -6   4   3   15.40    1.47
  -6   4   3    9.90    1.07
   5  -4  -3   11.28    1.08
  -5   4   3   13.35    1.05
  -5   4   3   11.69    1.17
   4  -4  -3    0.92    0.39
  -4   4   3    0.75    0.39
  -4   4   3    1.19    0.40
   3  -4  -3  165.62    3.12
  -3   4   3  167.85    3.39
  -3   4   3  175.39    3.37
  -3   4   3  172.25    3.51
   2  -4  -3   31.41    1.17
  -2   4   3   34.47    1.20
  -2   4   3   34.01    1.16
  -2   4   3   34.34    1.29
   1  -4  -3   79.54    1.89
  -1   4   3   81.96    1.87
  -1   4   3   82.87    1.66
  -1   4   3   77.65    1.91
   0  -4  -3   39.15    1.25
   0   4   3   38.90    1.18
   0   4   3   38.29    0.85
   0   4   3   39.18    1.16
  -1  -4  -3    4.09    0.48
   1   4   3    3.79    0.45
   1   4   3    3.87    0.41
  -2  -4  -3   15.63    0.76
  -2  -4  -3   15.31    0.41
   2   4   3   16.41    0.78
   2   4   3   14.88    0.66
  -3  -4  -3    7.23    0.55
  -3  -4  -3    7.88    0.41
   3   4   3    7.53    0.59
   3   4   3    7.08    0.46
  -4  -4  -3   82.07    1.89
  -4  -4  -3   82.44    1.80
   4   4   3   81.56    1.70
   4   4   3   83.00    2.17
  -5  -4  -3    0.00    0.22
  -5  -4  -3    0.29    0.25
   5   4   3    0.34    0.20
   5   4   3    0.33    0.29
  -6  -4  -3    6.81    0.67
  -6  -4  -3    6.53    0.75
   6   4   3    5.72    0.57
   6   4   3    5.16    0.76
  -7  -4  -3    0.10    0.35
   7   4   3    0.72    0.46
  -8  -4  -3    4.20    0.77
   8   4   3    4.10    0.82
  -9  -4  -3    0.84    0.53
   9   4   3    2.57    0.72
 -10  -4  -3    9.57    1.29
  10   4   3    6.33    1.14
 -11  -4  -3    0.15    0.43
  11   4   3   -0.68    0.45
 -12  -4  -3    1.46    0.80
  -9   5   3    1.14    0.80
   8  -5  -3   21.28    1.60
  -8   5   3   24.06    1.84
  -8   5   3   22.50    1.62
   7  -5  -3   -0.57    0.32
  -7   5   3    0.00    0.40
  -7   5   3   -0.19    0.37
   6  -5  -3    0.57    0.40
  -6   5   3    1.89    0.63
  -6   5   3    1.27    0.53
   5  -5  -3    6.99    0.85
  -5   5   3    7.08    1.00
  -5   5   3    7.22    0.95
   4  -5  -3    3.67    0.61
  -4   5   3    2.98    0.55
  -4   5   3    3.16    0.60
  -4   5   3    2.60    0.59
   3  -5  -3    0.16    0.35
  -3   5   3    0.32    0.28
  -3   5   3    0.61    0.37
  -3   5   3   -0.14    0.23
   2  -5  -3   30.33    1.26
  -2   5   3   32.77    1.20
  -2   5   3   33.91    1.25
  -2   5   3   32.70    1.35
   1  -5  -3    0.82    0.37
  -1   5   3    0.85    0.25
  -1   5   3    0.50    0.27
  -1   5   3    0.54    0.23
   0  -5  -3   17.54    0.92
   0   5   3   18.15    0.64
   0   5   3   17.43    0.87
   0   5   3   19.00    0.85
  -1  -5  -3   32.37    1.22
   1   5   3   33.37    1.16
   1   5   3   31.73    1.11
   1   5   3   33.03    0.73
  -2  -5  -3   10.78    0.71
  -2  -5  -3   10.79    0.39
   2   5   3   11.67    0.66
   2   5   3   10.76    0.67
  -3  -5  -3   12.53    0.76
  -3  -5  -3   12.80    0.52
   3   5   3   13.28    0.80
   3   5   3   13.44    0.70
  -4  -5  -3    1.46    0.29
  -4  -5  -3    1.43    0.34
   4   5   3    1.36    0.40
   4   5   3    1.67    0.33
  -5  -5  -3   12.08    0.77
  -5  -5  -3   12.83    0.76
   5   5   3   13.55    0.96
   5   5   3   12.04    0.72
  -6  -5  -3   37.05    1.43
  -6  -5  -3   34.31    1.28
   6   5   3   35.05    1.64
   6   5   3   36.54    1.27
  -7  -5  -3    2.36    0.56
   7   5   3    1.30    0.54
  -8  -5  -3   -0.20    0.30
   8   5   3   -0.16    0.36
  -9  -5  -3    0.73    0.47
   9   5   3    0.08    0.42
 -10  -5  -3   -0.17    0.35
  10   5   3    0.57    0.51
 -11  -5  -3    1.49    0.66
  11   5   3    0.96    0.70
 -12  -5  -3   -0.01    0.55
  -9   6   3    0.11    0.59
  -8   6   3   -0.42    0.45
  -8   6   3    1.00    0.61
   7  -6  -3    3.57    0.78
  -7   6   3    2.55    0.73
  -7   6   3    3.92    0.93
   6  -6  -3   -0.09    0.36
  -6   6   3    0.52    0.45
  -6   6   3    0.53    0.47
   5  -6  -3    0.34    0.33
  -5   6   3   -0.18    0.38
  -5   6   3   -0.35    0.27
   4  -6  -3    0.50    0.43
  -4   6   3    0.32    0.31
  -4   6   3    0.03    0.32
  -4   6   3   -0.14    0.33
   3  -6  -3    0.75    0.45
  -3   6   3    0.35    0.36
  -3   6   3   -0.08    0.22
  -3   6   3   -0.38    0.22
   2  -6  -3    3.49    0.64
  -2   6   3    3.87    0.53
  -2   6   3    4.81    0.70
  -2   6   3    4.31    0.58
   1  -6  -3    0.27    0.36
  -1   6   3    0.30    0.30
  -1   6   3    0.02    0.18
  -1   6   3    0.16    0.20
   0  -6  -3    1.70    0.49
   0   6   3    1.52    0.28
   0   6   3    1.65    0.39
   0   6   3    1.58    0.35
  -1  -6  -3   24.13    1.16
   1   6   3   24.51    1.02
   1   6   3   23.36    1.06
   1   6   3   23.49    0.72
  -2  -6  -3   25.25    1.17
   2   6   3   22.89    1.04
   2   6   3   22.82    1.04
   2   6   3   25.19    0.69
  -3  -6  -3    7.84    0.43
  -3  -6  -3    7.13    0.73
   3   6   3    7.46    0.80
   3   6   3    6.70    0.69
  -4  -6  -3   83.45    2.12
  -4  -6  -3   84.30    1.79
   4   6   3   78.93    1.99
   4   6   3   83.70    2.32
  -5  -6  -3    9.74    0.67
  -5  -6  -3    9.24    0.84
   5   6   3    9.72    0.73
   5   6   3    8.03    0.91
  -6  -6  -3   16.98    0.95
  -6  -6  -3   17.36    0.98
   6   6   3   16.42    0.97
   6   6   3   19.10    1.29
  -7  -6  -3    0.54    0.36
   7   6   3    0.95    0.52
  -8  -6  -3   35.66    1.71
   8   6   3   36.83    1.95
  -9  -6  -3    6.41    0.99
   9   6   3    4.41    0.92
 -10  -6  -3    3.13    0.78
  10   6   3    2.99    0.88
 -11  -6  -3    5.82    1.06
  11   6   3    3.76    1.05
  -8   7   3   -0.43    0.56
  -8   7   3   -0.30    0.40
  -7   7   3   -0.05    0.40
  -7   7   3    0.05    0.54
  -6   7   3    0.96    0.52
  -6   7   3   -0.23    0.50
   5  -7  -3    3.14    0.65
   5  -7  -3    3.12    0.68
  -5   7   3    3.09    0.72
  -5   7   3    3.63    0.79
   4  -7  -3    3.84    0.71
  -4   7   3    1.69    0.47
  -4   7   3    2.70    0.65
  -4   7   3    2.87    0.64
   3  -7  -3   -0.26    0.36
  -3   7   3   -0.06    0.30
  -3   7   3    1.47    0.55
  -3   7   3    0.27    0.31
   2  -7  -3    5.43    0.83
  -2   7   3    4.58    0.62
  -2   7   3    5.18    0.76
  -2   7   3    5.67    0.71
   1  -7  -3   29.20    1.45
  -1   7   3   28.55    1.37
  -1   7   3   27.76    1.21
  -1   7   3   30.41    1.17
   0  -7  -3    0.09    0.37
   0   7   3    0.31    0.23
   0   7   3    0.44    0.25
   0   7   3    0.29    0.33
  -1  -7  -3   33.13    1.48
   1   7   3   34.68    1.31
   1   7   3   34.76    1.43
   1   7   3   34.65    1.01
  -2  -7  -3    5.26    0.78
   2   7   3    6.02    0.41
   2   7   3    6.58    0.76
   2   7   3    4.98    0.65
  -3  -7  -3   19.38    1.09
  -3  -7  -3   18.73    0.71
   3   7   3   17.06    0.98
   3   7   3   18.58    1.04
  -4  -7  -3    2.00    0.34
  -4  -7  -3    3.15    0.60
   4   7   3    1.82    0.49
   4   7   3    2.40    0.51
  -5  -7  -3    8.02    0.72
  -5  -7  -3    8.54    0.89
   5   7   3    6.94    0.89
   5   7   3    8.82    0.86
  -6  -7  -3    9.47    0.94
  -6  -7  -3    7.48    0.78
   6   7   3    7.89    0.86
   6   7   3    6.53    0.94
  -7  -7  -3    1.05    0.40
   7   7   3    0.10    0.37
   7   7   3    0.31    0.43
  -8  -7  -3   73.33    2.45
   8   7   3   75.13    2.87
   9   7   3   15.43    1.67
  10   7   3   -0.12    0.54
  11   7   3    0.33    0.65
  -8   8   3    0.45    0.78
  -8   8   3   -0.46    0.51
  -7   8   3    0.15    0.52
  -7   8   3   -0.33    0.53
  -6   8   3    1.18    0.71
  -6   8   3    1.99    0.70
   5  -8  -3    6.57    0.96
  -5   8   3    5.69    0.97
  -5   8   3    5.08    0.92
   4  -8  -3    0.33    0.45
  -4   8   3   -0.25    0.29
  -4   8   3    0.33    0.36
  -4   8   3   -0.03    0.29
   3  -8  -3   38.62    1.83
  -3   8   3   38.01    1.55
  -3   8   3   38.47    1.70
  -3   8   3   36.72    1.82
   2  -8  -3    0.66    0.55
  -2   8   3   -0.19    0.33
  -2   8   3    0.17    0.35
  -2   8   3   -0.37    0.22
   1  -8  -3    0.26    0.52
  -1   8   3    0.14    0.29
  -1   8   3   -0.08    0.25
  -1   8   3   -0.28    0.33
   0  -8  -3   10.48    1.12
   0   8   3    8.62    0.97
   0   8   3    9.06    0.68
   0   8   3    7.95    0.78
  -1  -8  -3    1.77    0.57
   1   8   3    2.52    0.47
   1   8   3    1.97    0.37
   1   8   3    1.76    0.49
  -2  -8  -3   20.51    1.28
   2   8   3   22.10    0.84
   2   8   3   19.67    1.08
   2   8   3   22.38    1.22
  -3  -8  -3    0.41    0.45
   3   8   3    0.62    0.33
   3   8   3    0.17    0.32
   4   8   3   13.50    1.01
   4   8   3   13.50    0.95
  -5  -8  -3   23.78    1.30
   5   8   3   20.75    1.19
   5   8   3   18.84    1.24
  -6  -8  -3   81.95    2.38
   6   8   3   92.85    2.94
   6   8   3   89.41    2.55
   7   8   3   12.84    1.02
   7   8   3   10.98    1.30
   8   8   3    0.01    0.47
   9   8   3    4.50    0.98
  10   8   3    0.84    0.64
  11   8   3    1.04    0.73
  -8   9   3    0.01    0.50
  -7   9   3    5.51    1.12
  -7   9   3    4.22    1.09
  -6   9   3    0.06    0.52
  -6   9   3    0.15    0.56
   5  -9  -3   10.44    1.21
  -5   9   3   11.76    1.40
  -5   9   3   10.48    1.33
   4  -9  -3    2.78    0.73
  -4   9   3    1.38    0.59
  -4   9   3    1.98    0.64
   3  -9  -3    1.50    0.62
  -3   9   3    1.57    0.52
  -3   9   3    1.93    0.62
   2  -9  -3   45.08    2.06
  -2   9   3   45.83    1.83
  -2   9   3   47.40    1.75
  -2   9   3   47.12    2.06
   1  -9  -3    5.92    0.99
  -1   9   3    5.60    0.72
  -1   9   3    5.58    0.88
  -1   9   3    4.20    0.67
   0  -9  -3    1.91    0.65
   0   9   3    1.51    0.57
   0   9   3    1.66    0.45
   0   9   3    2.12    0.47
  -1  -9  -3    0.21    0.50
   1   9   3    0.59    0.44
   1   9   3    0.09    0.28
  -2  -9  -3   26.93    1.55
   2   9   3   25.59    1.27
   2   9   3   23.96    1.39
  -3  -9  -3    8.09    1.06
   3   9   3    7.32    0.88
   3   9   3    5.99    0.84
  -4  -9  -3   64.12    2.32
   4   9   3   60.23    2.16
   4   9   3   60.08    2.13
  -5  -9  -3   40.52    1.83
   5   9   3   43.79    1.81
   5   9   3   44.28    1.92
  -6  -9  -3    1.08    0.55
   6   9   3    0.95    0.46
   6   9   3    1.53    0.61
   7   9   3   14.96    1.52
   7   9   3   17.26    1.22
   8   9   3    3.11    0.82
   9   9   3    5.54    1.08
  10   9   3    5.40    1.18
  -7  10   3   -0.44    0.60
  -7  10   3   -0.03    0.48
  -6  10   3   -0.26    0.53
  -6  10   3   -0.46    0.46
   5 -10  -3    1.14    0.62
  -5  10   3    2.63    0.80
  -5  10   3    2.52    0.79
   4 -10  -3    9.69    1.23
  -4  10   3   11.94    1.39
  -4  10   3    8.60    1.18
   3 -10  -3   -0.20    0.44
  -3  10   3    0.02    0.39
   2 -10  -3   20.44    1.52
  -2  10   3   20.66    1.47
   1 -10  -3    0.06    0.46
  -1  10   3    0.15    0.39
  -1  10   3    0.21    0.28
   0 -10  -3   31.36    1.79
   0  10   3   34.30    1.52
   0  10   3   34.83    1.78
  -1 -10  -3    0.61    0.64
   1  10   3    1.20    0.52
   1  10   3    0.59    0.36
  -2 -10  -3   20.85    1.48
   2  10   3   24.11    1.50
   2  10   3   25.83    1.34
  -3 -10  -3    0.92    0.61
   3  10   3    0.76    0.41
   3  10   3    0.26    0.45
  -4 -10  -3    8.81    1.15
   4  10   3    9.57    1.06
   4  10   3    9.26    1.06
  -5 -10  -3   49.58    2.12
   5  10   3   53.40    2.21
   5  10   3   54.98    2.15
  -6 -10  -3    1.44    0.64
   6  10   3    1.24    0.54
   6  10   3    1.16    0.54
   7  10   3    2.60    0.73
   7  10   3    1.12    0.53
   8  10   3    0.46    0.56
   9  10   3    2.98    0.89
  10  10   3    1.65    0.83
  -6  11   3    0.31    0.58
   5 -11  -3    4.75    0.99
  -5  11   3    5.62    1.10
   4 -11  -3    0.36    0.56
  -4  11   3    0.57    0.51
   3 -11  -3    0.23    0.53
  -3  11   3    0.80    0.52
   2 -11  -3    1.13    0.65
  -2  11   3    1.97    0.65
   1 -11  -3   39.25    2.13
  -1  11   3   37.82    1.99
   0 -11  -3   18.97    1.77
   0  11   3   18.18    1.19
   0  11   3   18.38    1.43
  -1 -11  -3    5.95    1.01
   1  11   3    3.83    0.65
   1  11   3    5.58    0.96
  -2 -11  -3   -0.06    0.57
   2  11   3   -0.38    0.30
   2  11   3   -0.14    0.28
  -3 -11  -3    2.22    0.78
   3  11   3    2.04    0.60
   3  11   3    2.51    0.70
  -4 -11  -3   14.13    1.44
   4  11   3   13.48    1.29
   4  11   3   12.94    1.32
  -5 -11  -3    6.41    1.05
   5  11   3    6.97    1.02
   5  11   3    6.60    1.00
  -6 -11  -3   -0.19    0.48
   6  11   3   -0.19    0.39
   6  11   3   -0.10    0.40
   7  11   3    0.10    0.42
   7  11   3   -0.06    0.44
   8  11   3    0.65    0.48
   9  11   3    1.15    0.73
  -5  12   3    2.92    0.94
   4 -12  -3    3.48    0.88
  -4  12   3    9.19    1.38
   3 -12  -3    0.27    0.63
  -3  12   3    0.67    0.53
   2 -12  -3   -0.09    0.48
  -2  12   3    0.51    0.59
   1 -12  -3    1.85    0.83
  -1  12   3    0.75    0.55
   0 -12  -3    2.78    0.83
   0  12   3    3.21    0.83
  -1 -12  -3    8.49    1.31
   1  12   3    6.73    1.05
  -2 -12  -3    0.36    0.58
   2  12   3    0.35    0.34
   2  12   3   -0.24    0.38
  -3 -12  -3    0.85    0.63
   3  12   3    0.93    0.47
   3  12   3    0.66    0.57
  -4 -12  -3   23.17    1.72
   4  12   3   19.69    1.39
   4  12   3   20.34    1.49
  -5 -12  -3    0.08    0.51
   5  12   3    0.24    0.47
   5  12   3    0.12    0.40
  -6 -12  -3    2.24    0.74
   6  12   3    1.67    0.64
   6  12   3    2.26    0.68
   7  12   3    0.41    0.60
   7  12   3    0.01    0.45
   8  12   3    2.18    0.78
   9  12   3    0.85    0.65
   4 -13  -3    1.35    0.73
  -4  13   3    0.64    0.65
   3 -13  -3    2.12    0.81
  -3  13   3    1.69    0.78
   2 -13  -3    0.44    0.61
  -2  13   3    0.80    0.63
   1 -13  -3    0.60    0.68
  -1  13   3   -0.07    0.51
   0 -13  -3    0.69    0.63
   0  13   3    1.61    0.73
  -1 -13  -3    0.64    0.74
   1  13   3    0.26    0.52
  -2 -13  -3    0.40    0.66
   2  13   3   -0.03    0.49
  -3 -13  -3    2.24    0.84
   3  13   3    1.92    0.58
   3  13   3    2.96    0.82
  -4 -13  -3    0.31    0.63
   4  13   3    0.86    0.60
   4  13   3    0.09    0.37
  -5 -13  -3    2.47    0.84
   5  13   3    2.57    0.75
   5  13   3    0.56    0.61
  -6 -13  -3    0.18    0.58
   6  13   3    0.37    0.51
   6  13   3    0.68    0.52
   7  13   3    0.13    0.55
   7  13   3   -0.10    0.53
   8  13   3    1.72    0.72
   3 -14  -3    2.15    0.89
   2 -14  -3    5.77    1.24
  -2  14   3    5.92    1.18
   1 -14  -3    0.37    0.74
  -1  14   3    1.11    0.72
   0 -14  -3    1.49    0.86
   0  14   3    0.87    0.67
  -1 -14  -3   -0.62    0.47
   1  14   3    0.91    0.63
  -2 -14  -3   -0.22    0.64
   2  14   3    0.44    0.56
  -3 -14  -3    0.80    0.70
   3  14   3   -0.47    0.43
  -4 -14  -3    0.97    0.68
   4  14   3    1.77    0.82
  -5 -14  -3   13.42    1.58
   5  14   3   14.53    1.56
   5  14   3   13.97    1.66
  -6 -14  -3   13.02    1.59
   6  14   3   12.99    1.64
   6  14   3   14.22    1.59
   7  14   3   -0.08    0.43
   7  14   3    0.52    0.63
   8  14   3    0.94    0.73
   0 -15  -3   -0.53    0.62
   0  15   3    0.57    0.62
  -1 -15  -3   -0.21    0.70
   1  15   3    0.35    0.55
  -2 -15  -3    1.80    0.88
   2  15   3    1.25    0.74
  -3 -15  -3    0.63    0.71
   3  15   3   -0.12    0.52
  -4 -15  -3    0.59    0.69
   4  15   3    0.75    0.63
  -5 -15  -3    1.56    0.85
   5  15   3    0.70    0.70
   6  15   3    7.56    1.31
   7  15   3    0.37    0.51
   7  15   3    0.18    0.57
  -4 -16  -3    1.96    0.94
  -5 -16  -3   -0.13    0.66
   4  14  -4    1.13    0.58
   3  14  -4    3.38    1.06
   3  14  -4    1.61    0.82
  -3 -14   4    1.89    0.72
   2  14  -4    0.15    0.61
   2  14  -4    0.16    0.73
  -2 -14   4    0.22    0.61
   1  14  -4   -0.10    0.51
   1  14  -4    0.00    0.57
  -1 -14   4    0.54    0.69
   0  14  -4    0.44    0.69
   0  14  -4    2.29    0.91
   0 -14   4    0.50    0.61
  -1  14  -4    0.15    0.65
  -1  14  -4    0.66    0.65
  -6 -13   4    0.56    0.56
   5  13  -4   12.74    1.71
   5  13  -4   11.08    1.37
   4  13  -4    3.28    0.80
   4  13  -4    2.90    1.00
   3  13  -4    1.37    0.81
   3  13  -4    0.45    0.54
  -3 -13   4    1.32    0.60
   2  13  -4    3.38    0.95
   2  13  -4    2.78    0.85
  -2 -13   4    2.91    0.84
   1  13  -4   -0.02    0.55
   1  13  -4   -0.30    0.47
  -1 -13   4    0.71    0.59
   0  13  -4    1.83    0.74
   0  13  -4    2.10    0.80
   0 -13   4    1.43    0.69
  -1  13  -4    2.75    0.80
  -1  13  -4    1.49    0.71
   1 -13   4    1.05    0.67
  -2  13  -4    1.15    0.76
  -2  13  -4    1.88    0.81
   2 -13   4    1.15    0.73
  -3  13  -4   -0.30    0.65
  -3  13  -4    1.60    0.76
  -8 -12   4    0.31    0.57
   7  12  -4    0.41    0.68
  -7 -12   4    0.45    0.63
   6  12  -4    1.39    0.72
  -6 -12   4    1.25    0.65
   5  12  -4    1.31    0.85
  -5 -12   4    1.72    0.69
   4  12  -4    1.34    0.72
   4  12  -4    1.70    0.64
   3  12  -4    0.44    0.43
   3  12  -4    0.54    0.65
  -3 -12   4    1.74    0.67
   2  12  -4    1.05    0.46
   2  12  -4   -0.88    0.41
  -2 -12   4    0.13    0.50
   1  12  -4   -0.31    0.45
   1  12  -4    0.43    0.50
  -1 -12   4    0.01    0.46
   0  12  -4    2.02    0.77
   0  12  -4    0.41    0.53
   0 -12   4    1.47    0.67
  -1  12  -4    0.18    0.53
  -1  12  -4    0.69    0.54
   1 -12   4    0.69    0.57
  -2  12  -4    1.42    0.74
  -2  12  -4    1.40    0.70
   2 -12   4    0.60    0.55
  -3  12  -4    0.39    0.68
  -3  12  -4    0.34    0.54
   3 -12   4    0.25    0.50
  -4  12  -4   -1.15    0.61
   4 -12   4   -0.48    0.53
   8  11  -4    3.48    0.99
   8  11  -4    2.26    0.85
  -8 -11   4    2.62    0.81
   7  11  -4    4.72    1.02
  -7 -11   4    9.24    1.35
   6  11  -4    0.86    0.65
  -6 -11   4    1.06    0.56
   5  11  -4    1.29    0.73
  -5 -11   4    0.60    0.49
   4  11  -4    1.75    0.72
  -4 -11   4    1.16    0.54
   3  11  -4   -0.20    0.30
   3  11  -4   -0.22    0.49
  -3 -11   4    0.30    0.39
   2  11  -4    0.68    0.57
   2  11  -4    1.40    0.55
  -2 -11   4    0.55    0.46
   1  11  -4    1.47    0.65
   1  11  -4    2.20    0.73
  -1 -11   4    0.99    0.60
   0  11  -4    2.94    0.80
   0  11  -4    3.84    0.94
   0 -11   4    2.48    0.75
  -1  11  -4    1.06    0.62
  -1  11  -4   -0.29    0.42
   1 -11   4   -0.55    0.34
  -2  11  -4    0.15    0.50
  -2  11  -4    0.19    0.55
   2 -11   4    0.57    0.50
  -3  11  -4   10.16    1.47
  -3  11  -4   10.18    1.31
   3 -11   4    9.70    1.39
  -4  11  -4    4.57    1.10
   4 -11   4    8.55    1.36
  -5  11  -4    1.59    0.92
   5 -11   4    2.20    0.83
   9  10  -4    1.33    0.79
   9  10  -4    0.04    0.61
  -9 -10   4    1.13    0.72
   8  10  -4    1.62    0.77
   8  10  -4    0.87    0.66
  -8 -10   4    0.09    0.49
   7  10  -4   11.56    1.52
   7  10  -4   12.65    1.52
  -7 -10   4   11.26    1.40
   6  10  -4   -0.06    0.49
   6  10  -4    0.34    0.51
  -6 -10   4   -0.16    0.42
   5  10  -4    0.95    0.57
  -5 -10   4    0.93    0.54
   4  10  -4    5.05    1.00
  -4 -10   4    5.43    0.91
   3  10  -4    2.68    0.78
  -3 -10   4    2.37    0.64
   2  10  -4    8.13    1.14
   2  10  -4   10.16    1.17
  -2 -10   4    7.35    0.98
   1  10  -4   18.23    1.64
   1  10  -4   17.32    1.32
  -1 -10   4   19.26    1.40
   0  10  -4   -0.36    0.46
   0  10  -4   -0.82    0.27
   0 -10   4    0.45    0.45
  -1  10  -4   37.77    2.01
  -1  10  -4   38.03    1.97
   1 -10   4   39.05    2.05
  -2  10  -4    0.56    0.48
  -2  10  -4    0.52    0.48
   2 -10   4    0.63    0.53
  -3  10  -4    5.92    1.02
  -3  10  -4    4.40    0.97
   3 -10   4    4.19    0.90
  -4  10  -4    2.24    0.84
  -4  10  -4   -0.06    0.46
   4 -10   4    1.30    0.64
  -5  10  -4   -0.43    0.57
   5 -10   4    0.78    0.56
  -6  10  -4   -0.10    0.55
   6 -10   4    0.79    0.63
   7 -10   4    2.37    0.88
   9   9  -4    9.78    1.52
   9   9  -4   12.25    1.67
  -9  -9   4   10.55    1.45
   8   9  -4   -0.29    0.42
   8   9  -4   -0.01    0.57
  -8  -9   4    0.43    0.49
   7   9  -4    0.38    0.60
   7   9  -4    0.55    0.56
  -7  -9   4    0.29    0.45
   6   9  -4    6.58    1.11
   6   9  -4    4.26    0.93
  -6  -9   4    4.63    0.88
   5   9  -4   19.78    1.40
   5   9  -4   16.34    1.65
  -5  -9   4   15.53    1.48
   4   9  -4   22.40    1.58
   4   9  -4   22.68    1.34
  -4  -9   4   22.88    1.48
   3   9  -4   -0.09    0.37
  -3  -9   4   -0.19    0.33
  -3  -9   4   -0.07    0.31
   2   9  -4    3.01    0.69
   2   9  -4    2.75    0.71
  -2  -9   4    3.64    0.70
   1   9  -4    8.59    1.07
   1   9  -4    9.19    1.12
  -1  -9   4    7.93    0.99
   0   9  -4   11.18    1.22
   0   9  -4   12.59    1.24
   0  -9   4   15.16    1.44
  -1   9  -4   29.19    1.67
  -1   9  -4   29.45    1.68
   1  -9   4   29.61    1.70
  -2   9  -4    4.49    0.84
  -2   9  -4    2.99    0.78
   2  -9   4    3.65    0.85
  -3   9  -4    5.48    1.02
  -3   9  -4    3.91    0.81
   3  -9   4    3.59    0.85
  -4   9  -4    5.27    0.89
  -4   9  -4    4.01    0.95
   4  -9   4    5.25    1.04
  -5   9  -4   18.35    1.96
   5  -9   4   17.18    1.74
  -6   9  -4    6.65    1.28
   6  -9   4   14.41    1.68
  -7   9  -4    2.37    0.98
   7  -9   4    2.47    0.85
  10   8  -4    1.24    0.75
   9   8  -4   -0.01    0.49
   9   8  -4   -0.30    0.57
  -9  -8   4    0.51    0.62
   8   8  -4   -0.21    0.41
   8   8  -4    0.15    0.54
  -8  -8   4    0.16    0.47
   7   8  -4    3.65    0.81
   7   8  -4    3.81    0.95
  -7  -8   4    5.07    0.93
   6   8  -4    0.56    0.53
   6   8  -4    0.21    0.46
  -6  -8   4   -0.30    0.35
   5   8  -4    9.23    1.13
   5   8  -4    8.55    1.14
  -5  -8   4    9.10    1.13
   4   8  -4   -0.32    0.35
   4   8  -4    0.48    0.50
  -4  -8   4    0.30    0.36
   3   8  -4   11.35    0.91
   3   8  -4   12.51    1.27
  -3  -8   4   10.81    1.02
  -3  -8   4   11.85    1.19
   2   8  -4   -0.18    0.37
  -2  -8   4    0.66    0.40
  -2  -8   4    0.26    0.38
   1   8  -4   48.41    2.02
   1   8  -4   51.25    2.02
  -1  -8   4   48.39    1.91
   0   8  -4    3.96    0.75
   0   8  -4    3.51    0.71
   0  -8   4    2.57    0.63
  -1   8  -4    3.09    0.70
  -1   8  -4    3.16    0.70
   1  -8   4    3.89    0.76
  -2   8  -4    3.37    0.74
  -2   8  -4    3.26    0.75
   2  -8   4    3.79    0.77
  -3   8  -4   64.59    2.34
  -3   8  -4   68.11    2.64
   3  -8   4   65.24    2.54
  -4   8  -4    0.29    0.43
  -4   8  -4    0.42    0.49
   4  -8   4    0.23    0.47
  -5   8  -4    0.05    0.56
   5  -8   4    0.19    0.42
  -6   8  -4    2.01    0.79
   6  -8   4    2.05    0.73
  -7   8  -4    0.94    0.75
   7  -8   4    0.38    0.53
  10   7  -4    0.21    0.53
 -10  -7   4    1.38    0.74
   9   7  -4    1.21    0.56
   9   7  -4    1.07    0.78
  -9  -7   4    0.83    0.57
   8   7  -4    2.19    0.83
   8   7  -4    1.54    0.68
  -8  -7   4    2.51    0.77
   7   7  -4    0.67    0.55
   7   7  -4    0.25    0.50
  -7  -7   4    0.41    0.44
   6   7  -4    4.72    0.91
   6   7  -4    6.21    0.97
  -6  -7   4    6.66    1.03
   5   7  -4    8.24    1.05
   5   7  -4    9.55    1.12
  -5  -7   4    9.29    1.10
   4   7  -4   63.17    2.16
   4   7  -4   64.24    2.31
  -4  -7   4   63.15    2.29
   3   7  -4    5.86    0.86
   3   7  -4    7.41    0.81
  -3  -7   4    8.58    0.86
  -3  -7   4    7.17    0.92
   2   7  -4   29.72    1.51
   2   7  -4   32.07    1.24
  -2  -7   4   31.63    1.50
  -2  -7   4   29.18    1.33
   1   7  -4    6.84    0.86
   1   7  -4    5.96    0.81
  -1  -7   4    7.09    0.86
   0   7  -4    2.87    0.60
   0   7  -4    2.44    0.57
   0  -7   4    2.51    0.57
  -1   7  -4   11.96    1.17
  -1   7  -4   13.52    1.20
   1  -7   4   12.03    1.18
  -2   7  -4    1.11    0.52
  -2   7  -4    1.05    0.50
   2  -7   4    0.54    0.43
  -3   7  -4   70.47    2.28
  -3   7  -4   64.21    2.49
   3  -7   4   72.73    2.53
  -4   7  -4    1.74    0.57
  -4   7  -4    3.10    0.77
   4  -7   4    2.45    0.66
  -5   7  -4   14.21    1.56
   5  -7   4   15.35    1.52
  -6   7  -4   10.62    1.45
   6  -7   4   13.66    1.50
  -7   7  -4   12.34    1.68
   7  -7   4   15.36    1.63
  -8   7  -4    1.05    0.70
  10   6  -4    1.39    0.92
  10   6  -4    0.83    0.63
 -10  -6   4    1.15    0.68
   9   6  -4    1.47    0.77
   9   6  -4    2.03    0.71
  -9  -6   4    2.61    0.78
   8   6  -4    0.00    0.36
   8   6  -4   -0.13    0.45
  -8  -6   4    0.71    0.48
   7   6  -4    6.25    1.06
   7   6  -4    4.77    0.88
  -7  -6   4    5.73    0.98
   6   6  -4    6.68    1.01
   6   6  -4    4.44    0.91
  -6  -6   4    6.64    0.99
   5   6  -4    1.05    0.58
   5   6  -4    0.59    0.42
  -5  -6   4    1.20    0.48
   4   6  -4   -0.10    0.35
   4   6  -4    0.26    0.36
  -4  -6   4    0.25    0.31
   3   6  -4    4.79    0.66
   3   6  -4    6.70    0.84
  -3  -6   4    7.78    0.74
  -3  -6   4    6.05    0.79
   2   6  -4    6.90    0.69
   2   6  -4    6.77    0.82
  -2  -6   4    6.67    0.81
  -2  -6   4    6.12    0.71
   1   6  -4   11.77    0.65
   1   6  -4   12.86    0.98
  -1  -6   4   14.50    0.92
   0   6  -4   39.71    1.56
   0   6  -4   41.35    1.65
   0  -6   4   42.10    1.64
  -1   6  -4    7.09    0.82
  -1   6  -4    7.35    0.89
   1  -6   4    8.51    0.92
  -2   6  -4   19.59    1.22
  -2   6  -4   20.07    1.12
   2  -6   4   20.96    1.27
  -3   6  -4   32.00    1.43
  -3   6  -4   30.95    1.65
   3  -6   4   28.50    1.49
  -4   6  -4   17.68    1.11
  -4   6  -4   18.32    1.36
   4  -6   4   18.86    1.27
  -5   6  -4   16.92    1.66
   5  -6   4   15.68    1.23
  -6   6  -4    0.43    0.56
   6  -6   4   -0.35    0.30
  -7   6  -4    3.73    0.95
   7  -6   4    5.07    0.90
  -8   6  -4    1.42    0.80
  -9   6  -4    0.15    0.61
  10   5  -4    1.23    0.76
  10   5  -4    1.69    0.69
 -10  -5   4    1.55    0.72
   9   5  -4    0.58    0.75
   9   5  -4    1.20    0.62
  -9  -5   4    0.82    0.58
   8   5  -4   -0.30    0.48
   8   5  -4    0.70    0.47
  -8  -5   4    0.26    0.48
   7   5  -4    0.61    0.53
   7   5  -4    1.01    0.49
  -7  -5   4    1.06    0.51
   6   5  -4    1.21    0.55
   6   5  -4    0.87    0.42
  -6  -5   4    1.18    0.49
   5   5  -4    3.63    0.72
   5   5  -4    4.24    0.78
  -5  -5   4    3.18    0.66
   4   5  -4    0.35    0.41
   4   5  -4   -0.18    0.29
  -4  -5   4    0.04    0.31
   3   5  -4    7.44    0.80
   3   5  -4    8.24    0.89
  -3  -5   4    6.75    0.61
  -3  -5   4    6.79    0.80
   2   5  -4    1.75    0.44
   2   5  -4    1.71    0.39
  -2  -5   4    1.84    0.38
  -2  -5   4    1.98    0.46
   1   5  -4    0.41    0.33
   1   5  -4    0.53    0.23
  -1  -5   4    0.51    0.27
  -1  -5   4    0.68    0.30
   0   5  -4   24.66    0.70
   0   5  -4   25.62    1.21
   0   5  -4   25.17    1.14
   0  -5   4   26.22    1.18
  -1   5  -4    0.51    0.32
  -1   5  -4   -0.18    0.22
   1  -5   4    0.68    0.32
  -2   5  -4    0.64    0.37
  -2   5  -4    1.38    0.43
   2  -5   4    0.74    0.37
  -3   5  -4    0.49    0.31
  -3   5  -4    0.90    0.46
   3  -5   4   -0.07    0.29
  -4   5  -4   47.05    2.04
  -4   5  -4   47.87    1.64
   4  -5   4   48.48    1.94
  -5   5  -4    8.64    1.16
   5  -5   4   13.20    1.28
  -6   5  -4    1.29    0.59
   6  -5   4    3.20    0.73
  -7   5  -4   15.76    1.72
   7  -5   4   17.12    1.32
  -8   5  -4    0.17    0.48
  -9   5  -4    1.20    0.72
  10   4  -4   -0.20    0.73
  10   4  -4    0.61    0.47
 -10  -4   4    1.03    0.61
   9   4  -4    5.47    1.15
   9   4  -4    4.14    0.89
  -9  -4   4    4.77    1.01
   8   4  -4    3.66    0.91
  -8  -4   4    3.83    0.87
   7   4  -4   15.17    1.49
  -7  -4   4   18.21    1.41
   6   4  -4    5.02    0.88
   6   4  -4    4.11    0.74
  -6  -4   4    5.42    0.86
   5   4  -4    0.10    0.35
   5   4  -4   -0.04    0.39
  -5  -4   4    0.18    0.33
   4   4  -4    2.17    0.49
   4   4  -4    2.08    0.49
  -4  -4   4    2.35    0.53
   3   4  -4   15.80    0.89
   3   4  -4   16.38    0.97
  -3  -4   4   17.13    1.02
  -3  -4   4   16.82    0.70
   2   4  -4   35.62    1.36
   2   4  -4   39.37    1.25
  -2  -4   4   37.73    1.43
  -2  -4   4   39.17    1.18
   1   4  -4    0.29    0.28
   1   4  -4    0.01    0.17
  -1  -4   4    0.25    0.20
  -1  -4   4    0.04    0.19
   0   4  -4   63.85    1.72
   0   4  -4   61.32    1.82
   0   4  -4   63.80    1.21
   0  -4   4   60.85    1.68
  -1   4  -4   11.44    0.73
   1  -4   4   11.56    0.77
  -2   4  -4    4.76    0.66
  -2   4  -4    4.97    0.57
   2  -4   4    4.68    0.63
  -3   4  -4    9.95    0.70
  -3   4  -4   11.26    0.91
   3  -4   4   11.45    0.86
  -4   4  -4   44.89    1.44
  -4   4  -4   41.95    1.82
   4  -4   4   45.27    1.76
  -5   4  -4   14.97    1.22
   5  -4   4   14.93    1.12
  -6   4  -4   18.25    1.47
   6  -4   4   15.97    1.14
  -7   4  -4   -0.21    0.47
   7  -4   4    1.08    0.50
  -8   4  -4    0.80    0.64
  -9   4  -4    0.75    0.64
 -10   4  -4    0.36    0.81
  10   3  -4    9.23    1.54
 -10  -3   4    6.92    1.24
 -10  -3   4    8.19    1.23
   9   3  -4    1.61    0.75
  -9  -3   4    3.28    0.83
  -9  -3   4    4.10    0.89
   8   3  -4    1.82    0.69
  -8  -3   4    3.14    0.78
  -8  -3   4    1.74    0.60
   7   3  -4    7.03    1.07
  -7  -3   4    6.96    1.01
  -7  -3   4    6.94    0.99
   6   3  -4    6.68    0.95
  -6  -3   4    5.76    0.87
  -6  -3   4    6.68    0.91
   5   3  -4    9.17    0.98
  -5  -3   4   11.10    1.09
  -5  -3   4   13.35    1.03
   4   3  -4   65.62    2.01
  -4  -3   4   71.06    2.19
  -4  -3   4   73.18    2.17
   3   3  -4    1.87    0.41
  -3  -3   4    1.58    0.40
  -3  -3   4    2.21    0.28
   2   3  -4    5.73    0.57
   2   3  -4    3.72    0.51
  -2  -3   4    5.14    0.40
  -2  -3   4    4.88    0.58
   1   3  -4    1.54    0.29
   1   3  -4    1.56    0.36
  -1  -3   4    1.31    0.29
  -1  -3   4    1.10    0.30
   0   3  -4   32.73    1.08
   0   3  -4   32.57    0.79
   0  -3   4   36.53    1.18
   0  -3   4   34.90    1.25
  -1   3  -4   64.80    1.55
  -1   3  -4   61.54    1.74
   1  -3   4   66.20    1.75
  -2   3  -4   14.11    0.71
  -2   3  -4   15.44    0.91
   2  -3   4   16.05    0.89
  -3   3  -4  211.04    4.16
  -3   3  -4  217.08    3.49
   3  -3   4  220.37    4.01
   3  -3   4  212.66    2.72
  -4   3  -4   -0.07    0.29
  -4   3  -4   -0.13    0.17
   4  -3   4    0.06    0.29
  -5   3  -4   12.43    1.22
   5  -3   4   11.83    0.91
  -6   3  -4    6.64    1.02
   6  -3   4    5.75    0.82
  -7   3  -4    2.88    0.76
   7  -3   4    1.76    0.51
  -8   3  -4    8.85    1.32
  -9   3  -4    0.51    0.55
 -10   3  -4   -0.11    0.60
  10   2  -4    0.89    0.73
 -10  -2   4    1.64    0.70
 -10  -2   4    0.82    0.60
   9   2  -4    1.63    0.73
  -9  -2   4    1.10    0.61
  -9  -2   4    1.06    0.60
   8   2  -4    6.76    1.08
  -8  -2   4    8.49    1.08
  -8  -2   4    5.99    1.03
   7   2  -4    0.01    0.38
  -7  -2   4    1.22    0.49
  -7  -2   4    0.93    0.51
   6   2  -4   -0.02    0.43
  -6  -2   4    0.65    0.43
  -6  -2   4    0.47    0.44
   5   2  -4    8.40    0.94
  -5  -2   4    8.81    0.96
  -5  -2   4    9.73    0.99
   4   2  -4    3.33    0.57
  -4  -2   4    4.37    0.62
  -4  -2   4    3.57    0.61
   3   2  -4    2.97    0.48
  -3  -2   4    3.51    0.25
  -3  -2   4    2.88    0.47
  -3  -2   4    3.24    0.51
   2   2  -4   38.84    1.24
  -2  -2   4   40.23    1.32
  -2  -2   4   40.52    0.97
  -2  -2   4   40.86    1.37
   1   2  -4   41.68    1.22
   1   2  -4   40.72    1.10
  -1  -2   4   44.35    1.33
  -1  -2   4   43.22    1.12
   0   2  -4   13.88    0.51
   0   2  -4   12.90    0.63
   0  -2   4   13.59    0.66
   0  -2   4   14.31    0.71
  -1   2  -4   27.11    0.86
  -1   2  -4   25.93    1.00
   1  -2   4   26.35    0.56
   1  -2   4   26.46    0.99
  -2   2  -4   38.63    1.32
  -2   2  -4   41.82    1.05
   2  -2   4   41.73    0.70
   2  -2   4   41.64    1.34
  -3   2  -4   48.61    1.60
  -3   2  -4   46.73    1.15
   3  -2   4   45.23    1.49
   3  -2   4   45.58    0.92
  -4   2  -4   40.35    1.09
  -4   2  -4   38.45    1.57
   4  -2   4   40.68    1.47
   4  -2   4   42.52    1.09
  -5   2  -4    6.17    0.86
   5  -2   4    8.35    0.59
   5  -2   4    7.05    0.80
  -6   2  -4    6.02    0.98
   6  -2   4    5.44    0.74
  -7   2  -4    1.28    0.56
   7  -2   4    2.47    0.54
  -8   2  -4    0.52    0.52
  -9   2  -4    2.02    0.79
 -10   2  -4    2.11    0.85
  10   1  -4   -0.32    0.54
 -10  -1   4    0.88    0.63
 -10  -1   4   -0.07    0.49
   9   1  -4    0.43    0.59
  -9  -1   4    0.38    0.55
  -9  -1   4    0.99    0.55
   8   1  -4    0.28    0.47
  -8  -1   4    0.21    0.44
  -8  -1   4    0.42    0.46
   7   1  -4    3.85    0.79
  -7  -1   4    2.59    0.66
  -7  -1   4    3.73    0.71
   6   1  -4    0.22    0.39
  -6  -1   4    0.23    0.38
  -6  -1   4    0.17    0.34
   5   1  -4    0.77    0.41
  -5  -1   4    0.16    0.33
  -5  -1   4    0.50    0.37
  -4  -1   4    5.94    0.73
  -4  -1   4    4.61    0.61
   3   1  -4    5.57    0.27
   3   1  -4    6.47    0.70
  -3  -1   4    5.46    0.63
  -3  -1   4    7.87    0.74
   2   1  -4   36.85    1.20
  -2  -1   4   36.29    1.21
  -2  -1   4   37.03    1.23
  -2  -1   4   35.85    0.84
  -1  -1   4   87.13    1.60
  -1  -1   4   85.13    1.81
  -1  -1   4   82.73    1.85
   0  -1   4   33.01    0.95
   0  -1   4   33.05    0.85
   0  -1   4   32.53    0.93
   0  -1   4   34.58    1.04
  -1   1  -4    1.23    0.28
  -1   1  -4    1.11    0.20
   1  -1   4    0.80    0.15
   1  -1   4    1.37    0.28
  -2   1  -4    1.45    0.21
  -2   1  -4    1.69    0.33
   2  -1   4    1.76    0.21
   2  -1   4    1.61    0.32
  -3   1  -4   19.50    0.58
  -3   1  -4   17.97    0.92
   3  -1   4   17.71    0.85
   3  -1   4   18.94    0.63
  -4   1  -4  128.35    2.94
  -4   1  -4  127.52    2.03
   4  -1   4  123.01    2.60
   4  -1   4  124.81    2.27
  -5   1  -4    3.23    0.66
   5  -1   4    2.40    0.41
   5  -1   4    3.40    0.53
  -6   1  -4    6.47    0.93
   6  -1   4    7.46    0.80
   6  -1   4    5.54    0.67
  -7   1  -4    3.87    0.80
   7  -1   4    5.16    0.72
   7  -1   4    4.35    0.67
  -8   1  -4    3.65    0.83
  -9   1  -4    0.95    0.60
 -10   1  -4    0.22    0.63
 -11   1  -4    2.15    0.92
  10   0  -4   -0.43    0.58
 -10   0   4   -0.13    0.46
 -10   0   4    0.57    0.54
   9   0  -4    2.03    0.73
  -9   0   4    2.20    0.67
  -9   0   4    2.37    0.77
   8   0  -4    1.61    0.63
  -8   0   4    1.09    0.55
  -8   0   4    1.27    0.55
   7   0  -4   79.23    2.79
  -7   0   4   81.44    2.87
  -7   0   4   88.06    2.76
   6   0  -4   43.41    1.93
  -6   0   4   47.00    2.00
  -6   0   4   45.73    1.88
   5   0  -4    2.02    0.54
  -5   0   4    3.68    0.67
  -5   0   4    4.08    0.67
   4   0  -4   34.76    1.44
  -4   0   4   36.89    1.47
  -4   0   4   37.43    1.45
   3   0  -4   39.72    0.81
   3   0  -4   40.70    1.43
  -3   0   4   39.95    1.39
  -3   0   4   41.47    1.39
   2   0  -4   60.68    1.15
  -2   0   4   62.13    1.61
  -2   0   4   64.71    1.63
  -1   0   4   54.65    1.34
  -1   0   4   53.73    1.35
  -1   0   4   57.56    1.38
  -1   0   4   54.46    1.15
   0   0   4   52.31    1.22
   0   0   4   52.35    1.17
   0   0   4   52.11    1.20
   0   0   4   53.22    1.19
  -1   0  -4   40.31    1.04
   1   0   4   36.46    0.89
   1   0   4   39.04    0.82
   1   0   4   36.58    1.05
  -2   0  -4   52.58    1.32
  -2   0  -4   51.00    0.85
   2   0   4   53.62    1.14
   2   0   4   52.99    1.38
  -3   0  -4    4.24    0.52
   3   0   4    4.08    0.39
   3   0   4    4.06    0.48
  -4   0  -4   17.79    0.46
  -4   0  -4   17.46    0.95
   4   0   4   19.97    0.82
   4   0   4   17.42    0.85
  -5   0  -4   12.09    0.94
   5   0   4   13.25    0.78
   5   0   4   14.36    0.81
  -6   0  -4    8.83    1.01
   6   0   4    7.87    0.80
   6   0   4    7.86    0.75
  -7   0  -4    9.84    1.13
   7   0   4   11.36    1.07
   7   0   4   11.69    0.84
  -8   0  -4    3.88    0.84
   8   0   4    3.11    0.65
  -9   0  -4    1.74    0.72
 -10   0  -4    0.59    0.60
 -11   0  -4   -0.41    0.46
  10  -1  -4    0.24    0.64
 -10   1   4    0.88    0.68
   9  -1  -4    0.48    0.55
  -9   1   4    1.31    0.62
  -9   1   4    1.11    0.68
   8  -1  -4    2.10    0.71
  -8   1   4    2.89    0.72
  -8   1   4    2.85    0.80
   7  -1  -4    7.40    1.05
  -7   1   4    7.63    1.07
  -7   1   4    8.04    1.01
   6  -1  -4   18.06    1.27
  -6   1   4   16.10    1.21
  -6   1   4   16.22    1.15
   5  -1  -4    9.47    1.05
  -5   1   4    7.86    0.93
  -5   1   4    6.03    0.75
   4  -1  -4    0.52    0.33
  -4   1   4    1.00    0.38
  -4   1   4    0.57    0.28
   3  -1  -4   10.63    0.75
   3  -1  -4   10.18    0.48
  -3   1   4   11.63    0.75
  -3   1   4   10.64    0.74
   2  -1  -4    0.54    0.19
  -2   1   4    0.37    0.23
  -2   1   4    0.48    0.23
  -2   1   4    0.43    0.23
   1  -1  -4   35.72    0.93
  -1   1   4   36.87    1.08
  -1   1   4   35.31    1.09
  -1   1   4   35.32    1.00
   0   1   4  150.11    2.44
   0   1   4  153.55    2.57
   0   1   4  160.65    2.53
   0   1   4  156.49    2.41
  -1  -1  -4   33.80    0.82
   1   1   4   35.65    0.78
   1   1   4   35.63    0.95
   1   1   4   33.70    1.00
  -2  -1  -4    0.08    0.14
   2   1   4    0.06    0.14
   2   1   4    0.00    0.13
  -3  -1  -4  131.50    2.47
   3   1   4  125.89    2.42
   3   1   4  129.50    2.32
  -4  -1  -4    7.83    0.63
   4   1   4    7.52    0.58
   4   1   4    8.45    0.59
  -5  -1  -4   71.79    2.09
  -5  -1  -4   73.72    1.34
   5   1   4   70.89    1.90
   5   1   4   71.42    1.83
  -6  -1  -4   13.84    1.01
   6   1   4   11.42    0.77
   6   1   4   13.47    0.93
  -7  -1  -4   24.59    1.44
   7   1   4   25.45    1.17
   7   1   4   26.71    1.38
  -8  -1  -4    3.99    0.85
   8   1   4    4.08    0.74
  -9  -1  -4    1.97    0.70
   9   1   4    1.99    0.63
 -10  -1  -4    0.72    0.60
 -11  -1  -4    0.49    0.65
  10  -2  -4    9.24    1.50
 -10   2   4    8.38    1.44
   9  -2  -4    1.54    0.72
  -9   2   4    2.17    0.80
  -9   2   4    2.61    0.74
   8  -2  -4    3.73    0.85
  -8   2   4    3.79    0.80
  -8   2   4    4.76    0.95
   7  -2  -4    1.54    0.62
  -7   2   4    1.49    0.53
  -7   2   4    3.05    0.77
   6  -2  -4    1.40    0.54
  -6   2   4    1.35    0.50
  -6   2   4    0.96    0.50
   5  -2  -4    2.61    0.60
  -5   2   4    1.04    0.47
  -5   2   4    1.86    0.51
   4  -2  -4   21.53    1.17
   4  -2  -4   18.81    0.75
  -4   2   4   19.29    1.09
  -4   2   4   18.47    1.07
   3  -2  -4    3.34    0.42
  -3   2   4    3.08    0.49
  -3   2   4    2.52    0.47
  -3   2   4    2.15    0.44
   2  -2  -4   17.61    0.70
  -2   2   4   16.56    0.83
  -2   2   4   17.38    0.80
  -2   2   4   18.60    0.88
   1  -2  -4   98.72    1.88
  -1   2   4  100.42    2.06
  -1   2   4   99.63    2.08
  -1   2   4  100.54    1.87
   0  -2  -4   27.33    0.89
   0   2   4   28.42    0.93
   0   2   4   26.64    0.84
   0   2   4   26.43    0.68
  -1  -2  -4   55.44    1.36
  -1  -2  -4   54.56    0.96
   1   2   4   56.02    1.34
   1   2   4   55.50    1.13
  -2  -2  -4  126.98    2.00
   2   2   4  125.21    2.31
   2   2   4  127.70    1.78
   2   2   4  123.19    2.33
  -3  -2  -4    4.13    0.42
   3   2   4    4.24    0.46
   3   2   4    3.89    0.46
  -4  -2  -4  182.23    3.24
   4   2   4  170.95    3.09
   4   2   4  175.44    3.25
   4   2   4  177.50    2.27
  -5  -2  -4   83.08    2.15
   5   2   4   80.36    2.13
   5   2   4   81.04    1.37
   5   2   4   77.26    1.92
  -6  -2  -4    5.60    0.76
   6   2   4    5.12    0.73
   6   2   4    5.81    0.64
  -7  -2  -4   69.34    2.37
   7   2   4   63.95    1.84
   7   2   4   63.04    2.17
  -8  -2  -4    9.49    1.13
   8   2   4   10.14    1.17
  -9  -2  -4    6.04    1.03
   9   2   4   10.56    1.29
 -10  -2  -4    2.74    0.78
  10   2   4    2.15    0.68
 -11  -2  -4   -0.03    0.53
  10  -3  -4    5.30    1.09
   9  -3  -4    7.57    1.22
  -9   3   4    8.75    1.25
  -9   3   4    9.25    1.45
   8  -3  -4    2.08    0.74
  -8   3   4    2.61    0.70
  -8   3   4    1.75    0.68
   7  -3  -4    5.17    0.97
  -7   3   4    3.87    0.82
  -7   3   4    4.88    0.84
   6  -3  -4   32.48    1.72
  -6   3   4   32.65    1.69
  -6   3   4   33.23    1.65
   5  -3  -4    0.30    0.37
  -5   3   4    0.58    0.40
  -5   3   4    0.37    0.36
   4  -3  -4    2.53    0.53
   4  -3  -4    2.79    0.45
  -4   3   4    2.91    0.56
  -4   3   4    2.98    0.56
   3  -3  -4    2.18    0.40
  -3   3   4    1.59    0.40
  -3   3   4    1.96    0.41
  -3   3   4    1.56    0.39
   2  -3  -4   31.12    1.06
  -2   3   4   28.94    1.16
  -2   3   4   29.32    1.14
  -2   3   4   28.73    1.03
   1  -3  -4    2.62    0.38
  -1   3   4    2.41    0.38
  -1   3   4    2.49    0.32
  -1   3   4    3.23    0.44
   0  -3  -4   86.19    1.86
   0   3   4   83.63    1.85
   0   3   4   83.64    1.77
   0   3   4   84.76    1.38
  -1  -3  -4  182.19    3.05
   1   3   4  184.52    2.85
   1   3   4  182.76    3.09
  -2  -3  -4  169.38    2.95
  -2  -3  -4  167.09    2.26
   2   3   4  168.85    2.97
   2   3   4  167.37    2.49
  -3  -3  -4   12.32    0.53
  -3  -3  -4   13.54    0.72
   3   3   4   12.87    0.47
   3   3   4   13.13    0.73
  -4  -3  -4    6.12    0.50
  -4  -3  -4    6.02    0.62
   4   3   4    6.12    0.34
   4   3   4    6.60    0.69
  -5  -3  -4    3.32    0.52
   5   3   4    3.24    0.55
   5   3   4    3.98    0.36
  -6  -3  -4    0.45    0.34
   6   3   4    0.12    0.34
  -7  -3  -4    1.47    0.50
   7   3   4    1.34    0.51
  -8  -3  -4    3.27    0.72
   8   3   4    2.85    0.66
  -9  -3  -4   -0.26    0.43
   9   3   4    0.26    0.48
 -10  -3  -4    0.77    0.48
  10   3   4    1.47    0.64
 -11  -3  -4    0.25    0.52
  11   3   4    0.43    0.61
 -12  -3  -4    1.70    0.76
  10  -4  -4    7.09    1.33
   9  -4  -4    3.82    0.96
  -9   4   4    3.11    0.92
  -9   4   4    3.73    0.90
   8  -4  -4    5.70    1.05
  -8   4   4    8.56    1.30
  -8   4   4    7.59    1.11
   7  -4  -4    0.86    0.51
  -7   4   4    0.61    0.52
  -7   4   4    0.79    0.46
   6  -4  -4   -0.53    0.32
  -6   4   4   -0.26    0.28
  -6   4   4    0.25    0.37
   5  -4  -4    1.39    0.48
  -5   4   4    1.41    0.49
  -5   4   4    1.55    0.51
   4  -4  -4    0.67    0.38
  -4   4   4    1.30    0.44
  -4   4   4    1.51    0.45
  -4   4   4    0.70    0.39
   3  -4  -4    3.42    0.54
  -3   4   4    4.07    0.60
  -3   4   4    3.40    0.55
  -3   4   4    3.77    0.60
   2  -4  -4   12.15    0.79
  -2   4   4   12.23    0.81
  -2   4   4   13.71    0.81
  -2   4   4   12.07    0.71
   1  -4  -4   12.14    0.74
  -1   4   4   12.13    0.74
  -1   4   4   12.93    0.61
  -1   4   4   14.05    0.77
   0  -4  -4    1.87    0.37
   0   4   4    1.92    0.36
   0   4   4    1.96    0.22
   0   4   4    2.38    0.38
  -1  -4  -4   55.01    1.52
   1   4   4   53.23    1.34
   1   4   4   52.57    1.47
  -2  -4  -4  129.20    2.56
   2   4   4  138.37    2.69
   2   4   4  133.35    2.33
  -3  -4  -4   35.22    0.85
  -3  -4  -4   36.81    1.23
   3   4   4   34.16    1.26
   3   4   4   34.92    0.97
  -4  -4  -4   35.32    1.05
  -4  -4  -4   35.17    1.25
   4   4   4   35.46    1.38
   4   4   4   36.88    0.99
  -5  -4  -4   58.57    1.68
  -5  -4  -4   57.25    1.62
   5   4   4   55.08    1.88
   5   4   4   58.28    1.35
  -6  -4  -4   10.72    0.81
  -6  -4  -4   10.85    0.77
   6   4   4   12.54    1.15
  -7  -4  -4    7.99    0.79
  -7  -4  -4    5.25    0.75
   7   4   4    5.67    0.90
  -8  -4  -4    0.24    0.37
   8   4   4   -0.07    0.36
  -9  -4  -4    7.13    1.00
   9   4   4    8.48    1.21
 -10  -4  -4    1.74    0.68
  10   4   4    2.58    0.77
 -11  -4  -4    0.49    0.58
  11   4   4    1.16    0.76
 -12  -4  -4   -0.04    0.59
  12   4   4    0.27    0.65
  -9   5   4    0.68    0.56
  -9   5   4    0.42    0.54
   8  -5  -4    0.06    0.54
  -8   5   4    0.83    0.62
  -8   5   4    0.30    0.52
   7  -5  -4   11.24    1.31
  -7   5   4   12.12    1.35
  -7   5   4   11.42    1.41
   6  -5  -4   11.33    1.23
  -6   5   4   13.10    1.41
  -6   5   4   15.45    1.46
   5  -5  -4    0.28    0.38
  -5   5   4    0.69    0.50
  -5   5   4    0.86    0.42
   4  -5  -4    0.19    0.37
  -4   5   4   -0.05    0.34
  -4   5   4    0.20    0.33
  -4   5   4    0.57    0.34
   3  -5  -4    1.17    0.45
  -3   5   4    2.32    0.48
  -3   5   4    2.20    0.49
  -3   5   4    1.88    0.50
   2  -5  -4   27.12    1.20
  -2   5   4   25.24    1.06
  -2   5   4   26.63    1.16
  -2   5   4   24.17    1.19
   1  -5  -4   26.53    1.21
  -1   5   4   29.22    1.23
  -1   5   4   27.12    1.13
  -1   5   4   29.35    0.96
   0  -5  -4    0.03    0.30
   0   5   4    0.00    0.22
   0   5   4    0.10    0.12
   0   5   4    0.13    0.18
  -1  -5  -4    0.09    0.24
   1   5   4   -0.02    0.18
   1   5   4   -0.10    0.17
  -2  -5  -4    9.61    0.69
   2   5   4   11.76    0.66
   2   5   4   11.36    0.73
  -3  -5  -4   99.29    2.32
  -3  -5  -4   99.42    1.62
   3   5   4  101.09    2.07
   3   5   4   99.78    2.39
  -4  -5  -4    7.13    0.73
  -4  -5  -4    7.39    0.46
   4   5   4    6.41    0.50
   4   5   4    7.70    0.80
  -5  -5  -4   13.46    0.83
  -5  -5  -4   11.55    0.70
   5   5   4   12.46    0.94
   5   5   4   13.40    0.71
  -6  -5  -4    1.45    0.41
  -6  -5  -4    2.30    0.47
   6   5   4    0.69    0.44
  -7  -5  -4    1.52    0.45
  -7  -5  -4    0.94    0.38
   7   5   4    2.48    0.66
  -8  -5  -4    4.13    0.75
   8   5   4    4.70    0.91
  -9  -5  -4    0.59    0.45
   9   5   4    1.16    0.56
 -10  -5  -4    0.11    0.48
  10   5   4   -0.55    0.40
 -11  -5  -4   -0.28    0.52
  11   5   4   -0.74    0.54
  -9   6   4    0.44    0.57
  -8   6   4    1.12    0.60
  -8   6   4    1.68    0.70
   7  -6  -4    6.07    0.99
  -7   6   4    9.77    1.36
  -7   6   4    6.64    1.08
   6  -6  -4   24.41    1.54
  -6   6   4   22.85    1.59
  -6   6   4   22.89    1.57
   5  -6  -4    2.30    0.59
  -5   6   4    2.20    0.62
  -5   6   4    1.57    0.52
   4  -6  -4    9.11    1.01
  -4   6   4    9.34    1.01
  -4   6   4    8.37    1.04
  -4   6   4    8.96    0.98
   3  -6  -4    0.89    0.42
  -3   6   4    0.18    0.29
  -3   6   4    0.18    0.32
  -3   6   4    0.23    0.31
   2  -6  -4   34.43    1.48
  -2   6   4   35.09    1.41
  -2   6   4   34.49    1.49
  -2   6   4   32.19    1.24
   1  -6  -4    7.26    0.84
  -1   6   4    5.93    0.71
  -1   6   4    6.53    0.72
  -1   6   4    6.28    0.51
   0  -6  -4    4.00    0.67
   0   6   4    2.80    0.33
   0   6   4    2.61    0.48
   0   6   4    2.76    0.48
  -1  -6  -4   21.15    1.12
   1   6   4   19.49    0.98
   1   6   4   18.97    0.54
   1   6   4   19.42    0.96
  -2  -6  -4   27.80    1.21
   2   6   4   25.87    1.10
   2   6   4   29.13    0.60
   2   6   4   30.58    1.24
  -3  -6  -4   17.99    0.97
  -3  -6  -4   16.16    0.53
   3   6   4   15.27    0.92
   3   6   4   15.96    0.84
  -4  -6  -4    5.60    0.67
  -4  -6  -4    5.07    0.40
   4   6   4    5.74    0.73
   4   6   4    7.61    0.69
  -5  -6  -4   23.47    0.95
  -5  -6  -4   23.86    1.17
   5   6   4   20.54    0.97
   5   6   4   20.94    1.23
  -6  -6  -4    1.06    0.40
  -6  -6  -4    0.76    0.36
   6   6   4    0.65    0.31
   6   6   4    0.78    0.53
  -7  -6  -4    6.36    0.78
  -7  -6  -4    7.26    0.83
   7   6   4    6.19    0.95
  -8  -6  -4   14.03    1.08
   8   6   4   17.23    1.61
  -9  -6  -4    0.37    0.45
   9   6   4    0.83    0.60
  10   6   4   -0.02    0.44
  11   6   4   12.85    1.70
  -8   7   4    0.00    0.61
  -8   7   4    1.05    0.61
  -7   7   4    1.55    0.71
  -7   7   4    0.94    0.63
   6  -7  -4    2.00    0.63
  -6   7   4   -0.12    0.43
  -6   7   4    0.83    0.56
   5  -7  -4    3.93    0.73
  -5   7   4    3.50    0.76
  -5   7   4    3.17    0.77
   4  -7  -4    1.49    0.57
  -4   7   4    0.40    0.38
  -4   7   4    0.57    0.43
  -4   7   4    0.75    0.42
   3  -7  -4   -0.10    0.37
  -3   7   4    0.07    0.26
  -3   7   4   -0.27    0.31
  -3   7   4    0.38    0.37
   2  -7  -4    0.10    0.42
  -2   7   4   -0.24    0.22
  -2   7   4   -0.04    0.31
  -2   7   4    0.57    0.33
   1  -7  -4    3.90    0.73
  -1   7   4    3.63    0.65
  -1   7   4    5.75    0.72
  -1   7   4    4.25    0.52
   0  -7  -4    2.73    0.63
   0   7   4    2.47    0.37
   0   7   4    2.33    0.45
   0   7   4    2.54    0.54
  -1  -7  -4    7.42    0.88
   1   7   4    6.68    0.78
   1   7   4    8.40    0.46
   1   7   4    7.73    0.79
  -2  -7  -4   10.98    1.02
   2   7   4   11.71    0.50
   2   7   4   10.31    0.79
   2   7   4   11.74    0.84
  -3  -7  -4    7.10    0.82
   3   7   4    7.32    0.81
   3   7   4    7.00    0.73
  -4  -7  -4    0.61    0.39
   4   7   4    1.25    0.43
   4   7   4    1.39    0.39
  -5  -7  -4    6.35    0.80
   5   7   4    5.35    0.67
   5   7   4    4.28    0.71
  -6  -7  -4   17.89    1.09
   6   7   4   18.13    1.29
   6   7   4   17.28    1.02
  -7  -7  -4    0.21    0.36
   7   7   4    0.19    0.43
   8   7   4   35.42    2.00
   9   7   4    2.42    0.72
  10   7   4    0.30    0.51
  11   7   4   14.14    1.82
  -8   8   4    3.85    1.05
  -8   8   4    4.33    1.06
  -7   8   4    2.04    0.80
  -7   8   4    1.71    0.72
  -6   8   4    0.41    0.53
  -6   8   4   -0.20    0.38
   5  -8  -4    1.51    0.50
  -5   8   4    0.18    0.47
  -5   8   4    0.32    0.48
   4  -8  -4    3.27    0.73
  -4   8   4    3.52    0.69
  -4   8   4    2.68    0.64
  -4   8   4    3.62    0.78
   3  -8  -4    2.33    0.67
  -3   8   4    3.09    0.60
  -3   8   4    3.41    0.74
  -3   8   4    2.85    0.59
   2  -8  -4   10.27    1.20
  -2   8   4   10.54    1.14
  -2   8   4    9.92    0.97
  -2   8   4   10.89    0.85
   1  -8  -4   37.04    1.76
  -1   8   4   35.87    1.51
  -1   8   4   36.35    1.33
  -1   8   4   35.67    1.68
   0  -8  -4    2.36    0.66
   0   8   4    3.20    0.57
   0   8   4    2.50    0.60
  -1  -8  -4    0.91    0.54
   1   8   4    0.78    0.38
   1   8   4    1.23    0.39
  -2  -8  -4   23.87    1.37
   2   8   4   21.92    1.17
   2   8   4   24.68    1.28
  -3  -8  -4    0.30    0.43
   3   8   4    0.76    0.37
   3   8   4    0.44    0.36
  -4  -8  -4   32.59    1.59
   4   8   4   33.72    1.47
   4   8   4   37.48    1.66
  -5  -8  -4   19.02    1.23
   5   8   4   20.98    1.16
   5   8   4   19.85    1.29
  -6  -8  -4    0.21    0.44
   6   8   4    0.20    0.39
   6   8   4    0.08    0.32
  -7  -8  -4    9.85    1.05
   7   8   4   11.42    1.30
   8   8   4    5.66    1.07
   9   8   4    0.27    0.49
  10   8   4    0.34    0.57
  11   8   4    1.01    0.81
  -7   9   4   -0.18    0.51
  -7   9   4    0.78    0.56
  -6   9   4    0.20    0.52
  -6   9   4   -0.33    0.46
  -5   9   4    4.09    0.92
  -5   9   4    2.88    0.77
   4  -9  -4    3.95    0.84
  -4   9   4    3.73    0.86
  -4   9   4    1.86    0.61
   3  -9  -4    9.72    1.22
  -3   9   4   10.00    1.20
  -3   9   4   11.94    1.15
  -3   9   4    9.75    1.05
   2  -9  -4   16.57    1.55
  -2   9   4   16.22    1.25
  -2   9   4   13.78    1.03
   1  -9  -4   20.86    1.45
  -1   9   4   16.89    1.28
  -1   9   4   17.80    1.13
   0  -9  -4   32.86    1.76
   0   9   4   37.73    1.76
   0   9   4   32.42    1.48
  -1  -9  -4   10.22    1.19
   1   9   4    9.57    1.03
   1   9   4    9.88    0.99
  -2  -9  -4   13.53    1.34
   2   9   4   11.07    1.09
   2   9   4   12.06    0.95
  -3  -9  -4    5.08    0.86
   3   9   4    6.28    0.87
   3   9   4    6.51    0.86
  -4  -9  -4   22.56    1.41
   4   9   4   21.88    1.30
   4   9   4   23.03    1.36
  -5  -9  -4    1.81    0.65
   5   9   4    2.25    0.55
   5   9   4    2.71    0.66
  -6  -9  -4    1.38    0.57
   6   9   4    1.74    0.60
   6   9   4    0.41    0.40
   7   9   4   17.50    1.63
   8   9   4    9.34    1.30
   9   9   4    1.24    0.65
  10   9   4    2.42    0.87
  -6  10   4    4.28    1.02
  -5  10   4   -0.39    0.38
   4 -10  -4    0.21    0.51
  -4  10   4    1.42    0.67
   3 -10  -4   -0.03    0.45
  -3  10   4   -0.74    0.34
   2 -10  -4    0.51    0.55
  -2  10   4    0.38    0.35
  -2  10   4   -0.43    0.38
   1 -10  -4    0.60    0.61
  -1  10   4    0.62    0.50
  -1  10   4    0.59    0.37
   0 -10  -4   -0.70    0.43
   0  10   4   -0.19    0.28
   0  10   4    0.16    0.40
  -1 -10  -4    5.44    0.97
   1  10   4    5.85    0.81
   1  10   4    4.12    0.78
  -2 -10  -4    6.00    1.01
   2  10   4    6.69    0.94
   2  10   4    5.66    0.82
  -3 -10  -4    2.35    0.68
   3  10   4    2.81    0.63
   3  10   4    3.52    0.75
  -4 -10  -4   52.25    2.22
   4  10   4   50.41    2.05
   4  10   4   46.93    1.99
  -5 -10  -4    0.83    0.58
   5  10   4    0.65    0.39
   5  10   4   -0.03    0.35
  -6 -10  -4    0.05    0.48
   6  10   4   -0.03    0.36
   6  10   4   -0.59    0.27
   7  10   4    5.97    1.06
   8  10   4    0.88    0.60
   9  10   4   16.57    1.78
  10  10   4   -0.21    0.50
  -6  11   4    0.18    0.58
  -5  11   4    0.79    0.67
   4 -11  -4    3.19    0.88
  -4  11   4    3.21    0.87
   3 -11  -4    2.06    0.78
  -3  11   4    0.76    0.62
   2 -11  -4    1.07    0.66
  -2  11   4    0.46    0.51
   1 -11  -4    0.12    0.51
  -1  11   4    0.18    0.45
   0 -11  -4   27.41    1.78
   0  11   4   26.86    1.46
   0  11   4   33.24    1.84
  -1 -11  -4    2.88    0.84
   1  11   4    4.30    0.72
   1  11   4    3.76    0.78
  -2 -11  -4   23.78    1.66
   2  11   4   30.09    1.73
   2  11   4   29.10    1.53
  -3 -11  -4   -0.73    0.51
   3  11   4    0.41    0.45
   3  11   4    1.11    0.45
  -4 -11  -4    4.21    0.90
   4  11   4    3.81    0.79
   4  11   4    1.88    0.62
  -5 -11  -4   21.15    1.52
   5  11   4   19.77    1.41
   5  11   4   17.36    1.32
  -6 -11  -4   13.87    1.44
   6  11   4   19.31    1.38
   6  11   4   14.08    1.50
   7  11   4    0.11    0.49
   8  11   4    8.03    1.24
   9  11   4    0.92    0.64
  10  11   4   -0.27    0.48
  -5  12   4    3.96    1.08
   4 -12  -4    0.53    0.63
  -4  12   4    1.11    0.67
   3 -12  -4    1.37    0.67
  -3  12   4    0.86    0.59
   2 -12  -4    1.11    0.69
  -2  12   4    2.12    0.75
   1 -12  -4    0.34    0.61
  -1  12   4    0.59    0.51
   0 -12  -4    8.69    1.35
   0  12   4    9.10    1.25
  -1 -12  -4    3.38    0.87
   1  12   4    3.22    0.79
   1  12   4    5.04    0.83
  -2 -12  -4   23.01    2.03
   2  12   4   20.40    1.50
   2  12   4   18.88    1.31
  -3 -12  -4   -0.12    0.62
   3  12   4    1.19    0.55
   3  12   4    0.74    0.46
  -4 -12  -4    0.03    0.52
   4  12   4   -0.20    0.39
   4  12   4    0.39    0.48
  -5 -12  -4    2.04    0.75
   5  12   4    0.65    0.52
   5  12   4    2.20    0.68
  -6 -12  -4   -0.08    0.59
   6  12   4    0.20    0.51
   6  12   4    0.29    0.54
   7  12   4    2.58    0.81
   8  12   4    3.78    0.96
   9  12   4    0.24    0.55
   4 -13  -4    1.10    0.71
   3 -13  -4    2.22    0.84
  -3  13   4    2.19    0.81
   2 -13  -4   -0.18    0.53
  -2  13   4    0.36    0.52
   1 -13  -4    0.46    0.72
  -1  13   4    0.60    0.55
   0 -13  -4    2.61    0.94
   0  13   4    2.54    0.82
  -1 -13  -4    7.39    1.32
   1  13   4    7.65    1.22
  -2 -13  -4    7.28    1.25
   2  13   4    7.12    1.15
   2  13   4    6.75    0.95
  -3 -13  -4    4.22    1.04
   3  13   4    5.74    0.93
   3  13   4    3.14    0.83
  -4 -13  -4    4.74    1.10
   4  13   4    3.85    0.78
   4  13   4    5.08    0.99
  -5 -13  -4   -0.33    0.52
   5  13   4    0.40    0.49
   5  13   4    0.20    0.42
  -6 -13  -4    1.37    0.75
   6  13   4    0.07    0.49
   6  13   4    0.42    0.44
   7  13   4    7.54    1.26
   8  13   4    0.05    0.50
   3 -14  -4    2.64    0.97
   2 -14  -4    2.81    0.97
  -2  14   4    2.99    1.00
   1 -14  -4    4.82    1.17
  -1  14   4    6.25    1.17
   0 -14  -4    0.00    0.61
   0  14   4   -0.26    0.45
  -1 -14  -4    3.44    1.06
   1  14   4    8.66    1.38
  -2 -14  -4   -0.06    0.70
   2  14   4    0.71    0.55
  -3 -14  -4    2.94    0.99
   3  14   4    2.38    0.75
  -4 -14  -4   -0.16    0.64
   4  14   4    0.76    0.63
   4  14   4   -0.09    0.37
  -5 -14  -4    4.20    1.01
   5  14   4    3.60    0.85
   5  14   4    4.22    1.02
  -6 -14  -4    0.63    0.60
   6  14   4    0.89    0.57
   6  14   4   -0.51    0.45
   7  14   4    1.69    0.67
   8  14   4    1.42    0.70
   0 -15  -4    9.95    1.61
   0  15   4   10.97    1.58
  -1 -15  -4    0.11    0.83
   1  15   4    0.65    0.62
  -2 -15  -4    0.75    0.78
   2  15   4   -0.41    0.43
  -3 -15  -4    0.48    0.66
   3  15   4    0.08    0.58
  -4 -15  -4    2.80    1.00
   4  15   4    2.58    0.87
  -5 -15  -4   10.92    1.56
   5  15   4    9.12    1.33
  -6 -15  -4   -0.01    0.59
   6  15   4    0.31    0.52
   6  15   4   -0.12    0.58
   7  15   4    1.90    0.79
  -5 -16  -4    7.72    1.65
   4  14  -5    1.59    0.72
   3  14  -5   -0.33    0.55
   2  14  -5    2.20    0.81
  -2 -14   5    2.22    0.80
   1  14  -5    8.40    1.37
  -1 -14   5    6.54    1.20
   0  14  -5    2.60    0.96
  -6 -13   5    0.19    0.55
   5  13  -5    0.22    0.47
   4  13  -5    3.69    1.07
   4  13  -5    3.40    0.87
   3  13  -5    0.45    0.64
   3  13  -5    0.19    0.46
   2  13  -5    0.27    0.48
   2  13  -5   -0.86    0.47
  -2 -13   5    0.49    0.54
   1  13  -5    0.54    0.62
   1  13  -5    1.59    0.82
  -1 -13   5    1.37    0.71
   0  13  -5    0.87    0.68
   0  13  -5    0.28    0.60
   0 -13   5    0.78    0.59
  -1  13  -5    0.67    0.74
  -1  13  -5    0.20    0.63
   1 -13   5    1.17    0.72
  -2  13  -5   11.09    1.62
  -2  13  -5    9.36    1.52
  -7 -12   5    1.15    0.69
   6  12  -5   -0.22    0.59
  -6 -12   5    0.34    0.55
   5  12  -5    0.40    0.60
  -5 -12   5    0.48    0.59
   4  12  -5    6.73    1.24
   4  12  -5    4.10    0.89
   3  12  -5    0.42    0.48
   3  12  -5    0.76    0.72
  -3 -12   5   -0.17    0.44
   2  12  -5    0.64    0.55
   2  12  -5    0.70    0.63
  -2 -12   5    1.14    0.58
   1  12  -5    0.60    0.69
   1  12  -5    0.74    0.51
  -1 -12   5    1.29    0.66
   0  12  -5    6.07    1.11
   0  12  -5    5.11    1.08
   0 -12   5    3.48    0.89
  -1  12  -5    0.19    0.54
  -1  12  -5    0.35    0.57
   1 -12   5    0.27    0.47
  -2  12  -5    4.05    1.11
  -2  12  -5    4.11    1.02
   2 -12   5    3.38    0.93
  -3  12  -5    0.53    0.63
  -3  12  -5    0.68    0.74
   3 -12   5    0.20    0.55
  -4  12  -5    1.25    0.81
  -8 -11   5    7.51    1.28
   7  11  -5    0.34    0.63
  -7 -11   5   -0.96    0.33
   6  11  -5   -0.32    0.50
  -6 -11   5    0.10    0.42
   5  11  -5    0.41    0.56
  -5 -11   5   -0.11    0.38
   4  11  -5    2.44    0.84
  -4 -11   5    0.97    0.54
   3  11  -5    2.21    0.85
   3  11  -5    1.74    0.59
  -3 -11   5    2.28    0.64
   2  11  -5    0.52    0.44
   2  11  -5    0.38    0.66
  -2 -11   5    0.03    0.48
   1  11  -5    0.51    0.60
   1  11  -5   -0.21    0.32
  -1 -11   5    0.28    0.43
   0  11  -5    1.43    0.61
   0  11  -5   -0.39    0.51
   0 -11   5    0.61    0.53
  -1  11  -5   -0.30    0.39
  -1  11  -5   -0.50    0.40
   1 -11   5    0.07    0.44
  -2  11  -5    4.57    1.01
  -2  11  -5    1.77    0.69
   2 -11   5    3.45    0.88
  -3  11  -5   11.66    1.43
  -3  11  -5    9.50    1.44
   3 -11   5    9.07    1.34
  -4  11  -5    3.20    0.98
   4 -11   5    2.17    0.76
  -5  11  -5    5.26    1.30
   5 -11   5    7.76    1.36
   8  10  -5    0.26    0.62
   8  10  -5    0.91    0.77
  -8 -10   5    1.36    0.67
   7  10  -5    2.03    0.78
   7  10  -5    0.60    0.68
  -7 -10   5    1.54    0.72
   6  10  -5    7.04    1.24
  -6 -10   5    6.41    1.11
   5  10  -5    1.64    0.71
  -5 -10   5    1.19    0.56
   4  10  -5    3.86    0.93
  -4 -10   5    4.63    0.88
   3  10  -5   -0.24    0.50
  -3 -10   5   -0.05    0.35
   2  10  -5    1.20    0.64
   2  10  -5    0.81    0.46
  -2 -10   5    0.78    0.43
   1  10  -5   14.83    1.51
   1  10  -5   13.36    1.41
  -1 -10   5   17.12    1.57
   0  10  -5    0.90    0.58
   0  10  -5    0.59    0.55
   0 -10   5    1.81    0.61
  -1  10  -5    1.67    0.66
  -1  10  -5    1.37    0.65
   1 -10   5    1.90    0.65
  -2  10  -5    1.65    0.67
  -2  10  -5    4.56    0.95
   2 -10   5    3.46    0.86
  -3  10  -5   -0.35    0.49
  -3  10  -5    0.73    0.64
   3 -10   5    0.07    0.41
  -4  10  -5    1.82    0.79
   4 -10   5    0.62    0.54
  -5  10  -5    6.53    1.38
   5 -10   5    4.88    1.07
  -6  10  -5   15.28    1.93
   6 -10   5   14.84    1.74
   9   9  -5   -1.01    0.51
  -9  -9   5   -0.02    0.47
   8   9  -5    0.29    0.63
   8   9  -5    1.70    0.76
  -8  -9   5    0.63    0.56
   7   9  -5    0.75    0.59
   7   9  -5    1.53    0.72
  -7  -9   5    1.02    0.61
   6   9  -5    0.23    0.55
   6   9  -5    0.92    0.59
  -6  -9   5    1.25    0.59
   5   9  -5    1.54    0.64
   5   9  -5    2.23    0.73
  -5  -9   5    2.72    0.70
   4   9  -5    2.49    0.76
  -4  -9   5    2.41    0.69
   3   9  -5    6.24    1.06
  -3  -9   5    6.01    0.86
  -3  -9   5    6.72    1.02
   2   9  -5    0.83    0.55
   2   9  -5    1.05    0.46
  -2  -9   5    1.33    0.49
   1   9  -5    1.56    0.65
   1   9  -5    1.39    0.57
  -1  -9   5    1.08    0.51
   0   9  -5    2.28    0.67
   0   9  -5    3.67    0.77
   0  -9   5    2.04    0.62
  -1   9  -5    7.55    1.05
  -1   9  -5    5.68    0.97
   1  -9   5    7.06    1.03
  -2   9  -5    0.51    0.54
  -2   9  -5   -0.06    0.44
   2  -9   5    0.16    0.42
  -3   9  -5   31.44    1.75
  -3   9  -5   29.25    1.91
   3  -9   5   26.17    1.71
  -4   9  -5   11.35    1.49
   4  -9   5   13.44    1.54
  -5   9  -5   -0.10    0.57
   5  -9   5    0.44    0.61
  -6   9  -5    5.00    1.17
   6  -9   5    2.64    0.80
   7  -9   5    4.92    1.07
   9   8  -5    0.30    0.56
   9   8  -5    0.84    0.75
  -9  -8   5    0.50    0.55
   8   8  -5    2.32    0.83
   8   8  -5    2.46    0.87
  -8  -8   5    2.49    0.80
   7   8  -5    3.60    0.95
   7   8  -5    4.57    0.99
  -7  -8   5    6.53    1.06
   6   8  -5    0.17    0.53
   6   8  -5    0.09    0.40
  -6  -8   5    0.64    0.48
   5   8  -5   10.33    1.28
   5   8  -5   11.22    1.24
  -5  -8   5   12.17    1.33
   4   8  -5   24.07    1.56
   4   8  -5   24.70    1.42
  -4  -8   5   25.61    1.56
   3   8  -5    2.13    0.64
  -3  -8   5    1.36    0.43
  -3  -8   5    2.09    0.60
   2   8  -5   51.53    2.14
  -2  -8   5   56.64    2.04
  -2  -8   5   54.21    2.21
   1   8  -5   17.32    1.26
   1   8  -5   17.55    1.27
  -1  -8   5   16.35    1.18
   0   8  -5    5.15    0.86
   0   8  -5    5.94    0.93
   0  -8   5    5.21    0.86
  -1   8  -5   25.95    1.48
  -1   8  -5   27.88    1.64
   1  -8   5   26.40    1.57
  -2   8  -5    9.66    1.11
  -2   8  -5   10.95    1.25
   2  -8   5   12.72    1.34
  -3   8  -5    2.28    0.67
  -3   8  -5    1.77    0.65
   3  -8   5    2.01    0.63
  -4   8  -5    0.88    0.62
   4  -8   5   -0.06    0.42
  -5   8  -5    3.58    0.93
   5  -8   5    1.16    0.61
  -6   8  -5    2.13    0.85
   6  -8   5    3.20    0.91
  -7   8  -5    3.41    1.08
   7  -8   5    5.69    1.11
   9   7  -5    0.45    0.56
   9   7  -5    0.50    0.73
  -9  -7   5    0.63    0.53
   8   7  -5   -0.22    0.48
   8   7  -5    0.27    0.49
  -8  -7   5   -0.16    0.39
   7   7  -5    0.31    0.58
   7   7  -5   -0.41    0.34
  -7  -7   5    0.44    0.48
   6   7  -5    3.22    0.76
   6   7  -5    1.60    0.62
  -6  -7   5    2.32    0.65
   5   7  -5   -0.16    0.38
   5   7  -5   -0.18    0.43
  -5  -7   5    0.24    0.38
   4   7  -5    0.32    0.40
   4   7  -5   -0.56    0.28
  -4  -7   5    0.02    0.33
   3   7  -5    1.14    0.47
   3   7  -5    0.77    0.51
  -3  -7   5    0.52    0.38
  -3  -7   5    0.96    0.38
   2   7  -5    0.02    0.39
  -2  -7   5    0.16    0.31
  -2  -7   5    0.28    0.31
   1   7  -5    2.91    0.63
   1   7  -5    2.57    0.60
  -1  -7   5    1.65    0.49
   0   7  -5    1.10    0.47
   0   7  -5    0.05    0.37
   0  -7   5    0.60    0.41
  -1   7  -5    1.29    0.53
  -1   7  -5    0.46    0.41
   1  -7   5    1.56    0.52
  -2   7  -5    4.59    0.77
  -2   7  -5    3.36    0.72
   2  -7   5    4.14    0.78
  -3   7  -5    0.09    0.44
  -3   7  -5   -0.36    0.34
   3  -7   5    0.27    0.43
  -4   7  -5    1.63    0.66
   4  -7   5    3.23    0.75
  -5   7  -5   -0.94    0.37
   5  -7   5   -0.38    0.35
  -6   7  -5    6.73    1.22
   6  -7   5    6.37    1.13
  -7   7  -5    8.18    1.44
   7  -7   5    7.33    1.16
  -8   7  -5    3.13    0.96
  10   6  -5    0.33    0.59
   9   6  -5    0.26    0.62
   9   6  -5    0.47    0.58
  -9  -6   5    0.15    0.48
   8   6  -5    0.27    0.60
   8   6  -5    0.01    0.44
  -8  -6   5    0.45    0.49
   7   6  -5   -0.41    0.41
   7   6  -5   -0.08    0.36
  -7  -6   5    0.04    0.40
   6   6  -5    2.28    0.67
   6   6  -5    3.10    0.75
  -6  -6   5    2.57    0.67
   5   6  -5    0.68    0.49
   5   6  -5   -0.30    0.33
  -5  -6   5    0.62    0.42
   4   6  -5    7.15    0.93
   4   6  -5    6.81    0.94
  -4  -6   5    7.30    0.95
   3   6  -5    9.07    0.94
   3   6  -5   10.36    1.08
  -3  -6   5    8.58    0.99
  -3  -6   5    9.71    0.72
   2   6  -5    0.29    0.30
   2   6  -5    0.51    0.37
  -2  -6   5    0.28    0.29
  -2  -6   5    0.72    0.37
   1   6  -5   17.10    1.13
  -1  -6   5   17.30    1.03
   0   6  -5    9.30    0.99
   0   6  -5    8.99    0.95
   0  -6   5    9.16    0.95
  -1   6  -5   38.27    1.72
  -1   6  -5   36.96    1.56
   1  -6   5   35.42    1.58
  -2   6  -5   -0.14    0.29
  -2   6  -5    0.46    0.38
   2  -6   5    0.27    0.40
  -3   6  -5   18.65    1.36
  -3   6  -5   16.75    1.09
   3  -6   5   18.99    1.29
  -4   6  -5   11.89    1.34
  -4   6  -5    9.03    0.94
   4  -6   5    9.55    1.14
  -5   6  -5    5.24    0.98
   5  -6   5    3.68    0.79
  -6   6  -5    0.91    0.58
   6  -6   5    0.77    0.47
  -7   6  -5    1.19    0.72
   7  -6   5    0.67    0.52
  -8   6  -5    2.06    0.85
  10   5  -5    0.67    0.59
 -10  -5   5    0.18    0.54
   9   5  -5    0.41    0.71
   9   5  -5    1.53    0.67
  -9  -5   5    0.71    0.58
   8   5  -5    5.99    1.06
   8   5  -5    6.14    1.17
  -8  -5   5    5.03    1.00
   7   5  -5   10.76    1.32
   7   5  -5    9.01    1.15
  -7  -5   5    8.32    1.17
   6   5  -5    3.38    0.76
   6   5  -5    3.85    0.76
  -6  -5   5    3.65    0.76
   5   5  -5    0.66    0.51
   5   5  -5   -0.49    0.36
  -5  -5   5    1.42    0.49
   4   5  -5   15.64    1.17
   4   5  -5   15.04    1.12
  -4  -5   5   14.14    1.08
   3   5  -5    4.65    0.69
   3   5  -5    2.56    0.58
  -3  -5   5    4.11    0.53
  -3  -5   5    3.58    0.63
   2   5  -5    8.14    0.75
   2   5  -5    9.49    0.95
  -2  -5   5    7.93    0.73
  -2  -5   5    9.67    0.97
   1   5  -5    2.32    0.39
   1   5  -5    1.74    0.44
  -1  -5   5    2.47    0.54
  -1  -5   5    1.82    0.41
   0   5  -5   -0.52    0.27
   0   5  -5    0.17    0.29
   0  -5   5    0.19    0.26
  -1   5  -5    2.08    0.51
  -1   5  -5    2.32    0.51
   1  -5   5    4.03    0.64
  -2   5  -5    9.32    1.01
  -2   5  -5    7.65    0.79
   2  -5   5   10.04    1.03
  -3   5  -5    0.45    0.36
  -3   5  -5    0.45    0.38
   3  -5   5    0.37    0.40
  -4   5  -5   14.66    0.93
  -4   5  -5   15.18    1.43
   4  -5   5   14.58    1.15
  -5   5  -5   33.68    1.87
   5  -5   5   40.61    1.93
  -6   5  -5   12.55    1.44
   6  -5   5   11.59    1.26
  -7   5  -5    0.06    0.53
   7  -5   5    0.23    0.40
  -8   5  -5    2.61    0.87
  -9   5  -5    0.21    0.61
  10   4  -5    0.74    0.51
  10   4  -5    1.48    0.84
 -10  -4   5    0.50    0.61
   9   4  -5   -0.57    0.54
   9   4  -5    0.51    0.54
  -9  -4   5    1.32    0.62
   8   4  -5    4.95    1.03
  -8  -4   5    5.31    1.03
   7   4  -5    0.32    0.47
  -7  -4   5    0.29    0.38
   6   4  -5   -0.17    0.40
   6   4  -5    0.29    0.37
  -6  -4   5    0.54    0.42
   5   4  -5    7.44    0.93
   5   4  -5    8.44    1.00
  -5  -4   5    7.67    0.98
   4   4  -5    4.16    0.68
   4   4  -5    3.64    0.63
  -4  -4   5    4.07    0.70
   3   4  -5    5.76    0.68
   3   4  -5    6.09    0.76
  -3  -4   5    7.36    0.84
  -3  -4   5    6.04    0.48
   2   4  -5   27.35    1.09
   2   4  -5   27.26    1.24
  -2  -4   5   27.15    1.03
  -2  -4   5   25.27    1.23
   1   4  -5   -0.02    0.25
   1   4  -5    0.29    0.20
  -1  -4   5    0.03    0.19
  -1  -4   5    0.17    0.24
   0   4  -5   44.56    1.61
   0   4  -5   43.73    1.45
   0   4  -5   44.49    1.05
   0  -4   5   43.60    1.47
  -1   4  -5   51.73    1.77
  -1   4  -5   47.24    1.50
   1  -4   5   52.04    1.71
  -2   4  -5   13.31    0.79
  -2   4  -5   14.59    0.98
   2  -4   5   12.76    0.89
  -3   4  -5   27.91    1.13
  -3   4  -5   29.12    1.45
   3  -4   5   31.08    1.43
  -4   4  -5    3.94    0.54
  -4   4  -5    4.64    0.79
   4  -4   5    4.97    0.80
  -5   4  -5   13.58    1.38
   5  -4   5   14.19    1.12
  -6   4  -5    0.37    0.46
   6  -4   5   -0.14    0.30
  -7   4  -5    5.86    1.10
   7  -4   5    6.35    0.96
  -8   4  -5    0.04    0.48
  -9   4  -5    0.52    0.62
  10   3  -5   -0.50    0.53
 -10  -3   5    0.01    0.51
 -10  -3   5   -0.39    0.47
   9   3  -5   -0.14    0.53
  -9  -3   5    0.17    0.51
  -9  -3   5   -0.28    0.48
   8   3  -5    0.89    0.64
  -8  -3   5    0.29    0.47
  -8  -3   5    1.14    0.62
   7   3  -5    2.03    0.66
  -7  -3   5    3.79    0.82
  -7  -3   5    3.35    0.76
   6   3  -5    0.35    0.46
  -6  -3   5   -0.27    0.30
  -6  -3   5    0.02    0.32
   5   3  -5    1.70    0.58
  -5  -3   5    1.04    0.43
  -5  -3   5    1.92    0.54
   4   3  -5    0.51    0.35
  -4  -3   5    0.21    0.29
  -4  -3   5   -0.08    0.26
   3   3  -5   14.57    0.91
  -3  -3   5   12.73    0.57
  -3  -3   5   12.72    0.90
   2   3  -5    2.25    0.40
   2   3  -5    2.14    0.43
  -2  -3   5    2.63    0.37
  -2  -3   5    2.97    0.51
   1   3  -5   10.30    0.61
   1   3  -5   10.01    0.71
  -1  -3   5   11.01    0.65
  -1  -3   5   12.13    0.78
   0   3  -5   32.27    0.87
   0   3  -5   31.28    1.14
   0  -3   5   31.03    1.17
   0  -3   5   32.90    1.29
  -1   3  -5   96.83    1.48
  -1   3  -5  101.29    2.14
  -1   3  -5  100.49    2.44
   1  -3   5  106.83    2.46
  -2   3  -5   66.27    2.00
  -2   3  -5   65.39    1.61
   2  -3   5   69.80    2.00
  -3   3  -5    0.34    0.23
  -3   3  -5    0.13    0.26
   3  -3   5    0.09    0.26
  -4   3  -5    0.57    0.26
  -4   3  -5    0.85    0.43
   4  -3   5    1.11    0.45
  -5   3  -5    9.20    1.10
   5  -3   5    8.73    0.95
  -6   3  -5   14.73    1.44
   6  -3   5   14.54    1.07
  -7   3  -5    2.70    0.75
   7  -3   5    3.28    0.68
  -8   3  -5    0.13    0.52
  -9   3  -5    0.18    0.51
 -10   3  -5    1.73    0.87
  10   2  -5    0.86    0.69
 -10  -2   5    1.56    0.72
 -10  -2   5   -0.25    0.51
   9   2  -5   -0.33    0.44
  -9  -2   5    0.39    0.52
  -9  -2   5    0.52    0.54
   8   2  -5    2.83    0.82
  -8  -2   5    2.64    0.75
  -8  -2   5    1.69    0.61
   7   2  -5    6.07    0.97
  -7  -2   5    7.23    1.07
  -7  -2   5    6.12    0.99
   6   2  -5    0.68    0.49
  -6  -2   5   -0.09    0.35
  -6  -2   5   -0.05    0.33
   5   2  -5    2.12    0.58
  -5  -2   5    2.51    0.59
  -5  -2   5    2.43    0.60
   4   2  -5    4.17    0.65
  -4  -2   5    5.33    0.73
  -4  -2   5    4.66    0.69
   3   2  -5   55.74    1.76
  -3  -2   5   56.32    1.82
  -3  -2   5   53.33    1.79
  -3  -2   5   53.76    1.14
   2   2  -5  112.28    2.41
  -2  -2   5  114.45    2.63
  -2  -2   5  115.76    2.57
  -2  -2   5  115.43    2.08
   1   2  -5  194.91    3.21
  -1  -2   5  200.33    3.23
  -1  -2   5  198.48    3.63
   0   2  -5   13.38    0.69
   0   2  -5   13.71    0.58
   0  -2   5   13.54    0.70
   0  -2   5   12.97    0.74
  -1   2  -5   30.21    0.96
  -1   2  -5   29.97    1.16
   1  -2   5   32.36    0.76
   1  -2   5   32.40    1.17
  -2   2  -5   22.33    0.80
  -2   2  -5   22.20    1.05
   2  -2   5   21.53    0.52
   2  -2   5   20.04    0.98
  -3   2  -5    0.13    0.26
  -3   2  -5   -0.23    0.15
   3  -2   5    0.00    0.20
   3  -2   5   -0.10    0.08
  -4   2  -5    0.06    0.15
  -4   2  -5   -0.01    0.26
   4  -2   5    0.00    0.14
   4  -2   5   -0.51    0.18
  -5   2  -5    0.79    0.48
   5  -2   5    0.79    0.39
  -6   2  -5    0.30    0.48
   6  -2   5    0.91    0.38
  -7   2  -5    4.11    0.86
   7  -2   5    2.87    0.60
  -8   2  -5    6.72    1.13
  -9   2  -5    5.65    1.11
 -10   2  -5    9.53    1.50
  10   1  -5   -0.71    0.53
 -10  -1   5    0.08    0.54
 -10  -1   5    0.21    0.60
   9   1  -5    2.75    0.85
  -9  -1   5    4.81    0.98
  -9  -1   5    2.68    0.84
   8   1  -5    0.16    0.50
  -8  -1   5    0.27    0.48
  -8  -1   5   -0.07    0.40
   7   1  -5    4.81    0.90
  -7  -1   5    7.83    1.11
  -7  -1   5    4.50    0.82
   6   1  -5   11.09    1.20
  -6  -1   5   12.79    1.28
  -6  -1   5   15.24    1.15
   5   1  -5    1.78    0.56
  -5  -1   5    2.03    0.55
  -5  -1   5    0.90    0.42
   4   1  -5    2.84    0.60
  -4  -1   5    2.83    0.56
  -4  -1   5    2.57    0.50
   3   1  -5   27.12    1.20
  -3  -1   5   28.14    1.22
  -3  -1   5   27.34    1.23
   2   1  -5    6.15    0.62
  -2  -1   5    6.70    0.68
  -2  -1   5    6.83    0.68
  -2  -1   5    6.42    0.40
  -1  -1   5    0.13    0.16
  -1  -1   5   -0.29    0.11
  -1  -1   5   -0.14    0.13
  -1  -1   5    0.02    0.15
   0  -1   5    1.27    0.24
   0  -1   5    1.34    0.29
   0  -1   5    1.06    0.25
   0  -1   5    1.30    0.29
  -1   1  -5   93.28    2.05
  -1   1  -5   95.90    1.77
   1  -1   5   96.68    1.67
   1  -1   5   92.47    2.02
  -2   1  -5   34.43    0.88
  -2   1  -5   32.78    1.18
   2  -1   5   31.30    1.14
   2  -1   5   34.39    0.82
  -3   1  -5   71.44    1.30
  -3   1  -5   71.77    1.97
   3  -1   5   69.46    1.84
   3  -1   5   68.57    1.37
  -4   1  -5    2.89    0.28
  -4   1  -5    3.97    0.64
   4  -1   5    3.78    0.55
   4  -1   5    2.52    0.35
  -5   1  -5   52.52    1.95
   5  -1   5   50.65    1.45
   5  -1   5   50.13    1.70
  -6   1  -5    0.61    0.53
   6  -1   5    0.24    0.32
   6  -1   5   -0.07    0.25
  -7   1  -5    0.48    0.48
   7  -1   5    0.72    0.36
  -8   1  -5    5.97    1.01
  -9   1  -5    2.05    0.75
 -10   1  -5    3.78    1.00
 -11   1  -5    9.80    1.64
  10   0  -5    0.21    0.74
 -10   0   5    0.54    0.60
 -10   0   5    0.94    0.63
   9   0  -5    6.36    1.19
  -9   0   5    6.44    1.15
  -9   0   5    4.80    0.92
   8   0  -5    2.24    0.73
  -8   0   5    3.40    0.77
   7   0  -5   31.91    1.82
  -7   0   5   40.35    1.95
  -7   0   5   37.80    1.99
   6   0  -5   -0.27    0.39
  -6   0   5   -0.10    0.33
  -6   0   5   -0.10    0.34
   5   0  -5   -0.07    0.33
  -5   0   5    0.95    0.42
  -5   0   5    0.56    0.37
   4   0  -5    4.91    0.71
  -4   0   5    5.08    0.71
  -4   0   5    5.05    0.71
   3   0  -5    4.58    0.63
   3   0  -5    4.85    0.35
  -3   0   5    4.72    0.61
  -3   0   5    5.12    0.64
   2   0  -5    0.18    0.14
  -2   0   5    0.34    0.23
  -2   0   5    0.00    0.19
  -2   0   5   -0.26    0.13
  -1   0   5   60.07    1.54
  -1   0   5   62.36    1.36
  -1   0   5   57.80    1.51
  -1   0   5   61.20    1.53
   0   0   5   73.18    1.61
   0   0   5   74.00    1.59
   0   0   5   75.01    1.58
   0   0   5   72.51    1.63
  -1   0  -5   32.85    1.01
   1   0   5   34.45    0.88
   1   0   5   35.75    0.96
   1   0   5   34.64    1.10
  -2   0  -5    7.35    0.33
  -2   0  -5    8.28    0.54
   2   0   5    8.77    0.46
   2   0   5    7.43    0.55
  -3   0  -5   90.51    2.11
   3   0   5   92.35    2.14
   3   0   5   90.68    1.78
  -4   0  -5   18.17    0.98
   4   0   5   16.93    0.90
   4   0   5   18.51    0.78
  -5   0  -5    4.81    0.73
   5   0   5    4.15    0.58
   5   0   5    4.25    0.55
  -6   0  -5    9.81    1.05
   6   0   5    8.28    0.81
   6   0   5    9.28    0.89
  -7   0  -5   -0.35    0.39
   7   0   5    0.11    0.31
   7   0   5    0.15    0.31
  -8   0  -5    6.46    1.04
  -9   0  -5    1.02    0.59
 -10   0  -5   -0.11    0.52
 -11   0  -5    5.81    1.22
  10  -1  -5   -0.11    0.59
 -10   1   5   -0.04    0.56
   9  -1  -5    2.76    0.85
  -9   1   5    1.64    0.69
  -9   1   5    1.49    0.68
   8  -1  -5    5.29    1.05
  -8   1   5    2.22    0.72
  -8   1   5    4.60    0.89
   7  -1  -5   66.66    2.65
  -7   1   5   70.59    2.60
  -7   1   5   66.18    2.62
   6  -1  -5  105.41    3.18
  -6   1   5  105.19    3.14
  -6   1   5  105.49    3.03
   5  -1  -5    9.58    1.05
  -5   1   5    8.92    1.00
  -5   1   5    9.58    1.01
   4  -1  -5   48.26    1.83
  -4   1   5   49.64    1.78
  -4   1   5   47.12    1.74
   3  -1  -5   22.97    0.75
   3  -1  -5   22.20    1.12
  -3   1   5   23.04    1.11
  -3   1   5   25.55    1.14
   2  -1  -5    0.97    0.24
  -2   1   5    0.74    0.29
  -2   1   5    1.58    0.37
  -2   1   5    0.68    0.29
   1  -1  -5    2.04    0.32
  -1   1   5    1.23    0.29
  -1   1   5    1.92    0.32
  -1   1   5    1.92    0.33
   0   1   5   36.16    0.99
   0   1   5   36.44    1.12
   0   1   5   35.46    1.01
   0   1   5   34.42    1.05
  -1  -1  -5    0.10    0.13
   1   1   5   -0.04    0.10
   1   1   5    0.29    0.20
   1   1   5    0.28    0.17
  -2  -1  -5    2.50    0.33
   2   1   5    2.32    0.18
   2   1   5    2.44    0.39
   2   1   5    2.86    0.36
  -3  -1  -5   18.15    0.82
   3   1   5   18.17    0.76
   3   1   5   17.44    0.86
  -4  -1  -5   34.24    1.26
   4   1   5   34.32    1.16
   4   1   5   35.70    1.27
  -5  -1  -5    4.74    0.68
   5   1   5    4.37    0.59
   5   1   5    4.48    0.60
  -6  -1  -5    6.10    0.85
   6   1   5    6.66    0.75
   6   1   5    6.17    0.72
  -7  -1  -5    1.95    0.61
   7   1   5    0.87    0.43
   7   1   5    2.23    0.50
  -8  -1  -5    8.22    1.10
   8   1   5    8.55    0.99
  -9  -1  -5   -0.12    0.40
 -10  -1  -5    0.35    0.53
 -11  -1  -5    0.41    0.59
 -10   2   5   -0.15    0.54
   9  -2  -5    0.41    0.61
  -9   2   5    0.35    0.55
  -9   2   5   -0.14    0.48
   8  -2  -5   -0.14    0.49
  -8   2   5    0.15    0.41
  -8   2   5    0.55    0.50
   7  -2  -5    0.08    0.43
  -7   2   5    0.42    0.44
  -7   2   5    0.64    0.48
   6  -2  -5   12.55    1.33
  -6   2   5   12.13    1.20
  -6   2   5   13.20    1.32
   5  -2  -5    2.31    0.63
  -5   2   5    2.70    0.59
  -5   2   5    2.19    0.55
   4  -2  -5   -0.24    0.25
  -4   2   5   -0.11    0.25
  -4   2   5   -0.21    0.24
   3  -2  -5   18.17    0.76
  -3   2   5   17.26    0.96
  -3   2   5   20.20    1.07
  -3   2   5   18.12    1.03
   2  -2  -5    6.09    0.46
  -2   2   5    4.73    0.56
  -2   2   5    5.91    0.66
  -2   2   5    6.17    0.61
   1  -2  -5    3.17    0.39
  -1   2   5    3.33    0.39
  -1   2   5    2.72    0.43
  -1   2   5    2.54    0.39
   0  -2  -5  117.38    2.25
   0   2   5  116.45    2.32
   0   2   5  114.81    2.18
   0   2   5  115.76    1.96
  -1  -2  -5   48.40    1.01
   1   2   5   49.56    1.36
   1   2   5   48.98    1.33
   1   2   5   50.46    1.14
  -2  -2  -5    7.54    0.41
   2   2   5    6.74    0.53
   2   2   5    6.93    0.32
   2   2   5    6.32    0.48
  -3  -2  -5    2.01    0.32
   3   2   5    1.89    0.33
   3   2   5    2.62    0.42
  -4  -2  -5    2.15    0.39
   4   2   5    2.49    0.44
   4   2   5    2.43    0.41
  -5  -2  -5    4.16    0.60
   5   2   5    3.98    0.60
   5   2   5    4.87    0.61
  -6  -2  -5    1.56    0.47
   6   2   5    1.81    0.43
   6   2   5    1.68    0.48
  -7  -2  -5    0.13    0.36
   7   2   5    0.52    0.33
   7   2   5    0.26    0.41
  -8  -2  -5    4.32    0.82
   8   2   5    3.90    0.76
  -9  -2  -5   -0.01    0.46
   9   2   5   -0.01    0.38
 -10  -2  -5    0.67    0.51
  10   2   5    0.12    0.48
 -11  -2  -5    1.78    0.72
 -10   3   5    1.94    0.79
   9  -3  -5   -0.11    0.57
  -9   3   5    1.14    0.63
  -9   3   5    1.32    0.65
   8  -3  -5    0.11    0.45
  -8   3   5   -0.10    0.43
  -8   3   5    0.97    0.61
   7  -3  -5    7.47    1.12
  -7   3   5    6.75    1.06
  -7   3   5    5.40    0.90
   6  -3  -5    1.49    0.56
  -6   3   5    2.34    0.66
  -6   3   5    2.29    0.61
   5  -3  -5    3.17    0.69
  -5   3   5    2.62    0.63
  -5   3   5    2.64    0.62
  -4   3   5    7.79    0.86
  -4   3   5    5.83    0.78
   3  -3  -5   27.41    1.07
  -3   3   5   28.66    1.31
  -3   3   5   28.44    1.30
  -3   3   5   26.22    1.18
   2  -3  -5   41.10    1.27
  -2   3   5   40.56    1.43
  -2   3   5   39.91    1.28
  -2   3   5   38.68    1.42
   1  -3  -5   -0.03    0.18
  -1   3   5    0.25    0.20
  -1   3   5   -0.06    0.14
  -1   3   5    0.21    0.19
   0  -3  -5    1.79    0.34
   0   3   5    2.13    0.36
   0   3   5    1.22    0.30
   0   3   5    1.77    0.23
  -1  -3  -5   16.30    0.43
  -1  -3  -5   15.97    0.78
   1   3   5   17.55    0.68
   1   3   5   16.24    0.78
  -2  -3  -5    0.83    0.29
  -2  -3  -5    0.83    0.16
   2   3   5    1.00    0.27
   2   3   5    1.00    0.20
  -3  -3  -5  111.13    1.96
  -3  -3  -5  114.79    2.46
   3   3   5  108.53    2.35
   3   3   5  110.89    1.69
  -4  -3  -5    8.94    0.57
   4   3   5    9.01    0.68
   4   3   5    9.15    0.32
   4   3   5    8.65    0.66
  -5  -3  -5    3.81    0.53
   5   3   5    3.68    0.59
   5   3   5    3.76    0.57
  -6  -3  -5   22.89    1.19
   6   3   5   22.47    1.24
   6   3   5   26.06    1.19
  -7  -3  -5    4.09    0.74
   7   3   5    5.60    0.73
   7   3   5    3.95    0.70
  -8  -3  -5   22.37    1.41
   8   3   5   19.49    1.35
  -9  -3  -5    2.88    0.75
   9   3   5    4.06    0.88
 -10  -3  -5    4.96    1.02
  10   3   5    2.48    0.77
 -11  -3  -5    1.03    0.59
  11   3   5   -0.62    0.46
 -12  -3  -5    8.00    1.41
   9  -4  -5    2.31    0.82
  -9   4   5    2.70    0.83
  -9   4   5    1.65    0.68
   8  -4  -5    0.02    0.59
  -8   4   5    0.12    0.42
  -8   4   5    0.55    0.53
   7  -4  -5    5.52    1.01
  -7   4   5    5.82    1.02
  -7   4   5    6.28    1.01
   6  -4  -5    3.98    0.80
  -6   4   5    4.59    0.87
  -6   4   5    3.40    0.72
   5  -4  -5    9.02    1.11
  -5   4   5    7.79    0.97
  -5   4   5    7.27    0.99
   4  -4  -5    0.69    0.40
  -4   4   5   -0.01    0.29
  -4   4   5    0.41    0.31
  -4   4   5   -0.55    0.19
   3  -4  -5    2.03    0.48
  -3   4   5    2.07    0.49
  -3   4   5    1.67    0.39
  -3   4   5    2.14    0.49
   2  -4  -5    0.42    0.31
  -2   4   5    0.14    0.19
  -2   4   5    0.35    0.26
  -2   4   5    0.16    0.23
   1  -4  -5   69.80    1.81
  -1   4   5   68.34    1.53
  -1   4   5   70.29    1.90
  -1   4   5   65.98    1.88
   0  -4  -5   16.78    0.87
   0   4   5   18.13    0.90
   0   4   5   17.18    0.84
   0   4   5   17.39    0.55
  -1  -4  -5   30.37    1.15
   1   4   5   29.65    1.12
   1   4   5   28.30    0.99
  -2  -4  -5    3.10    0.48
   2   4   5    4.28    0.55
   2   4   5    3.34    0.38
  -3  -4  -5  199.11    2.82
  -3  -4  -5  194.49    3.58
   3   4   5  194.69    3.58
   3   4   5  193.07    2.93
  -4  -4  -5  160.54    2.68
  -4  -4  -5  152.21    3.12
   4   4   5  151.72    3.21
   4   4   5  156.34    2.41
  -5  -4  -5    9.89    0.77
  -5  -4  -5   11.22    0.71
   5   4   5   10.49    0.83
  -6  -4  -5   -0.54    0.21
  -6  -4  -5    0.04    0.26
   6   4   5   -0.41    0.26
  -7  -4  -5    0.88    0.41
  -7  -4  -5    2.46    0.51
   7   4   5    1.53    0.55
  -8  -4  -5   12.01    1.21
   8   4   5   10.66    1.19
  -9  -4  -5    9.70    1.16
   9   4   5    8.70    1.19
 -10  -4  -5    0.42    0.49
  10   4   5    1.37    0.60
 -11  -4  -5    0.94    0.57
  11   4   5    0.18    0.47
  12   4   5    1.51    0.74
   9  -5  -5    0.95    0.72
  -9   5   5    1.10    0.72
  -9   5   5    1.13    0.68
   8  -5  -5    1.33    0.64
  -8   5   5    0.96    0.58
  -8   5   5    1.15    0.66
   7  -5  -5    0.53    0.49
  -7   5   5    0.12    0.47
  -7   5   5    1.36    0.58
   6  -5  -5    0.20    0.38
  -6   5   5   -0.46    0.28
  -6   5   5    0.39    0.46
   5  -5  -5    2.15    0.59
  -5   5   5    2.38    0.67
  -5   5   5    3.40    0.69
   4  -5  -5    0.07    0.37
  -4   5   5    0.03    0.34
  -4   5   5    0.71    0.40
  -4   5   5    0.38    0.35
   3  -5  -5    0.10    0.34
  -3   5   5   -0.20    0.26
  -3   5   5    0.15    0.29
  -3   5   5    0.14    0.29
   2  -5  -5   -0.21    0.33
  -2   5   5   -0.22    0.18
  -2   5   5    0.02    0.28
  -2   5   5   -0.18    0.19
   1  -5  -5   52.03    1.68
  -1   5   5   49.89    1.66
  -1   5   5   53.44    1.73
  -1   5   5   53.57    1.35
   0  -5  -5    0.64    0.32
   0   5   5    0.33    0.23
   0   5   5    0.40    0.14
   0   5   5    0.28    0.22
  -1  -5  -5    1.47    0.42
   1   5   5    1.01    0.30
   1   5   5    1.35    0.33
  -2  -5  -5    9.68    0.73
   2   5   5   11.29    0.76
   2   5   5    8.73    0.58
  -3  -5  -5   17.40    0.95
  -3  -5  -5   17.16    0.45
   3   5   5   16.88    0.75
   3   5   5   18.08    0.98
  -4  -5  -5    2.15    0.49
  -4  -5  -5    2.32    0.30
   4   5   5    2.17    0.47
   4   5   5    1.91    0.32
  -5  -5  -5    3.43    0.45
  -5  -5  -5    2.91    0.54
   5   5   5    3.04    0.60
   5   5   5    3.17    0.40
  -6  -5  -5   26.12    1.15
  -6  -5  -5   23.89    1.20
   6   5   5   23.84    1.37
  -7  -5  -5    0.30    0.33
  -7  -5  -5    0.27    0.34
   7   5   5   -0.27    0.34
  -8  -5  -5    0.34    0.40
   8   5   5    0.68    0.45
  -9  -5  -5   10.71    1.20
   9   5   5   10.65    1.33
  10   5   5    2.48    0.71
  11   5   5    0.04    0.50
  -9   6   5    1.65    0.71
   8  -6  -5    4.82    1.01
  -8   6   5    5.91    1.09
  -8   6   5    5.53    1.10
   7  -6  -5    0.35    0.48
  -7   6   5    0.73    0.52
  -7   6   5    1.08    0.59
   6  -6  -5    7.29    1.10
  -6   6   5    5.56    0.95
  -6   6   5    6.73    1.04
   5  -6  -5    0.16    0.35
  -5   6   5    0.06    0.36
  -5   6   5   -0.28    0.30
   4  -6  -5    0.68    0.45
  -4   6   5    0.80    0.43
  -4   6   5    0.66    0.39
  -4   6   5    0.68    0.41
   3  -6  -5    2.53    0.63
  -3   6   5    1.01    0.39
  -3   6   5    1.28    0.49
  -3   6   5    1.94    0.50
   2  -6  -5    4.07    0.70
  -2   6   5    3.85    0.70
  -2   6   5    4.02    0.56
  -2   6   5    4.36    0.65
   1  -6  -5    9.62    0.98
  -1   6   5    7.79    0.82
  -1   6   5    7.70    0.55
  -1   6   5   10.14    0.78
   0  -6  -5   93.69    2.49
   0   6   5   97.12    1.74
   0   6   5   97.43    2.43
   0   6   5   93.69    2.40
  -1  -6  -5   35.64    1.44
   1   6   5   34.97    1.36
   1   6   5   34.67    1.30
  -2  -6  -5    0.21    0.29
   2   6   5    0.59    0.25
   2   6   5    0.21    0.27
  -3  -6  -5    6.68    0.76
   3   6   5    6.06    0.75
   3   6   5    5.46    0.57
   4   6   5   11.85    0.91
   4   6   5   11.48    0.70
  -5  -6  -5   61.88    1.96
   5   6   5   63.10    2.15
   5   6   5   62.64    1.63
  -6  -6  -5   -0.24    0.30
   6   6   5    0.42    0.40
  -7  -6  -5    0.38    0.36
   7   6   5    1.15    0.53
   8   6   5    5.57    0.97
   9   6   5    6.83    1.15
  10   6   5    1.57    0.74
  11   6   5    2.16    0.89
  -8   7   5    0.47    0.65
  -8   7   5    0.72    0.62
   7  -7  -5    1.24    0.59
  -7   7   5    1.88    0.74
  -7   7   5    0.50    0.55
   6  -7  -5   17.99    1.42
  -6   7   5   17.79    1.43
  -6   7   5   14.94    1.56
   5  -7  -5    3.11    0.69
  -5   7   5    2.61    0.71
  -5   7   5    3.89    0.75
   4  -7  -5   14.80    1.32
  -4   7   5   13.88    1.40
  -4   7   5   14.54    1.08
  -4   7   5   15.23    1.16
   3  -7  -5   -0.15    0.45
  -3   7   5    0.12    0.32
  -3   7   5    0.12    0.31
  -3   7   5    0.38    0.36
   2  -7  -5    4.43    0.80
  -2   7   5    4.53    0.68
  -2   7   5    4.30    0.71
  -2   7   5    4.82    0.64
   1  -7  -5    0.69    0.47
  -1   7   5    0.60    0.39
  -1   7   5    0.18    0.26
  -1   7   5    0.52    0.26
   0  -7  -5    0.26    0.41
   0   7   5   -0.10    0.25
   0   7   5    0.08    0.31
  -1  -7  -5   10.95    1.08
   1   7   5    8.99    0.87
   1   7   5    7.97    0.81
  -2  -7  -5   -0.43    0.31
   2   7   5   -0.14    0.21
   2   7   5    0.09    0.23
  -3  -7  -5    0.47    0.36
   3   7   5    0.57    0.31
   3   7   5    0.20    0.28
  -4  -7  -5   10.41    0.99
   4   7   5    9.22    0.96
   4   7   5   10.64    0.78
  -5  -7  -5   51.05    1.85
   5   7   5   53.89    1.67
   5   7   5   55.06    2.09
  -6  -7  -5    3.53    0.66
   6   7   5    3.91    0.73
  -7  -7  -5   18.75    1.18
   7   7   5   20.17    1.42
   8   7   5    0.60    0.54
   9   7   5    0.66    0.61
  10   7   5    1.75    0.73
  11   7   5   -0.03    0.59
  -8   8   5   -0.22    0.57
  -7   8   5    2.24    0.80
  -7   8   5    1.22    0.68
   6  -8  -5    1.32    0.58
  -6   8   5    0.21    0.53
  -6   8   5    1.08    0.54
  -5   8   5    5.36    0.95
  -5   8   5    4.27    0.88
   4  -8  -5    5.06    0.86
  -4   8   5    3.12    0.69
  -4   8   5    3.91    0.77
  -4   8   5    4.12    0.84
   3  -8  -5    3.16    0.75
  -3   8   5    2.15    0.66
  -3   8   5    0.98    0.44
  -3   8   5    0.61    0.40
   2  -8  -5    6.17    1.00
  -2   8   5    6.04    0.80
  -2   8   5    4.60    0.80
   1  -8  -5    2.07    0.67
  -1   8   5    2.18    0.52
  -1   8   5    2.16    0.59
   0  -8  -5   15.25    1.39
   0   8   5   13.57    0.97
   0   8   5    9.98    1.00
  -1  -8  -5   21.49    1.41
   1   8   5   19.33    1.17
   1   8   5   18.13    1.08
  -2  -8  -5    0.05    0.43
   2   8   5    0.50    0.32
   2   8   5    0.81    0.40
  -3  -8  -5    0.54    0.48
   3   8   5   -0.13    0.26
   3   8   5    0.56    0.35
  -4  -8  -5    2.68    0.63
   4   8   5    2.78    0.60
   4   8   5    2.92    0.56
  -5  -8  -5   17.47    1.17
   5   8   5   19.86    1.11
   5   8   5   20.19    1.32
  -6  -8  -5    5.47    0.84
   6   8   5    5.71    0.90
  -7  -8  -5    4.21    0.74
   7   8   5    3.92    0.76
   8   8   5    7.19    1.11
   9   8   5   18.46    1.82
  10   8   5    0.62    0.57
  11   8   5   12.26    1.78
  -7   9   5    3.76    1.00
  -6   9   5    4.90    1.02
  -5   9   5    5.90    1.06
   4  -9  -5    0.02    0.43
  -4   9   5    0.09    0.39
  -4   9   5   -0.18    0.37
   3  -9  -5   -0.74    0.41
  -3   9   5   -0.10    0.25
  -3   9   5   -0.23    0.35
   2  -9  -5  105.24    3.22
  -2   9   5  102.90    2.92
  -2   9   5  102.15    3.19
   1  -9  -5    1.65    0.66
  -1   9   5    0.73    0.41
  -1   9   5    0.89    0.47
   0  -9  -5    9.44    1.20
   0   9   5    8.97    0.95
   0   9   5   13.08    1.28
  -1  -9  -5   11.70    1.28
   1   9   5   11.12    1.13
   1   9   5   13.57    0.99
  -2  -9  -5   20.02    1.46
   2   9   5   22.30    1.31
   2   9   5   20.28    1.23
  -3  -9  -5   29.59    1.61
   3   9   5   30.34    1.50
   3   9   5   31.98    1.57
  -4  -9  -5   33.70    1.74
   4   9   5   31.70    1.51
   4   9   5   27.85    1.53
  -5  -9  -5    3.92    0.76
   5   9   5    3.37    0.72
   5   9   5    3.26    0.62
  -6  -9  -5    2.37    0.68
   6   9   5    2.03    0.64
  -7  -9  -5   -0.01    0.44
   7   9   5    0.27    0.40
   8   9   5    0.55    0.46
   9   9   5    0.47    0.56
  10   9   5    0.32    0.64
  -6  10   5    2.09    0.83
  -5  10   5    0.11    0.53
   4 -10  -5    0.91    0.56
  -4  10   5    1.36    0.64
   3 -10  -5    7.40    1.15
  -3  10   5    5.79    1.02
  -3  10   5    8.81    1.09
   2 -10  -5   17.70    1.65
  -2  10   5   17.86    1.23
  -2  10   5   19.30    1.74
   1 -10  -5    1.25    0.64
  -1  10   5    0.79    0.41
  -1  10   5    0.62    0.49
   0 -10  -5    1.98    0.69
   0  10   5    1.58    0.58
   0  10   5    1.59    0.47
  -1 -10  -5   13.75    1.44
   1  10   5   12.61    1.28
   1  10   5   14.18    1.05
  -2 -10  -5   90.66    3.05
   2  10   5   89.02    2.70
   2  10   5   92.30    2.82
  -3 -10  -5    7.51    1.09
   3  10   5   10.32    1.16
   3  10   5    7.69    0.96
  -4 -10  -5   23.30    1.55
   4  10   5   24.44    1.45
   4  10   5   22.20    1.37
  -5 -10  -5    4.07    0.85
   5  10   5    4.01    0.74
   5  10   5    4.35    0.83
  -6 -10  -5    6.97    1.03
   6  10   5    7.81    0.95
   6  10   5    7.70    1.13
  -7 -10  -5    3.30    0.82
   7  10   5    4.65    0.96
   8  10   5    3.93    0.88
   9  10   5    0.58    0.47
  10  10   5    4.14    0.99
  -5  11   5    3.26    0.93
   4 -11  -5    1.41    0.71
  -4  11   5    1.71    0.70
   3 -11  -5    0.01    0.57
  -3  11   5    0.25    0.47
   2 -11  -5   17.00    1.72
  -2  11   5   15.80    1.62
   1 -11  -5   28.72    1.92
  -1  11   5   28.14    1.78
  -1  11   5   30.36    1.63
   0 -11  -5   51.50    2.44
   0  11   5   51.04    2.05
   0  11   5   53.21    2.31
  -1 -11  -5    2.32    0.82
   1  11   5    3.13    0.74
   1  11   5    2.41    0.60
  -2 -11  -5    0.01    0.49
   2  11   5    0.19    0.32
   2  11   5   -0.27    0.32
  -3 -11  -5    0.34    0.54
   3  11   5    0.36    0.34
   3  11   5   -0.20    0.41
  -4 -11  -5    1.61    0.70
   4  11   5    0.53    0.43
   4  11   5   -0.03    0.38
  -5 -11  -5    1.65    0.67
   5  11   5    2.95    0.73
   5  11   5    1.71    0.53
  -6 -11  -5    0.19    0.50
   6  11   5    0.10    0.41
   6  11   5    0.01    0.37
  -7 -11  -5    0.57    0.56
   7  11   5   -0.20    0.38
   8  11   5    0.86    0.55
   9  11   5    1.08    0.65
  10  11   5    3.54    1.08
   4 -12  -5    2.41    0.88
  -4  12   5    0.38    0.58
   3 -12  -5    0.14    0.59
  -3  12   5    0.13    0.53
   2 -12  -5   13.76    1.64
  -2  12   5   11.15    1.49
   1 -12  -5    2.34    0.85
  -1  12   5    2.96    0.84
   0 -12  -5    7.38    1.26
   0  12   5    8.22    1.21
   0  12   5    9.29    1.12
  -1 -12  -5    0.36    0.63
   1  12   5    2.06    0.67
   1  12   5   -0.20    0.35
  -2 -12  -5   19.22    1.86
   2  12   5   18.15    1.68
   2  12   5   19.67    1.35
  -3 -12  -5   16.67    1.71
   3  12   5   14.85    1.50
   3  12   5   16.00    1.48
  -4 -12  -5    0.93    0.63
   4  12   5    0.57    0.47
   4  12   5    0.68    0.55
  -5 -12  -5    4.95    1.01
   5  12   5    3.83    0.82
   5  12   5    4.41    0.90
  -6 -12  -5   -0.51    0.44
   6  12   5    0.39    0.47
   6  12   5    0.11    0.46
  -7 -12  -5    2.87    0.86
   7  12   5    5.37    1.05
   8  12   5    0.06    0.53
   9  12   5    0.40    0.67
   4 -13  -5    0.99    0.76
   3 -13  -5    2.02    0.85
  -3  13   5    1.90    0.75
   2 -13  -5    0.61    0.79
  -2  13   5    0.93    0.66
   1 -13  -5    0.53    0.74
  -1  13   5    0.08    0.64
   0 -13  -5    4.55    1.15
   0  13   5    3.31    0.86
  -1 -13  -5   -0.30    0.56
   1  13   5    0.13    0.36
   1  13   5   -0.79    0.38
  -2 -13  -5    3.08    1.06
   2  13   5    2.03    0.71
   2  13   5    2.51    0.71
  -3 -13  -5    0.09    0.62
   3  13   5    1.15    0.62
   3  13   5    1.87    0.61
  -4 -13  -5    1.09    0.72
   4  13   5    0.95    0.51
   4  13   5    1.01    0.61
  -5 -13  -5    0.46    0.61
   5  13   5    0.76    0.52
  -6 -13  -5    6.46    1.22
   6  13   5    6.44    1.09
   6  13   5    4.37    0.92
   7  13   5    1.60    0.65
   8  13   5    0.07    0.53
   3 -14  -5    0.86    0.83
   2 -14  -5    4.88    1.13
  -2  14   5    5.78    1.23
   1 -14  -5   16.59    1.96
  -1  14   5   14.88    1.79
   0 -14  -5    3.82    1.08
   0  14   5    3.54    0.96
  -1 -14  -5    0.64    0.86
   1  14   5    1.12    0.68
  -2 -14  -5    0.02    0.64
   2  14   5   -0.24    0.42
  -3 -14  -5    0.75    0.75
   3  14   5   -0.04    0.42
   3  14   5    0.04    0.40
  -4 -14  -5    1.05    0.86
   4  14   5    2.11    0.75
   4  14   5    0.70    0.50
  -5 -14  -5    6.59    1.22
   5  14   5    5.75    1.06
   5  14   5    5.32    0.99
  -6 -14  -5    3.44    1.01
   6  14   5    1.16    0.71
   6  14   5    3.44    0.87
   7  14   5   -0.05    0.47
   8  14   5    4.03    0.99
   0 -15  -5    1.27    0.83
   0  15   5    0.67    0.75
  -1 -15  -5    2.56    0.93
   1  15   5    3.34    1.01
  -2 -15  -5   -0.27    0.61
   2  15   5   -0.32    0.56
  -3 -15  -5   13.48    1.80
   3  15   5   11.44    1.49
  -4 -15  -5    1.30    0.94
   4  15   5    2.43    0.82
  -5 -15  -5    1.51    0.85
   5  15   5    2.09    0.77
   5  15   5    1.98    0.71
  -6 -15  -5    2.35    0.99
   6  15   5    4.43    1.05
   6  15   5    3.86    0.96
   7  15   5    0.99    0.60
   4  16   5    1.53    0.74
   5  16   5    0.32    0.65
   6  16   5    9.70    1.48
  -2 -14   6    0.38    0.64
   4  13  -6    1.54    0.73
   3  13  -6    5.17    1.09
   3  13  -6    5.26    1.20
   2  13  -6    3.90    1.04
   2  13  -6    5.66    1.28
  -2 -13   6    5.17    1.07
   1  13  -6   -1.09    0.54
   1  13  -6    0.02    0.56
  -1 -13   6   -0.15    0.51
   0  13  -6    8.03    1.33
   0  13  -6    5.98    1.28
   0 -13   6    6.02    1.17
  -1  13  -6    3.23    0.97
  -1  13  -6    4.17    1.09
  -2  13  -6    0.56    0.78
  -6 -12   6    0.11    0.51
   5  12  -6    1.48    0.85
  -5 -12   6    1.11    0.65
   4  12  -6    0.55    0.52
   4  12  -6    1.07    0.70
   3  12  -6    0.21    0.44
   3  12  -6    0.19    0.61
   2  12  -6   -0.24    0.43
   2  12  -6    1.05    0.68
  -2 -12   6    0.59    0.54
   1  12  -6    3.22    0.88
   1  12  -6    6.14    1.17
  -1 -12   6    5.07    1.02
   0  12  -6    0.47    0.54
   0  12  -6    0.25    0.56
   0 -12   6   -0.44    0.38
  -1  12  -6    0.44    0.64
  -1  12  -6   -0.29    0.54
   1 -12   6   -0.26    0.41
  -2  12  -6    0.52    0.65
  -2  12  -6    1.58    0.72
   2 -12   6    0.99    0.64
  -3  12  -6    0.54    0.85
  -7 -11   6    0.51    0.56
   6  11  -6    2.31    0.90
  -6 -11   6    1.19    0.67
   5  11  -6    0.42    0.62
  -5 -11   6   -0.22    0.41
   4  11  -6    1.01    0.68
   3  11  -6    2.42    0.80
   3  11  -6    1.57    0.61
   2  11  -6   -0.11    0.57
   2  11  -6   -0.29    0.34
  -2 -11   6    0.16    0.46
   1  11  -6    1.16    0.68
   1  11  -6    1.04    0.57
  -1 -11   6    0.71    0.47
   0  11  -6    1.59    0.68
   0  11  -6    0.66    0.65
   0 -11   6    1.33    0.58
  -1  11  -6    1.33    0.69
  -1  11  -6    0.08    0.54
   1 -11   6   -0.05    0.45
  -2  11  -6    0.17    0.57
  -2  11  -6   -0.32    0.50
   2 -11   6    0.06    0.42
  -3  11  -6    0.01    0.59
   3 -11   6   -0.06    0.47
  -4  11  -6   -0.50    0.63
   4 -11   6    0.97    0.73
   7  10  -6    8.17    1.36
  -7 -10   6   10.84    1.49
   6  10  -6    5.90    1.15
  -6 -10   6    5.40    1.09
   5  10  -6   -0.19    0.58
  -5 -10   6   -0.40    0.39
   4  10  -6    0.53    0.61
  -4 -10   6    0.11    0.41
   3  10  -6    1.88    0.70
   3  10  -6    0.93    0.48
   2  10  -6    2.17    0.79
   2  10  -6    2.29    0.65
  -2 -10   6    2.09    0.60
   1  10  -6    2.49    0.75
   1  10  -6    3.19    0.82
  -1 -10   6    3.34    0.76
   0  10  -6    1.94    0.71
   0  10  -6    0.57    0.53
   0 -10   6    1.17    0.57
  -1  10  -6    8.40    1.24
  -1  10  -6    7.58    1.16
   1 -10   6    9.88    1.31
  -2  10  -6    0.12    0.52
  -2  10  -6   -0.44    0.50
   2 -10   6   -0.50    0.41
  -3  10  -6    1.20    0.75
   3 -10   6    0.58    0.57
  -4  10  -6    0.51    0.68
   4 -10   6    0.86    0.60
  -5  10  -6    6.15    1.29
   5 -10   6    5.29    1.10
   8   9  -6    1.29    0.75
   8   9  -6    0.75    0.76
  -8  -9   6    0.40    0.56
   7   9  -6   -0.06    0.57
   7   9  -6   -0.86    0.50
  -7  -9   6    0.35    0.55
   6   9  -6    5.76    1.11
  -6  -9   6    6.09    1.07
   5   9  -6   -0.05    0.51
  -5  -9   6    0.18    0.42
   4   9  -6   -0.33    0.49
  -4  -9   6    0.87    0.51
   3   9  -6   -0.16    0.44
  -3  -9   6    0.75    0.48
  -3  -9   6    0.01    0.33
   2   9  -6   -0.19    0.41
   2   9  -6    0.48    0.47
  -2  -9   6    0.14    0.43
   1   9  -6    3.39    0.76
   1   9  -6    3.60    0.81
  -1  -9   6    4.04    0.80
   0   9  -6    0.86    0.50
   0   9  -6   -0.38    0.43
   0  -9   6    1.39    0.56
  -1   9  -6   25.96    1.60
  -1   9  -6   25.08    1.72
   1  -9   6   26.35    1.65
  -2   9  -6    1.79    0.65
  -2   9  -6    2.00    0.68
   2  -9   6    2.01    0.68
  -3   9  -6    1.36    0.70
  -3   9  -6    1.72    0.66
   3  -9   6    1.60    0.64
  -4   9  -6    5.44    1.16
   4  -9   6    5.85    1.14
  -5   9  -6    0.59    0.67
   5  -9   6   -0.27    0.44
  -6   9  -6    1.69    0.86
   6  -9   6    0.63    0.66
   7  -9   6    9.40    1.42
   9   8  -6   -0.79    0.61
   8   8  -6   -0.24    0.58
   8   8  -6   -0.14    0.52
  -8  -8   6    0.86    0.60
   7   8  -6    0.67    0.66
   7   8  -6   -0.22    0.53
  -7  -8   6    0.60    0.51
   6   8  -6   -0.10    0.50
   6   8  -6    0.06    0.51
  -6  -8   6   -0.66    0.37
   5   8  -6    2.49    0.70
   5   8  -6    1.73    0.65
  -5  -8   6    2.38    0.73
   4   8  -6    0.95    0.53
  -4  -8   6    1.13    0.56
   3   8  -6    0.59    0.49
  -3  -8   6    0.75    0.37
  -3  -8   6    0.13    0.38
   2   8  -6    5.72    0.95
  -2  -8   6    6.89    0.88
   1   8  -6    8.32    1.05
   1   8  -6    9.08    1.12
  -1  -8   6    8.78    1.03
   0   8  -6   11.71    1.24
   0   8  -6   15.24    1.51
   0  -8   6   14.78    1.17
  -1   8  -6    4.26    0.87
  -1   8  -6    4.78    0.84
   1  -8   6    4.13    0.80
  -2   8  -6   15.08    1.40
  -2   8  -6   14.52    1.50
   2  -8   6   14.39    1.46
  -3   8  -6    2.16    0.75
  -3   8  -6    1.58    0.59
   3  -8   6    1.52    0.63
  -4   8  -6    7.52    1.27
   4  -8   6    9.02    1.26
  -5   8  -6   -0.17    0.62
   5  -8   6   -0.02    0.42
  -6   8  -6   -0.23    0.53
   6  -8   6    1.07    0.63
  -7   8  -6    0.39    0.69
   7  -8   6    0.31    0.52
   8  -8   6   -0.13    0.51
   9   7  -6    1.88    0.89
   9   7  -6    1.06    0.64
  -9  -7   6    0.53    0.59
   8   7  -6    0.05    0.66
   8   7  -6    0.57    0.50
  -8  -7   6    0.23    0.53
   7   7  -6    2.40    0.80
   7   7  -6    1.51    0.71
  -7  -7   6    1.23    0.59
   6   7  -6    0.95    0.50
   6   7  -6   -0.44    0.49
  -6  -7   6    0.18    0.42
   5   7  -6    2.15    0.67
   5   7  -6    2.22    0.70
  -5  -7   6    0.80    0.49
   4   7  -6   21.11    1.33
   4   7  -6   21.40    1.50
  -4  -7   6   22.40    1.48
   3   7  -6    0.62    0.47
  -3  -7   6    0.37    0.42
  -3  -7   6    0.47    0.35
   2   7  -6   99.68    2.99
  -2  -7   6  100.25    3.01
  -2  -7   6   91.75    2.59
   1   7  -6    0.81    0.47
   1   7  -6    1.71    0.61
  -1  -7   6    1.18    0.46
   0   7  -6   38.24    1.87
   0   7  -6   42.30    1.84
   0  -7   6   39.23    1.74
  -1   7  -6   21.46    1.33
  -1   7  -6   19.65    1.39
   1  -7   6   21.42    1.36
  -2   7  -6   19.52    1.45
  -2   7  -6   18.81    1.24
   2  -7   6   21.22    1.40
  -3   7  -6   10.88    1.12
  -3   7  -6    8.94    1.20
   3  -7   6    9.28    1.17
  -4   7  -6    0.02    0.47
   4  -7   6    0.44    0.43
  -5   7  -6   -0.25    0.50
   5  -7   6   -0.27    0.42
  -6   7  -6    0.86    0.68
   6  -7   6    1.84    0.78
  -7   7  -6    2.47    0.88
   7  -7   6    2.77    0.81
  -8   7  -6   -0.92    0.51
   8  -7   6    0.09    0.55
   9   6  -6    1.38    0.76
   9   6  -6   -0.75    0.69
  -9  -6   6    1.27    0.70
   8   6  -6    0.92    0.68
   8   6  -6    0.87    0.57
  -8  -6   6   -0.26    0.36
   7   6  -6    0.99    0.59
   7   6  -6    0.36    0.54
  -7  -6   6    0.62    0.59
   6   6  -6    8.26    1.13
   6   6  -6   10.31    1.28
  -6  -6   6    7.26    1.08
   5   6  -6    0.05    0.43
   5   6  -6    1.84    0.66
  -5  -6   6    0.82    0.49
   4   6  -6    4.96    0.82
   4   6  -6    5.30    0.87
  -4  -6   6    6.43    0.94
   3   6  -6   66.29    2.09
   3   6  -6   63.05    2.33
  -3  -6   6   63.28    2.34
  -3  -6   6   63.27    1.88
   2   6  -6   12.69    1.17
   2   6  -6   14.32    0.93
  -2  -6   6   11.69    0.87
  -2  -6   6   12.00    1.19
   1   6  -6   49.09    1.90
  -1  -6   6   49.51    1.80
   0   6  -6    6.09    0.86
   0   6  -6    6.15    0.85
   0  -6   6    6.45    0.84
  -1   6  -6   13.35    1.28
  -1   6  -6   12.90    1.02
   1  -6   6   15.94    1.15
  -2   6  -6    1.86    0.55
  -2   6  -6    2.27    0.63
   2  -6   6    1.92    0.57
  -3   6  -6    0.44    0.39
  -3   6  -6    0.56    0.47
   3  -6   6    0.57    0.43
  -4   6  -6   11.80    1.36
   4  -6   6   13.05    1.35
  -5   6  -6    0.21    0.45
   5  -6   6    0.30    0.46
  -6   6  -6    0.96    0.64
   6  -6   6    0.95    0.57
  -7   6  -6    0.00    0.59
   7  -6   6    0.69    0.59
  -8   6  -6    2.61    0.95
   8  -6   6    3.54    0.89
   9   5  -6    0.00    0.60
   9   5  -6   -0.28    0.43
  -9  -5   6   -0.05    0.51
   8   5  -6   -0.17    0.33
   8   5  -6   -0.18    0.48
  -8  -5   6    0.27    0.51
   7   5  -6   11.97    1.42
   7   5  -6    7.43    1.12
  -7  -5   6    8.38    1.20
   6   5  -6    1.26    0.54
   6   5  -6    1.99    0.69
  -6  -5   6    1.84    0.63
   5   5  -6    2.50    0.66
   5   5  -6    3.71    0.74
  -5  -5   6    2.12    0.60
   4   5  -6    4.52    0.83
   4   5  -6    5.93    0.83
  -4  -5   6    6.27    0.91
   3   5  -6   30.65    1.55
   3   5  -6   27.66    1.34
  -3  -5   6   27.69    1.13
  -3  -5   6   26.55    1.47
   2   5  -6   11.24    0.83
   2   5  -6   11.99    0.95
  -2  -5   6   11.79    0.96
  -2  -5   6   12.34    0.83
   1   5  -6   49.57    1.78
   1   5  -6   50.02    1.42
  -1  -5   6   51.97    1.72
  -1  -5   6   49.26    1.88
   0   5  -6    0.11    0.28
   0   5  -6   -0.21    0.25
   0  -5   6   -0.16    0.24
  -1   5  -6    9.39    1.06
  -1   5  -6    9.23    0.89
   1  -5   6    8.88    0.94
  -2   5  -6    0.06    0.37
  -2   5  -6    0.52    0.35
   2  -5   6   -0.22    0.26
  -3   5  -6    4.79    0.68
  -3   5  -6    3.13    0.68
   3  -5   6    3.84    0.73
  -4   5  -6    0.77    0.50
   4  -5   6    1.27    0.53
  -5   5  -6    4.90    0.98
   5  -5   6    6.05    0.95
  -6   5  -6   -0.26    0.42
   6  -5   6    0.50    0.43
  -7   5  -6    1.88    0.82
   7  -5   6    1.99    0.70
  -8   5  -6    0.82    0.69
   8  -5   6   -0.04    0.37
  -9   5  -6   -0.34    0.62
  10   4  -6    0.82    0.59
   9   4  -6    0.60    0.65
   9   4  -6   -0.18    0.37
  -9  -4   6    0.41    0.50
   8   4  -6    0.94    0.67
   8   4  -6    1.04    0.56
  -8  -4   6    1.00    0.58
   7   4  -6   27.70    1.78
   7   4  -6   31.09    1.80
  -7  -4   6   30.28    1.86
   6   4  -6    5.28    0.87
   6   4  -6    6.83    1.01
  -6  -4   6    8.03    1.13
   5   4  -6    0.30    0.40
   5   4  -6    1.46    0.57
  -5  -4   6    1.99    0.59
   4   4  -6    0.26    0.36
   4   4  -6    0.66    0.41
  -4  -4   6    0.26    0.34
   3   4  -6   18.77    1.15
   3   4  -6   19.35    1.09
  -3  -4   6   18.70    1.20
  -3  -4   6   21.25    0.88
   2   4  -6    0.75    0.33
   2   4  -6    0.78    0.37
  -2  -4   6    1.38    0.42
  -2  -4   6    0.75    0.30
   1   4  -6   12.05    0.69
   1   4  -6   12.37    0.85
  -1  -4   6   12.87    0.94
  -1  -4   6   14.52    0.87
   0   4  -6    1.71    0.42
   0   4  -6    1.17    0.27
   0   4  -6    1.63    0.44
   0  -4   6    2.26    0.48
  -1   4  -6    0.46    0.33
  -1   4  -6   -0.01    0.25
   1  -4   6    0.08    0.28
  -2   4  -6    8.09    0.77
  -2   4  -6    7.82    0.91
   2  -4   6    9.22    0.95
  -3   4  -6    0.79    0.33
  -3   4  -6   -0.28    0.29
   3  -4   6   -0.44    0.23
  -4   4  -6    0.16    0.41
   4  -4   6   -0.05    0.35
  -5   4  -6    0.32    0.54
   5  -4   6    0.66    0.43
  -6   4  -6    6.01    1.05
   6  -4   6    4.72    0.84
  -7   4  -6    5.48    1.16
   7  -4   6    5.31    0.89
  -8   4  -6    1.38    0.72
   8  -4   6    1.86    0.65
  -9   4  -6    1.09    0.82
   9   3  -6   -0.60    0.53
  -9  -3   6    0.09    0.52
  -9  -3   6   -0.47    0.48
   8   3  -6    0.50    0.56
  -8  -3   6    0.02    0.52
  -8  -3   6    0.79    0.53
   7   3  -6    3.53    0.82
  -7  -3   6    2.42    0.75
  -7  -3   6    3.14    0.78
   6   3  -6    7.50    1.08
  -6  -3   6    6.97    0.98
  -6  -3   6    7.73    1.06
   5   3  -6   -0.07    0.39
  -5  -3   6   -0.51    0.25
  -5  -3   6   -0.11    0.36
   4   3  -6    1.22    0.50
  -4  -3   6    2.94    0.60
  -4  -3   6    2.26    0.57
   3   3  -6   -0.06    0.28
  -3  -3   6    0.13    0.17
  -3  -3   6   -0.05    0.25
   2   3  -6    0.55    0.30
   2   3  -6    0.67    0.33
  -2  -3   6    0.66    0.32
  -2  -3   6    0.82    0.26
   1   3  -6    0.58    0.25
   1   3  -6    0.47    0.28
  -1  -3   6    0.15    0.25
  -1  -3   6   -0.05    0.19
   0   3  -6    8.12    0.50
   0   3  -6    6.22    0.63
   0  -3   6    8.49    0.66
   0  -3   6    7.21    0.79
  -1   3  -6    4.21    0.30
  -1   3  -6    5.38    0.72
  -1   3  -6    3.92    0.50
   1  -3   6    4.25    0.60
  -2   3  -6    7.90    0.85
  -2   3  -6    7.80    0.62
   2  -3   6    8.61    0.87
  -3   3  -6   40.92    1.27
  -3   3  -6   40.09    1.65
   3  -3   6   43.97    1.70
  -4   3  -6    8.72    1.03
   4  -3   6   10.99    1.07
  -5   3  -6    2.78    0.73
   5  -3   6    2.69    0.62
  -6   3  -6    3.54    0.81
   6  -3   6    3.29    0.68
  -7   3  -6    0.81    0.54
   7  -3   6    0.58    0.45
  -8   3  -6   12.98    1.57
   8  -3   6   13.85    1.42
  -9   3  -6    6.89    1.27
 -10   3  -6    1.67    0.79
 -10  -2   6    0.13    0.61
   9   2  -6    9.74    1.48
  -9  -2   6    9.05    1.34
  -9  -2   6    9.68    1.34
   8   2  -6    0.96    0.60
  -8  -2   6   -0.24    0.44
  -8  -2   6    0.68    0.50
   7   2  -6    0.27    0.44
  -7  -2   6   -0.25    0.34
  -7  -2   6   -0.04    0.39
   6   2  -6    3.86    0.81
  -6  -2   6    4.97    0.87
  -6  -2   6    4.47    0.80
   5   2  -6    2.93    0.68
  -5  -2   6    4.37    0.79
  -5  -2   6    2.68    0.64
   4   2  -6    0.39    0.40
  -4  -2   6    0.35    0.33
  -4  -2   6    0.41    0.32
   3   2  -6   11.35    0.88
  -3  -2   6   11.81    0.90
  -3  -2   6   11.21    0.87
  -3  -2   6   10.28    0.54
   2   2  -6    3.90    0.53
  -2  -2   6    5.27    0.68
  -2  -2   6    4.63    0.65
  -2  -2   6    5.07    0.50
   1   2  -6    3.53    0.45
  -1  -2   6    3.27    0.43
  -1  -2   6    5.09    0.64
   0   2  -6   15.19    0.78
   0  -2   6   15.31    0.86
   0  -2   6   14.80    0.78
  -1   2  -6   13.16    0.70
  -1   2  -6   15.69    0.88
   1  -2   6   15.14    0.84
   1  -2   6   14.69    0.56
  -2   2  -6    0.13    0.21
  -2   2  -6    0.16    0.25
   2  -2   6   -0.09    0.20
   2  -2   6    0.07    0.10
  -3   2  -6    3.61    0.60
  -3   2  -6    3.84    0.42
   3  -2   6    3.55    0.57
   4  -2   6   26.07    1.28
  -5   2  -6    3.16    0.69
   5  -2   6    2.66    0.56
  -6   2  -6    5.26    0.91
   6  -2   6    5.52    0.79
  -7   2  -6   35.91    1.99
   7  -2   6   38.03    1.76
  -8   2  -6   -0.45    0.40
   8  -2   6    0.82    0.45
  -9   2  -6    2.26    0.77
 -10   2  -6    4.16    1.07
 -10  -1   6   -0.55    0.41
   9   1  -6    9.75    1.49
  -9  -1   6   12.98    1.61
  -9  -1   6   10.61    1.44
   8   1  -6   -0.60    0.44
  -8  -1   6    0.55    0.51
  -8  -1   6   -0.50    0.31
   7   1  -6    2.47    0.72
  -7  -1   6    2.37    0.68
  -7  -1   6    3.38    0.78
   6   1  -6    1.17    0.55
  -6  -1   6    1.75    0.61
  -6  -1   6    2.24    0.64
   5   1  -6    4.61    0.80
  -5  -1   6    4.71    0.76
  -5  -1   6    4.01    0.74
   4   1  -6    2.54    0.60
  -4  -1   6    2.14    0.52
  -4  -1   6    2.22    0.53
   3   1  -6   52.82    1.79
  -3  -1   6   54.50    1.85
  -3  -1   6   54.91    1.84
   2   1  -6    5.21    0.63
  -2  -1   6    6.22    0.68
  -2  -1   6    5.04    0.47
  -2  -1   6    4.01    0.57
  -1  -1   6    8.13    0.61
  -1  -1   6    8.38    0.60
  -1  -1   6    8.65    0.64
  -1  -1   6    8.90    0.56
   0  -1   6   73.16    1.78
   0  -1   6   72.40    1.86
   0  -1   6   73.92    1.63
   0  -1   6   72.01    1.71
  -1   1  -6   82.79    1.71
  -1   1  -6   82.29    2.00
   1  -1   6   80.19    1.99
   1  -1   6   82.78    1.63
  -2   1  -6    0.15    0.17
  -2   1  -6    0.34    0.26
   2  -1   6    0.44    0.17
   2  -1   6    1.02    0.33
  -3   1  -6    5.40    0.66
  -3   1  -6    5.35    0.36
   3  -1   6    5.88    0.39
   3  -1   6    5.07    0.63
  -4   1  -6    4.78    0.70
   4  -1   6    6.16    0.45
   4  -1   6    5.53    0.72
  -5   1  -6    5.41    0.85
   5  -1   6    5.34    0.72
  -6   1  -6   20.86    1.42
   6  -1   6   19.07    1.16
  -7   1  -6    2.73    0.75
   7  -1   6    2.11    0.52
  -8   1  -6    8.87    1.29
   8  -1   6    9.11    1.06
  -9   1  -6    2.20    0.74
 -10   1  -6   11.26    1.57
 -10   0   6    3.43    1.00
   9   0  -6   -0.52    0.45
  -9   0   6    1.02    0.59
  -9   0   6   -0.27    0.47
   8   0  -6    0.56    0.64
  -8   0   6    0.47    0.53
  -8   0   6    0.73    0.53
   7   0  -6    6.94    1.06
  -7   0   6    9.91    1.25
  -7   0   6    6.65    1.02
   6   0  -6    9.52    1.17
  -6   0   6   10.23    1.15
  -6   0   6   10.79    1.27
   5   0  -6    7.70    1.05
  -5   0   6    7.95    0.93
  -5   0   6    7.48    0.97
   4   0  -6   16.35    1.14
  -4   0   6   15.24    1.05
  -4   0   6   17.81    1.12
   3   0  -6   64.02    1.38
   3   0  -6   62.67    1.99
  -3   0   6   66.89    2.04
  -3   0   6   62.87    1.97
  -2   0   6  118.97    2.65
  -2   0   6  117.61    2.64
  -2   0   6  114.99    2.61
  -1   0   6    0.47    0.20
  -1   0   6    0.07    0.19
  -1   0   6    0.01    0.18
  -1   0   6   -0.01    0.19
   0   0   6   42.28    1.27
   0   0   6   42.01    1.22
   0   0   6   40.68    1.20
   0   0   6   41.13    1.26
  -1   0  -6    0.82    0.25
   1   0   6    0.94    0.29
   1   0   6    1.65    0.29
   1   0   6    0.70    0.20
  -2   0  -6    0.06    0.12
  -2   0  -6   -0.12    0.17
   2   0   6    0.06    0.13
   2   0   6   -0.11    0.17
  -3   0  -6    2.10    0.44
  -3   0  -6    2.22    0.21
   3   0   6    1.43    0.37
   3   0   6    2.29    0.33
  -4   0  -6    1.65    0.45
   4   0   6    0.99    0.35
   4   0   6    1.39    0.29
  -5   0  -6   36.08    1.57
   5   0   6   36.22    1.47
   5   0   6   36.22    1.25
  -6   0  -6    1.55    0.55
   6   0   6    1.00    0.38
   6   0   6    1.54    0.45
  -7   0  -6    0.30    0.50
   7   0   6    0.49    0.39
  -8   0  -6    0.31    0.50
   8   0   6    0.27    0.33
  -9   0  -6   -0.09    0.47
 -10   0  -6    0.38    0.56
 -11   0  -6    1.70    0.79
 -10   1   6    1.43    0.78
   9  -1  -6    0.64    0.70
  -9   1   6    0.73    0.62
  -9   1   6    1.17    0.66
   8  -1  -6    0.39    0.53
  -8   1   6   -0.32    0.35
  -8   1   6    0.06    0.44
   7  -1  -6    1.63    0.62
  -7   1   6    0.71    0.47
  -7   1   6    0.93    0.49
   6  -1  -6   23.29    1.53
  -6   1   6   23.01    1.48
  -6   1   6   21.16    1.45
   5  -1  -6    6.12    0.92
  -5   1   6    7.12    0.89
  -5   1   6    6.28    0.89
   4  -1  -6    2.64    0.59
  -4   1   6    2.28    0.54
  -4   1   6    2.45    0.56
   3  -1  -6    2.41    0.36
  -3   1   6    2.15    0.46
  -3   1   6    2.42    0.51
   2  -1  -6   32.17    1.01
  -2   1   6   33.08    1.27
  -2   1   6   31.99    1.22
  -2   1   6   32.02    1.29
   1  -1  -6    9.22    0.57
  -1   1   6    9.87    0.61
  -1   1   6    9.62    0.65
  -1   1   6   10.01    0.67
   0   1   6   55.89    1.42
   0   1   6   56.49    1.53
   0   1   6   56.20    1.41
   0   1   6   56.29    1.49
  -1  -1  -6   26.61    0.90
   1   1   6   26.39    1.03
   1   1   6   25.95    0.82
   1   1   6   27.99    0.97
  -2  -1  -6   18.95    0.79
   2   1   6   19.04    0.79
   2   1   6   18.47    0.90
   2   1   6   18.81    0.57
  -3  -1  -6   38.99    1.26
   3   1   6   39.21    1.39
   3   1   6   39.05    1.20
  -4  -1  -6    4.40    0.59
   4   1   6    5.91    0.69
   4   1   6    4.92    0.54
  -5  -1  -6   30.28    1.36
   5   1   6   29.45    1.18
   5   1   6   29.76    1.29
  -6  -1  -6   21.00    1.25
   6   1   6   17.80    1.06
   6   1   6   19.69    1.09
  -7  -1  -6    1.36    0.54
   7   1   6    1.37    0.47
   7   1   6    1.24    0.45
  -8  -1  -6    2.70    0.70
   8   1   6    2.42    0.56
  -9  -1  -6    7.80    1.21
 -10  -1  -6    0.61    0.59
 -11  -1  -6   -0.34    0.46
   9  -2  -6    0.79    0.69
  -9   2   6    2.03    0.83
  -9   2   6    2.33    0.83
   8  -2  -6    0.59    0.54
  -8   2   6    1.06    0.58
  -8   2   6    1.26    0.58
   7  -2  -6   12.34    1.45
  -7   2   6   10.47    1.24
  -7   2   6   11.58    1.37
   6  -2  -6   31.18    1.80
  -6   2   6   25.99    1.55
  -6   2   6   27.93    1.61
   5  -2  -6    1.81    0.60
  -5   2   6    1.59    0.57
  -5   2   6    1.98    0.55
   4  -2  -6   36.38    1.66
  -4   2   6   39.16    1.67
  -4   2   6   36.88    1.59
   3  -2  -6   37.15    1.15
  -3   2   6   37.89    1.56
  -3   2   6   37.14    1.53
  -3   2   6   40.08    1.48
   2  -2  -6   37.14    1.17
  -2   2   6   39.96    1.44
  -2   2   6   37.35    1.43
  -2   2   6   37.37    1.31
   1  -2  -6   88.09    1.94
  -1   2   6   92.33    1.96
  -1   2   6   89.52    2.12
  -1   2   6   90.04    2.18
   0  -2  -6   17.77    0.82
   0   2   6   17.32    0.85
   0   2   6   18.45    0.81
   0   2   6   18.89    0.71
   1   2   6  403.76    5.85
   1   2   6  399.09    5.41
   1   2   6  393.36    5.79
  -2  -2  -6    0.15    0.15
   2   2   6    0.00    0.15
   2   2   6   -0.10    0.20
   2   2   6    0.04    0.11
  -3  -2  -6   -0.06    0.17
   3   2   6   -0.11    0.16
   3   2   6   -0.18    0.16
   3   2   6   -0.01    0.06
  -4  -2  -6   86.52    2.05
   4   2   6   80.04    2.11
   4   2   6   79.94    2.00
  -5  -2  -6    6.94    0.76
   5   2   6    8.66    0.83
   5   2   6    6.31    0.72
  -6  -2  -6    2.24    0.55
   6   2   6    1.96    0.49
   6   2   6    2.23    0.49
  -7  -2  -6   11.90    1.19
   7   2   6   10.42    1.06
   7   2   6   12.34    0.93
  -8  -2  -6   13.43    1.37
   8   2   6   10.76    1.06
   8   2   6   10.89    1.16
  -9  -2  -6    0.52    0.50
   9   2   6    0.13    0.43
 -10  -2  -6   -0.16    0.48
 -11  -2  -6    1.25    0.72
   9  -3  -6    5.37    1.07
  -9   3   6    6.13    1.15
  -9   3   6    8.53    1.29
   8  -3  -6    2.19    0.84
  -8   3   6    2.57    0.80
  -8   3   6    0.96    0.57
   7  -3  -6    2.02    0.72
  -7   3   6    0.79    0.54
  -7   3   6    1.46    0.60
   6  -3  -6    0.12    0.41
  -6   3   6    0.35    0.41
  -6   3   6    0.03    0.39
   5  -3  -6   13.24    1.34
  -5   3   6   13.18    1.26
  -5   3   6   13.68    1.28
  -4   3   6   17.01    1.14
  -4   3   6   16.43    1.06
   3  -3  -6   17.73    0.88
  -3   3   6   19.74    1.15
  -3   3   6   18.98    1.03
  -3   3   6   18.70    1.15
   2  -3  -6    0.19    0.25
  -2   3   6    0.50    0.30
  -2   3   6    0.00    0.25
  -2   3   6    0.37    0.23
   1  -3  -6   39.74    1.31
  -1   3   6   35.72    1.30
  -1   3   6   37.09    1.12
  -1   3   6   36.02    1.36
   0  -3  -6    6.47    0.63
   0   3   6    5.99    0.59
   0   3   6    6.40    0.67
   0   3   6    5.97    0.38
  -1  -3  -6  108.45    2.38
   1   3   6  106.87    2.36
   1   3   6  110.55    2.11
  -2  -3  -6   45.39    1.48
  -2  -3  -6   45.15    0.99
   2   3   6   43.44    1.06
   2   3   6   43.55    1.39
  -3  -3  -6   44.44    1.12
   3   3   6   41.76    1.41
   3   3   6   44.74    0.90
  -4  -3  -6   11.82    0.66
   4   3   6   11.19    0.79
   4   3   6   10.49    0.74
  -5  -3  -6    2.60    0.47
   5   3   6    2.95    0.57
   5   3   6    2.11    0.46
  -6  -3  -6    0.79    0.38
   6   3   6    2.05    0.53
   6   3   6    1.06    0.44
  -7  -3  -6   16.35    1.14
   7   3   6   14.77    1.00
   7   3   6   15.42    1.14
  -8  -3  -6    0.89    0.51
   8   3   6    0.14    0.35
  -9  -3  -6    0.64    0.54
   9   3   6    0.63    0.52
 -10  -3  -6    3.46    0.85
  10   3   6    3.68    0.85
 -11  -3  -6    4.41    1.01
   9  -4  -6    0.79    0.67
  -9   4   6    0.35    0.62
  -9   4   6   -0.06    0.49
   8  -4  -6    4.99    1.03
  -8   4   6    6.29    1.06
  -8   4   6    6.55    1.17
   7  -4  -6   -0.19    0.44
  -7   4   6    0.18    0.45
  -7   4   6    0.24    0.43
   6  -4  -6    0.05    0.38
  -6   4   6   -0.53    0.31
  -6   4   6   -0.09    0.38
   5  -4  -6    0.21    0.38
  -5   4   6    0.39    0.40
  -5   4   6    0.16    0.39
  -4   4   6    0.07    0.32
  -4   4   6    0.24    0.37
  -4   4   6   -0.05    0.31
   3  -4  -6   10.78    0.94
  -3   4   6   10.75    0.80
  -3   4   6    9.32    0.98
  -3   4   6    9.51    0.97
   2  -4  -6   12.38    0.84
  -2   4   6   12.23    0.91
  -2   4   6   12.38    0.88
  -2   4   6   11.48    0.72
   1  -4  -6    8.44    0.66
  -1   4   6    7.38    0.77
  -1   4   6    9.16    0.55
  -1   4   6    9.27    0.70
   0  -4  -6    0.77    0.34
   0   4   6    1.03    0.19
   0   4   6    0.76    0.27
   0   4   6    0.68    0.29
  -1  -4  -6    0.20    0.27
   1   4   6    0.06    0.18
   1   4   6    0.19    0.20
  -2  -4  -6  171.82    3.35
   2   4   6  166.70    2.78
   2   4   6  168.47    3.29
  -3  -4  -6    1.34    0.39
  -3  -4  -6    1.07    0.20
   3   4   6    1.08    0.22
   3   4   6    0.63    0.28
  -4  -4  -6   13.63    0.64
  -4  -4  -6   13.99    0.88
   4   4   6   14.59    0.92
   4   4   6   14.45    0.52
  -5  -4  -6   28.59    1.32
  -5  -4  -6   29.98    1.13
   5   4   6   29.04    1.38
  -6  -4  -6    0.61    0.40
  -6  -4  -6    1.18    0.40
   6   4   6    1.12    0.46
  -7  -4  -6    0.11    0.34
  -7  -4  -6    0.21    0.34
   7   4   6    0.22    0.39
  -8  -4  -6    5.02    0.74
  -8  -4  -6    4.14    0.74
   8   4   6    3.27    0.76
  -9  -4  -6   -0.39    0.35
   9   4   6   -0.07    0.40
  10   4   6   19.44    1.81
  11   4   6    1.73    0.71
   9  -5  -6   -0.25    0.54
  -9   5   6    1.70    0.86
   8  -5  -6    0.04    0.55
  -8   5   6    0.83    0.64
  -8   5   6   -0.43    0.48
   7  -5  -6    0.22    0.49
  -7   5   6    1.01    0.54
  -7   5   6    0.59    0.56
   6  -5  -6    0.00    0.38
  -6   5   6   -0.68    0.25
  -6   5   6   -0.40    0.36
   5  -5  -6   -0.03    0.34
  -5   5   6    0.62    0.48
  -5   5   6    0.66    0.40
  -4   5   6    0.19    0.31
  -4   5   6    0.07    0.31
  -4   5   6   -0.11    0.36
   3  -5  -6    2.62    0.60
  -3   5   6    1.37    0.47
  -3   5   6    1.30    0.40
  -3   5   6    2.51    0.60
   2  -5  -6   16.12    1.04
  -2   5   6   15.41    1.03
  -2   5   6   15.29    0.84
  -2   5   6   14.99    1.00
   1  -5  -6   -0.22    0.26
  -1   5   6    0.06    0.23
  -1   5   6    0.14    0.17
  -1   5   6    0.10    0.23
   0  -5  -6    2.20    0.47
   0   5   6    2.52    0.47
   0   5   6    2.40    0.28
   0   5   6    3.01    0.48
  -1  -5  -6    3.97    0.59
   1   5   6    4.51    0.54
   1   5   6    5.49    0.65
  -2  -5  -6   12.37    0.84
   2   5   6   12.89    0.84
   2   5   6   13.29    0.71
  -3  -5  -6    4.69    0.65
   3   5   6    3.79    0.42
   3   5   6    4.04    0.59
  -4  -5  -6   30.78    1.34
   4   5   6   33.08    1.42
   4   5   6   35.50    1.02
  -5  -5  -6    8.59    0.86
   5   5   6    9.96    1.03
  -6  -5  -6    0.71    0.37
   6   5   6    1.72    0.52
  -7  -5  -6    1.74    0.52
   7   5   6    1.74    0.62
  -8  -5  -6    4.55    0.73
   8   5   6    4.12    0.84
   9   5   6    7.84    1.19
  10   5   6    0.30    0.53
  11   5   6    2.01    0.82
   8  -6  -6   -0.15    0.47
  -8   6   6    0.45    0.46
  -8   6   6    0.64    0.58
   7  -6  -6    4.90    1.02
  -7   6   6    5.13    1.00
  -7   6   6    5.16    1.02
   6  -6  -6    4.25    0.91
  -6   6   6    1.45    0.63
  -6   6   6    2.64    0.81
   5  -6  -6    4.22    0.83
  -5   6   6    2.57    0.68
  -5   6   6    4.77    0.82
  -4   6   6    0.77    0.44
  -4   6   6    1.32    0.50
  -4   6   6    0.81    0.41
   3  -6  -6    0.46    0.48
  -3   6   6    0.19    0.29
  -3   6   6   -0.07    0.36
  -3   6   6    0.00    0.28
   2  -6  -6   18.70    1.18
  -2   6   6   21.66    1.27
  -2   6   6   22.16    1.01
  -2   6   6   19.52    1.18
   1  -6  -6    2.11    0.58
  -1   6   6    2.83    0.40
  -1   6   6    2.53    0.58
  -1   6   6    1.89    0.46
   0  -6  -6    8.14    0.89
   0   6   6    7.10    0.79
   0   6   6    6.11    0.71
  -1  -6  -6  184.16    3.71
   1   6   6  192.57    3.63
   1   6   6  189.96    3.81
  -2  -6  -6    0.12    0.32
   2   6   6    0.59    0.31
   2   6   6    0.12    0.22
  -3  -6  -6   11.37    0.89
   3   6   6   12.64    0.73
   3   6   6   13.53    0.93
  -4  -6  -6   28.93    1.38
   4   6   6   32.07    1.46
   4   6   6   31.21    1.09
  -5  -6  -6   13.00    1.00
   5   6   6   14.39    1.07
  -6  -6  -6   34.34    1.54
   6   6   6   36.87    1.74
  -7  -6  -6    6.14    0.86
   7   6   6    3.61    0.72
   8   6   6    2.45    0.67
   9   6   6    2.73    0.74
  10   6   6    0.95    0.61
  11   6   6    0.60    0.56
   8  -7  -6    0.92    0.70
  -8   7   6    0.66    0.63
  -8   7   6    1.47    0.77
   7  -7  -6   -0.26    0.45
  -7   7   6    1.61    0.68
  -7   7   6    0.43    0.52
   6  -7  -6    5.93    1.03
  -6   7   6    7.24    1.13
  -6   7   6    7.53    1.13
  -5   7   6    9.18    1.23
  -5   7   6    9.72    1.14
  -4   7   6    1.05    0.45
  -4   7   6    2.02    0.67
  -4   7   6    0.59    0.42
   3  -7  -6    6.08    0.91
  -3   7   6    3.59    0.63
  -3   7   6    4.95    0.82
  -3   7   6    4.44    0.73
   2  -7  -6   16.44    1.20
  -2   7   6   16.54    1.13
  -2   7   6   20.64    1.32
   1  -7  -6    3.04    0.70
  -1   7   6    2.26    0.57
  -1   7   6    3.12    0.63
   0  -7  -6   20.25    1.25
   0   7   6   20.59    1.17
   0   7   6   16.90    1.06
  -1  -7  -6   41.98    1.72
   1   7   6   46.52    1.66
   1   7   6   43.26    1.68
  -2  -7  -6   12.36    0.97
   2   7   6   11.07    0.87
   2   7   6   11.17    0.81
  -3  -7  -6    0.69    0.45
   3   7   6    0.60    0.36
   3   7   6    1.99    0.44
  -4  -7  -6    2.77    0.60
   4   7   6    2.18    0.44
   4   7   6    3.38    0.65
  -5  -7  -6   36.04    1.61
   5   7   6   34.60    1.65
  -6  -7  -6   13.57    1.21
   6   7   6   14.45    1.38
  -7  -7  -6   -0.09    0.36
   7   7   6    0.46    0.41
   8   7   6    0.72    0.46
   9   7   6    4.12    0.95
  10   7   6    0.34    0.52
  11   7   6    1.32    0.72
  -7   8   6    4.76    1.05
   6  -8  -6    5.81    1.07
  -6   8   6    2.36    0.76
  -5   8   6    0.12    0.42
  -4   8   6   11.53    1.33
  -4   8   6   13.55    1.38
   3  -8  -6   20.48    1.37
  -3   8   6   19.81    1.42
  -3   8   6   20.31    1.32
   2  -8  -6    3.79    0.81
  -2   8   6    2.44    0.58
  -2   8   6    3.88    0.80
   1  -8  -6    4.30    0.90
  -1   8   6    4.84    0.83
  -1   8   6    4.01    0.70
   0  -8  -6   15.55    1.42
   0   8   6   14.51    1.07
   0   8   6   12.77    1.00
  -1  -8  -6   64.93    2.30
   1   8   6   62.08    2.10
   1   8   6   62.88    2.10
  -2  -8  -6   37.26    1.74
   2   8   6   37.65    1.54
   2   8   6   39.37    1.65
  -3  -8  -6    2.27    0.64
   3   8   6    1.74    0.48
   3   8   6    2.10    0.49
  -4  -8  -6   11.28    1.14
   4   8   6   13.01    0.91
   4   8   6   10.26    1.09
  -5  -8  -6    4.25    0.74
   5   8   6    4.00    0.74
   5   8   6    4.11    0.62
  -6  -8  -6    1.06    0.54
   6   8   6    1.73    0.59
  -7  -8  -6    0.54    0.48
   7   8   6    0.61    0.45
   8   8   6    1.65    0.62
   9   8   6    0.18    0.44
  10   8   6    1.40    0.65
  11   8   6    1.13    0.64
  -6   9   6    5.46    1.11
  -5   9   6    8.00    1.25
  -4   9   6   34.74    1.84
  -4   9   6   41.10    2.17
   3  -9  -6    1.56    0.64
  -3   9   6    0.74    0.56
  -3   9   6    1.14    0.50
   2  -9  -6    0.35    0.54
  -2   9   6   -0.44    0.28
  -2   9   6    0.34    0.38
   1  -9  -6   35.96    1.89
  -1   9   6   36.01    1.69
  -1   9   6   30.21    1.67
   0  -9  -6   13.19    1.39
   0   9   6   12.89    1.22
   0   9   6   10.45    1.13
  -1  -9  -6    1.11    0.66
   1   9   6    1.84    0.53
   1   9   6    0.31    0.42
  -2  -9  -6   37.65    1.84
   2   9   6   37.25    1.69
   2   9   6   35.65    1.62
  -3  -9  -6   13.57    1.35
   3   9   6   13.19    1.19
   3   9   6   14.41    1.30
  -4  -9  -6    6.73    0.99
   4   9   6    5.38    0.82
   4   9   6    5.10    0.74
  -5  -9  -6    3.99    0.79
   5   9   6    3.36    0.61
   5   9   6    2.88    0.70
  -6  -9  -6    1.10    0.52
   6   9   6    0.43    0.42
  -7  -9  -6   -0.71    0.39
   7   9   6   -0.43    0.31
   8   9   6    0.55    0.49
   9   9   6    0.32    0.55
  10   9   6    4.75    1.03
  -6  10   6    7.99    1.35
  -5  10   6    3.16    0.86
  -4  10   6   -0.07    0.45
   3 -10  -6   -0.04    0.54
  -3  10   6   -0.62    0.32
  -3  10   6   -0.12    0.38
   2 -10  -6   12.10    1.45
  -2  10   6   11.71    1.34
  -2  10   6   11.39    1.25
   1 -10  -6   15.65    1.63
  -1  10   6   16.27    1.56
  -1  10   6   14.67    1.38
   0 -10  -6   -0.81    0.45
   0  10   6   -0.15    0.38
   0  10   6    0.06    0.31
  -1 -10  -6   42.38    2.12
   1  10   6   46.68    1.95
   1  10   6   44.98    1.97
  -2 -10  -6    2.54    0.82
   2  10   6    3.08    0.67
   2  10   6    1.34    0.50
  -3 -10  -6    1.56    0.65
   3  10   6    2.07    0.59
   3  10   6    1.68    0.53
  -4 -10  -6   14.12    1.42
   4  10   6   14.84    1.13
   4  10   6   12.30    1.27
  -5 -10  -6   11.53    1.30
   5  10   6    6.39    0.98
   5  10   6    7.26    0.90
  -6 -10  -6    6.39    1.02
   6  10   6    8.55    1.17
  -7 -10  -6   -0.16    0.41
   7  10   6   -0.02    0.44
   8  10   6    0.52    0.51
   9  10   6    1.69    0.67
  10  10   6    0.16    0.54
  -5  11   6    8.48    1.36
  -4  11   6   -0.29    0.44
   3 -11  -6    0.72    0.61
  -3  11   6    0.18    0.47
   2 -11  -6   11.33    1.45
  -2  11   6    9.63    1.30
  -2  11   6    8.44    1.14
   1 -11  -6    1.05    0.77
  -1  11   6    2.74    0.66
  -1  11   6    2.37    0.70
   0 -11  -6    2.11    0.75
   0  11   6    2.00    0.59
   0  11   6    2.62    0.74
  -1 -11  -6    9.86    1.33
   1  11   6    8.64    1.04
   1  11   6   10.26    1.19
  -2 -11  -6    1.97    0.76
   2  11   6    2.37    0.64
   2  11   6    1.62    0.59
  -3 -11  -6    0.55    0.62
   3  11   6   -0.32    0.28
   3  11   6    0.26    0.43
  -4 -11  -6    0.18    0.55
   4  11   6    0.58    0.45
   4  11   6    0.68    0.48
  -5 -11  -6   26.22    1.77
   5  11   6   22.47    1.43
   5  11   6   23.09    1.55
  -6 -11  -6    1.23    0.63
   6  11   6    1.52    0.62
  -7 -11  -6    3.85    0.92
   7  11   6    5.30    1.03
   8  11   6    2.46    0.86
   9  11   6    3.99    1.06
  -4  12   6    0.24    0.60
   3 -12  -6    1.41    0.79
  -3  12   6    0.64    0.58
   2 -12  -6    3.09    0.93
  -2  12   6    3.43    0.94
   1 -12  -6    0.78    0.69
  -1  12   6    0.46    0.45
  -1  12   6    0.69    0.62
   0 -12  -6    5.37    1.13
   0  12   6    7.13    1.16
   0  12   6    5.46    0.95
  -1 -12  -6   26.58    1.91
   1  12   6   28.51    1.68
   1  12   6   24.92    1.71
  -2 -12  -6    3.97    1.00
   2  12   6    4.73    0.93
   2  12   6    2.41    0.66
  -3 -12  -6    4.73    1.03
   3  12   6    7.35    1.06
   3  12   6    6.93    1.01
  -4 -12  -6    1.95    0.80
   4  12   6    1.82    0.64
   4  12   6    0.73    0.46
  -5 -12  -6    2.01    0.78
   5  12   6    1.40    0.62
   5  12   6    2.43    0.71
  -6 -12  -6    0.90    0.68
   6  12   6    1.02    0.54
  -7 -12  -6    4.80    1.06
   7  12   6    6.09    1.12
   8  12   6    1.12    0.67
   9  12   6    0.14    0.56
   3 -13  -6    6.35    1.33
  -3  13   6    4.53    1.09
   2 -13  -6    6.20    1.30
  -2  13   6    5.97    1.15
   1 -13  -6    2.16    0.90
  -1  13   6    1.71    0.74
   0 -13  -6    4.44    1.11
   0  13   6    3.70    0.95
  -1 -13  -6    2.64    0.96
   1  13   6    4.02    0.83
   1  13   6    4.81    0.94
  -2 -13  -6    0.18    0.58
   2  13   6    0.37    0.50
   2  13   6    0.35    0.37
  -3 -13  -6    5.26    1.17
   3  13   6    6.63    1.09
   3  13   6    5.50    0.97
  -4 -13  -6    5.40    1.11
   4  13   6    4.42    0.93
   4  13   6    3.82    0.84
  -5 -13  -6   -0.73    0.52
   5  13   6    0.46    0.46
   5  13   6    0.35    0.48
  -6 -13  -6    2.96    0.89
   6  13   6    2.03    0.69
  -7 -13  -6    5.77    1.17
   7  13   6    6.62    1.20
   8  13   6    4.58    1.05
   2 -14  -6    0.38    0.76
   1 -14  -6    0.81    0.75
  -1  14   6    0.30    0.62
   0 -14  -6   -0.41    0.64
   0  14   6    2.37    0.89
  -1 -14  -6    0.88    0.80
   1  14   6    0.20    0.55
  -2 -14  -6    2.20    0.93
   2  14   6    1.78    0.73
   2  14   6    3.32    0.85
  -3 -14  -6    1.44    0.82
   3  14   6    1.65    0.71
   3  14   6    2.45    0.74
  -4 -14  -6    0.05    0.68
   4  14   6    0.72    0.48
   4  14   6    0.35    0.53
  -5 -14  -6    1.13    0.76
   5  14   6    0.42    0.62
   5  14   6    0.14    0.47
  -6 -14  -6    1.20    0.81
   6  14   6    0.49    0.52
  -7 -14  -6    0.21    0.69
   7  14   6    0.37    0.49
   0 -15  -6    3.36    1.09
  -1 -15  -6    1.94    0.95
   1  15   6    0.50    0.64
  -2 -15  -6    4.50    1.19
   2  15   6    5.15    1.16
  -3 -15  -6    4.12    1.15
   3  15   6    5.60    1.11
  -4 -15  -6    6.91    1.36
   4  15   6    6.91    1.28
   4  15   6    5.72    1.07
  -5 -15  -6    2.40    1.03
   5  15   6    1.28    0.61
   5  15   6    2.47    0.85
  -6 -15  -6    4.50    1.14
   6  15   6    4.61    1.00
  -7 -15  -6    1.46    0.89
   4  16   6    0.93    0.77
   5  16   6    1.74    0.72
   5  16   6    1.55    0.74
   2  13  -7    0.24    0.56
  -2 -13   7    2.37    0.75
   1  13  -7    3.00    0.95
  -1 -13   7    3.37    0.89
   0  13  -7    2.92    1.04
  -1  13  -7    7.62    1.42
   4  12  -7    1.93    0.92
   4  12  -7    0.62    0.48
   3  12  -7    0.02    0.63
   3  12  -7    1.16    0.67
   2  12  -7    0.78    0.68
   2  12  -7    0.94    0.65
  -2 -12   7    0.50    0.58
   1  12  -7    0.78    0.65
   1  12  -7    0.48    0.69
  -1 -12   7    0.18    0.52
   0  12  -7    6.78    1.21
   0  12  -7    7.68    1.36
   0 -12   7    8.02    1.29
  -1  12  -7   -0.35    0.54
  -1  12  -7    0.46    0.70
   1 -12   7    0.03    0.61
  -2  12  -7    0.20    0.70
   2 -12   7    0.34    0.61
  -6 -11   7   -0.48    0.53
   5  11  -7    1.96    0.93
  -5 -11   7    1.87    0.73
   4  11  -7    4.44    1.08
   3  11  -7    3.97    0.98
   3  11  -7    5.04    1.01
   2  11  -7    0.10    0.69
   2  11  -7    0.74    0.51
  -2 -11   7    1.39    0.62
   1  11  -7    2.43    0.80
   1  11  -7    4.79    1.02
  -1 -11   7    4.11    0.92
   0  11  -7    0.24    0.62
   0  11  -7    0.20    0.45
   0 -11   7   -0.08    0.41
  -1  11  -7    2.52    0.83
  -1  11  -7    4.58    1.06
   1 -11   7    3.14    0.86
  -2  11  -7    2.23    0.93
   2 -11   7    0.81    0.64
  -3  11  -7    2.24    0.92
   3 -11   7    1.62    0.73
  -7 -10   7    0.47    0.57
   6  10  -7    0.03    0.54
  -6 -10   7    0.25    0.54
   5  10  -7    5.09    1.06
  -5 -10   7    4.18    0.98
   4  10  -7    9.55    1.40
  -4 -10   7    9.26    1.30
   3  10  -7   -0.62    0.43
   3  10  -7    0.08    0.39
   2  10  -7    0.06    0.56
   2  10  -7    0.92    0.53
  -2 -10   7   -0.05    0.41
   1  10  -7    0.33    0.44
   1  10  -7   -0.21    0.49
  -1 -10   7    0.45    0.51
   0  10  -7    0.80    0.61
   0  10  -7    2.63    0.82
   0 -10   7    1.70    0.69
  -1  10  -7    3.63    0.94
  -1  10  -7    4.35    0.96
   1 -10   7    2.84    0.76
  -2  10  -7    0.42    0.50
  -2  10  -7    0.57    0.57
   2 -10   7    0.08    0.45
  -3  10  -7   -0.21    0.57
   3 -10   7    0.03    0.50
  -4  10  -7    0.08    0.64
   4 -10   7    0.07    0.42
  -5  10  -7    0.54    0.75
   5 -10   7    2.55    0.86
   8   9  -7   -1.05    0.56
   7   9  -7    1.08    0.70
  -7  -9   7    1.41    0.70
   6   9  -7   -0.25    0.49
  -6  -9   7   -0.03    0.49
   5   9  -7   -0.13    0.52
  -5  -9   7    0.51    0.47
   4   9  -7   -0.61    0.38
  -4  -9   7   -0.12    0.39
   3   9  -7    1.19    0.66
  -3  -9   7    0.62    0.51
   2   9  -7    2.55    0.76
   2   9  -7    1.33    0.65
  -2  -9   7    1.20    0.56
   1   9  -7    1.08    0.58
   1   9  -7    1.85    0.62
  -1  -9   7    1.23    0.53
   0   9  -7   18.41    1.42
   0   9  -7   20.73    1.58
   0  -9   7   20.64    1.47
  -1   9  -7    1.16    0.62
  -1   9  -7    0.69    0.51
   1  -9   7    1.45    0.60
  -2   9  -7    1.43    0.68
  -2   9  -7    0.10    0.51
   2  -9   7   -0.21    0.36
  -3   9  -7    5.16    1.09
   3  -9   7    7.63    1.20
  -4   9  -7    1.11    0.75
   4  -9   7    1.12    0.64
  -5   9  -7    2.75    0.91
   5  -9   7    0.98    0.66
  -6   9  -7    0.40    0.83
   6  -9   7   -0.09    0.50
   8   8  -7   -0.24    0.61
   8   8  -7    0.29    0.59
  -8  -8   7   -0.32    0.43
   7   8  -7   -0.17    0.52
   7   8  -7   -0.64    0.45
  -7  -8   7    0.77    0.61
   6   8  -7   -0.09    0.43
   6   8  -7   -0.28    0.46
  -6  -8   7   -0.24    0.42
   5   8  -7    3.56    0.87
  -5  -8   7    3.53    0.87
   4   8  -7    1.62    0.68
  -4  -8   7    0.65    0.55
   3   8  -7    3.95    0.91
  -3  -8   7    3.18    0.75
   2   8  -7    6.65    1.03
  -2  -8   7    8.51    1.02
   1   8  -7   14.18    1.43
   1   8  -7   14.59    1.40
  -1  -8   7   14.38    1.37
   0   8  -7   11.27    1.28
   0   8  -7    9.76    1.23
   0  -8   7   10.28    1.19
  -1   8  -7    0.12    0.43
  -1   8  -7   -0.15    0.40
   1  -8   7    0.26    0.41
  -2   8  -7   -0.57    0.35
  -2   8  -7    0.53    0.49
   2  -8   7    0.17    0.42
  -3   8  -7    3.91    0.92
   3  -8   7    3.05    0.79
  -4   8  -7    0.17    0.51
   4  -8   7   -0.27    0.39
  -5   8  -7   -0.03    0.56
   5  -8   7   -0.17    0.47
  -6   8  -7    0.74    0.76
   6  -8   7    0.83    0.60
   7  -8   7    0.49    0.57
   8   7  -7    2.47    0.91
   8   7  -7    1.53    0.70
  -8  -7   7    0.59    0.58
   7   7  -7   -1.06    0.39
   7   7  -7    0.08    0.45
  -7  -7   7    1.67    0.69
   6   7  -7    1.31    0.69
   6   7  -7    2.14    0.73
  -6  -7   7    1.51    0.66
   5   7  -7    0.49    0.50
   5   7  -7    0.37    0.55
  -5  -7   7    0.38    0.42
   4   7  -7    1.74    0.67
  -4  -7   7    1.48    0.58
   3   7  -7    7.81    1.08
  -3  -7   7    8.35    1.12
   2   7  -7    3.02    0.69
  -2  -7   7    3.06    0.66
  -2  -7   7    2.67    0.68
   1   7  -7    1.81    0.59
   1   7  -7    2.61    0.71
  -1  -7   7    1.26    0.49
   0   7  -7    4.27    0.79
   0   7  -7    3.92    0.79
   0  -7   7    3.11    0.69
  -1   7  -7   10.74    1.17
  -1   7  -7    9.48    1.20
   1  -7   7    6.90    0.98
  -2   7  -7    4.38    0.75
  -2   7  -7    2.61    0.70
   2  -7   7    3.12    0.71
  -3   7  -7    6.26    1.04
   3  -7   7    5.70    0.97
  -4   7  -7    0.73    0.62
   4  -7   7    1.16    0.64
  -5   7  -7    0.41    0.59
   5  -7   7   -0.01    0.42
  -6   7  -7   -0.57    0.52
   6  -7   7   -0.02    0.52
  -7   7  -7    1.92    0.84
   7  -7   7    2.69    0.88
   8  -7   7    0.50    0.56
   9   6  -7    2.95    1.03
   8   6  -7    4.67    1.09
   8   6  -7    4.23    0.99
  -8  -6   7    4.47    1.00
   7   6  -7    0.90    0.56
   7   6  -7    1.30    0.73
  -7  -6   7    1.57    0.68
   6   6  -7   -0.17    0.44
   6   6  -7    1.09    0.58
  -6  -6   7    0.55    0.52
   5   6  -7    1.13    0.52
   5   6  -7    0.90    0.58
  -5  -6   7    1.17    0.54
   4   6  -7   44.27    2.05
   4   6  -7   44.49    1.90
  -4  -6   7   42.76    2.06
   3   6  -7   63.03    2.09
   3   6  -7   62.03    2.37
  -3  -6   7   58.99    2.33
   2   6  -7   28.47    1.52
  -2  -6   7   27.57    1.61
  -2  -6   7   33.51    1.47
   1   6  -7    1.48    0.55
  -1  -6   7    1.63    0.48
   0   6  -7    2.63    0.68
   0   6  -7    4.11    0.75
   0  -6   7    5.42    0.85
  -1   6  -7    2.58    0.64
  -1   6  -7    2.65    0.66
   1  -6   7    2.28    0.65
  -2   6  -7    1.35    0.54
  -2   6  -7    0.84    0.46
   2  -6   7    0.56    0.44
  -3   6  -7   20.21    1.45
   3  -6   7   20.44    1.42
  -4   6  -7    4.30    0.91
   4  -6   7    7.01    1.07
  -5   6  -7    3.36    0.87
   5  -6   7    3.03    0.82
  -6   6  -7    1.36    0.68
   6  -6   7    3.00    0.87
  -7   6  -7    1.72    0.78
   7  -6   7    1.42    0.71
  -8   6  -7    0.14    0.67
   8  -6   7   -0.22    0.39
   9   5  -7    0.77    0.65
   9   5  -7    1.31    0.81
  -9  -5   7    2.87    0.92
   8   5  -7    0.64    0.71
   8   5  -7   -0.15    0.51
  -8  -5   7    0.78    0.64
   7   5  -7   -0.78    0.48
   7   5  -7    0.20    0.46
  -7  -5   7   -0.39    0.35
   6   5  -7    1.23    0.61
   6   5  -7    1.69    0.67
  -6  -5   7    1.43    0.58
   5   5  -7   18.32    1.37
   5   5  -7   18.96    1.36
  -5  -5   7   22.31    1.52
   4   5  -7   13.63    1.26
   4   5  -7   12.77    1.31
  -4  -5   7   12.42    1.30
   3   5  -7   50.14    1.82
   3   5  -7   49.55    2.05
  -3  -5   7   51.69    2.12
   2   5  -7    0.56    0.36
   2   5  -7   -0.04    0.33
  -2  -5   7   -0.09    0.26
  -2  -5   7   -0.11    0.30
   1   5  -7   29.51    1.44
  -1  -5   7   32.90    1.45
  -1  -5   7   31.68    1.59
   0   5  -7    3.14    0.63
   0   5  -7    2.84    0.62
   0  -5   7    2.17    0.53
  -1   5  -7    4.98    0.82
  -1   5  -7    4.62    0.72
   1  -5   7    5.35    0.80
  -2   5  -7    0.12    0.39
  -2   5  -7    0.55    0.44
   2  -5   7    0.98    0.48
  -3   5  -7    0.14    0.40
   3  -5   7    0.43    0.42
  -4   5  -7    0.65    0.52
   4  -5   7    0.91    0.53
  -5   5  -7    2.20    0.69
   5  -5   7    2.84    0.74
  -6   5  -7    0.52    0.61
   6  -5   7    0.43    0.46
  -7   5  -7    2.46    0.79
   7  -5   7    2.60    0.77
  -8   5  -7    2.00    0.90
   8  -5   7    2.44    0.73
   9   4  -7    0.29    0.58
   9   4  -7    0.22    0.48
  -9  -4   7   -0.18    0.51
   8   4  -7    1.48    0.75
   8   4  -7    1.93    0.74
  -8  -4   7    2.23    0.75
   7   4  -7    5.35    0.99
   7   4  -7    6.17    1.03
  -7  -4   7    9.01    1.30
   6   4  -7   -0.04    0.43
   6   4  -7    0.23    0.39
  -6  -4   7    0.39    0.43
   5   4  -7    2.56    0.68
   5   4  -7    3.03    0.69
  -5  -4   7    3.28    0.76
   4   4  -7    6.72    0.96
   4   4  -7    7.84    0.96
  -4  -4   7    8.36    1.05
   3   4  -7    0.72    0.42
   3   4  -7    0.78    0.42
  -3  -4   7    1.57    0.50
   2   4  -7   -0.45    0.25
   2   4  -7   -0.23    0.29
  -2  -4   7   -0.02    0.23
  -2  -4   7    0.21    0.31
   1   4  -7    0.80    0.39
   1   4  -7    1.43    0.38
  -1  -4   7    1.32    0.46
  -1  -4   7    1.60    0.45
   0   4  -7   30.02    1.47
   0   4  -7   31.76    1.35
   0  -4   7   30.97    1.39
  -1   4  -7    0.44    0.34
  -1   4  -7    1.00    0.46
   1  -4   7    1.14    0.42
  -2   4  -7    0.99    0.38
  -2   4  -7    0.99    0.43
   2  -4   7    0.59    0.38
  -3   4  -7    2.84    0.67
   3  -4   7    4.08    0.76
  -4   4  -7    7.02    1.01
   4  -4   7    6.05    0.89
  -5   4  -7    0.95    0.53
   5  -4   7    1.03    0.48
  -6   4  -7    7.84    1.18
   6  -4   7    8.62    1.10
  -7   4  -7    8.17    1.30
   7  -4   7    8.59    1.15
  -8   4  -7    0.27    0.70
   8  -4   7    1.25    0.59
  -9   4  -7    1.17    0.83
   9   3  -7    1.71    0.86
  -9  -3   7    0.91    0.63
  -9  -3   7    0.98    0.69
   8   3  -7    1.17    0.68
  -8  -3   7    0.47    0.60
  -8  -3   7    0.49    0.49
   7   3  -7    1.51    0.67
  -7  -3   7    1.98    0.70
  -7  -3   7    1.97    0.67
   6   3  -7   -0.11    0.41
  -6  -3   7    0.21    0.46
  -6  -3   7    0.32    0.40
   5   3  -7   21.65    1.38
  -5  -3   7   21.16    1.45
  -5  -3   7   23.65    1.51
   4   3  -7    6.49    0.90
  -4  -3   7    9.19    1.11
  -4  -3   7    7.79    0.98
   3   3  -7    0.67    0.40
  -3  -3   7    1.07    0.43
   2   3  -7   10.01    0.89
   2   3  -7    6.82    0.84
  -2  -3   7    8.63    0.64
  -2  -3   7    8.60    0.96
   1   3  -7   16.71    0.97
   1   3  -7   14.62    0.82
  -1  -3   7   15.89    0.88
  -1  -3   7   16.23    1.03
   0   3  -7    6.77    0.50
   0   3  -7    5.27    0.62
   0  -3   7    7.06    0.75
  -1   3  -7    0.75    0.33
  -1   3  -7    1.79    0.45
   1  -3   7    1.47    0.40
  -2   3  -7    0.90    0.34
  -2   3  -7    0.99    0.41
   2  -3   7    1.15    0.42
  -3   3  -7    0.82    0.42
   3  -3   7    0.72    0.38
  -4   3  -7   24.42    1.45
   4  -3   7   24.97    1.38
  -5   3  -7    1.11    0.55
   5  -3   7    0.93    0.44
  -6   3  -7   22.72    1.59
   6  -3   7   23.28    1.44
  -7   3  -7    0.55    0.61
   7  -3   7    1.35    0.55
  -8   3  -7    6.36    1.18
   8  -3   7    3.95    0.83
  -9   3  -7    0.71    0.66
 -10   3  -7    0.95    0.80
   9   2  -7    1.68    0.84
  -9  -2   7    1.10    0.74
  -9  -2   7    0.67    0.61
   8   2  -7    2.65    0.82
  -8  -2   7    3.32    0.92
  -8  -2   7    5.28    1.07
   7   2  -7    4.17    0.91
  -7  -2   7    4.89    0.96
  -7  -2   7    5.75    1.00
   6   2  -7    4.80    0.90
  -6  -2   7    5.34    0.90
  -6  -2   7    5.46    0.91
   5   2  -7    5.88    0.93
  -5  -2   7    6.87    0.94
  -5  -2   7    5.96    0.92
   4   2  -7    0.31    0.41
  -4  -2   7    1.01    0.46
  -4  -2   7    1.07    0.44
   3   2  -7    0.90    0.42
  -3  -2   7    1.62    0.52
  -3  -2   7    1.87    0.51
   2   2  -7   15.90    0.95
  -2  -2   7   15.07    0.97
  -2  -2   7   16.02    1.01
  -2  -2   7   14.66    0.76
   1   2  -7    7.13    0.67
  -1  -2   7    7.94    0.71
  -1  -2   7    7.21    0.79
   0   2  -7    1.51    0.38
   0  -2   7    0.84    0.33
   0  -2   7    1.22    0.35
  -1   2  -7   18.33    1.02
  -1   2  -7   20.70    0.91
   1  -2   7   20.06    1.03
   1  -2   7   19.95    0.74
  -2   2  -7    6.53    0.78
  -2   2  -7    7.97    0.58
   2  -2   7    7.50    0.41
   2  -2   7    7.88    0.81
  -3   2  -7   24.58    1.27
  -3   2  -7   21.15    0.93
   3  -2   7   21.49    1.15
  -4   2  -7    0.96    0.49
   4  -2   7    0.68    0.36
  -5   2  -7    1.00    0.49
   5  -2   7   -0.23    0.30
  -6   2  -7    4.38    0.84
   6  -2   7    4.96    0.83
  -7   2  -7   10.80    1.38
   7  -2   7    9.25    1.13
  -8   2  -7    7.38    1.20
   8  -2   7    9.34    1.17
  -9   2  -7   -0.27    0.45
 -10   2  -7    0.55    0.69
   9   1  -7    8.60    1.44
  -9  -1   7    8.62    1.34
  -9  -1   7    6.92    1.27
   8   1  -7    0.15    0.56
  -8  -1   7    0.91    0.58
  -8  -1   7    0.05    0.45
   7   1  -7   -0.50    0.36
  -7  -1   7    0.43    0.47
  -7  -1   7   -0.09    0.38
   6   1  -7    0.52    0.47
  -6  -1   7    0.24    0.39
  -6  -1   7   -0.32    0.33
   5   1  -7    1.38    0.56
  -5  -1   7    2.37    0.62
  -5  -1   7    2.13    0.59
   4   1  -7    1.07    0.53
  -4  -1   7    1.47    0.47
  -4  -1   7    1.56    0.49
   3   1  -7    0.56    0.38
  -3  -1   7    0.49    0.38
  -3  -1   7    0.43    0.33
   2   1  -7   12.44    0.85
  -2  -1   7   11.74    0.85
  -2  -1   7   12.36    0.67
  -2  -1   7   10.55    0.82
  -1  -1   7    0.23    0.21
  -1  -1   7    0.26    0.26
  -1  -1   7    0.82    0.31
  -1  -1   7    0.29    0.21
   0  -1   7   27.71    1.07
   0  -1   7   28.05    1.01
   0  -1   7   25.73    1.08
   0  -1   7   27.02    1.16
  -1   1  -7    8.84    0.57
  -1   1  -7    7.39    0.73
   1  -1   7    8.40    0.52
   1  -1   7    8.55    0.67
  -2   1  -7   13.25    0.85
  -2   1  -7   14.15    0.65
   2  -1   7   12.82    0.60
   2  -1   7   12.69    0.85
  -3   1  -7    1.59    0.43
   3  -1   7    2.04    0.30
   3  -1   7    2.19    0.48
  -4   1  -7   67.11    2.18
   4  -1   7   65.14    2.09
  -5   1  -7   17.53    1.22
   5  -1   7   13.51    1.03
  -6   1  -7   12.36    1.32
   6  -1   7    9.98    1.07
  -7   1  -7    2.44    0.75
   7  -1   7    2.38    0.60
  -8   1  -7    3.21    0.87
   8  -1   7    3.53    0.73
  -9   1  -7    0.39    0.56
 -10   1  -7    0.48    0.60
   9   0  -7    0.14    0.67
  -9   0   7    0.54    0.54
  -9   0   7    0.36    0.55
   8   0  -7    1.12    0.73
  -8   0   7    1.22    0.63
  -8   0   7    0.53    0.59
   7   0  -7    3.14    0.83
  -7   0   7    5.27    0.99
  -7   0   7    4.75    0.93
   6   0  -7   -0.10    0.39
  -6   0   7   -0.18    0.32
  -6   0   7    0.22    0.43
   5   0  -7    8.58    1.10
  -5   0   7    9.70    1.16
  -5   0   7    9.14    1.08
   4   0  -7    4.62    0.78
  -4   0   7    4.58    0.73
  -4   0   7    6.12    0.83
   3   0  -7    2.69    0.58
  -3   0   7    3.36    0.60
  -3   0   7    2.86    0.57
  -2   0   7    5.82    0.73
  -2   0   7    4.78    0.64
  -2   0   7    5.55    0.68
  -1   0   7   67.90    1.86
  -1   0   7   69.14    1.72
  -1   0   7   70.05    1.89
  -1   0   7   69.02    1.89
   0   0   7    0.16    0.20
   0   0   7    0.17    0.22
   0   0   7    0.24    0.20
   0   0   7   -0.03    0.17
  -1   0  -7    3.91    0.50
   1   0   7    4.57    0.57
   1   0   7    5.45    0.55
   1   0   7    5.61    0.51
  -2   0  -7    1.19    0.23
  -2   0  -7    1.55    0.38
   2   0   7    1.46    0.28
   2   0   7    1.70    0.40
  -3   0  -7    2.86    0.48
   3   0   7    2.91    0.37
   3   0   7    3.29    0.57
  -4   0  -7   11.00    0.87
   4   0   7   11.12    0.66
   4   0   7   10.66    0.82
  -5   0  -7   -0.31    0.36
   5   0   7   -0.08    0.19
   5   0   7    0.57    0.36
  -6   0  -7   45.38    1.95
   6   0   7   45.14    1.82
  -7   0  -7    0.14    0.40
   7   0   7    0.71    0.42
  -8   0  -7    7.45    1.13
   8   0   7    9.15    1.07
  -9   0  -7   20.39    1.61
 -10   0  -7    0.56    0.60
 -11   0  -7    3.17    1.05
   9  -1  -7    6.03    1.26
  -9   1   7    4.62    1.10
  -9   1   7    4.13    0.99
   8  -1  -7    2.02    0.77
  -8   1   7    4.28    0.99
  -8   1   7    2.86    0.80
   7  -1  -7   10.36    1.36
  -7   1   7    9.62    1.28
  -7   1   7   12.32    1.41
   6  -1  -7    1.41    0.57
  -6   1   7    1.78    0.63
  -6   1   7    2.41    0.66
   5  -1  -7   18.08    1.31
  -5   1   7   14.70    1.14
  -5   1   7   15.36    1.19
   4  -1  -7   49.65    2.00
  -4   1   7   43.57    1.82
  -4   1   7   50.07    1.92
  -3   1   7   21.96    1.17
  -3   1   7   22.54    1.22
   2  -1  -7    3.16    0.44
  -2   1   7    2.85    0.51
  -2   1   7    4.37    0.62
  -2   1   7    3.50    0.52
  -1   1   7    7.24    0.70
  -1   1   7    5.96    0.65
  -1   1   7    6.34    0.70
   0   1   7   21.43    0.98
   0   1   7   21.68    0.92
   0   1   7   21.71    0.98
   0   1   7   21.97    0.90
  -1  -1  -7    3.75    0.46
   1   1   7    4.05    0.50
   1   1   7    3.58    0.53
   1   1   7    3.47    0.41
  -2  -1  -7    0.36    0.21
   2   1   7    0.46    0.17
   2   1   7    0.44    0.27
   2   1   7    0.41    0.21
  -3  -1  -7   10.48    0.70
   3   1   7   10.07    0.77
   3   1   7   10.35    0.65
  -4  -1  -7    5.73    0.68
   4   1   7    7.45    0.68
   4   1   7    7.40    0.81
  -5  -1  -7    0.47    0.40
   5   1   7    1.47    0.45
   5   1   7    0.70    0.30
  -6  -1  -7    1.93    0.62
   6   1   7    2.05    0.48
   6   1   7    1.95    0.55
  -7  -1  -7   77.08    2.64
   7   1   7   68.61    2.31
   7   1   7   68.89    2.40
  -8  -1  -7   11.79    1.33
   8   1   7   12.09    1.20
  -9  -1  -7    6.52    1.09
 -10  -1  -7    2.55    0.81
 -11  -1  -7    1.53    0.80
   9  -2  -7    0.43    0.68
  -9   2   7    0.78    0.60
  -9   2   7   -0.34    0.52
   8  -2  -7    0.24    0.57
  -8   2   7    0.37    0.52
  -8   2   7    1.92    0.69
   7  -2  -7    1.02    0.59
  -7   2   7    1.16    0.56
  -7   2   7    0.32    0.44
   6  -2  -7   -0.03    0.38
  -6   2   7   -0.17    0.30
  -6   2   7   -0.17    0.30
   5  -2  -7   29.79    1.68
  -5   2   7   29.60    1.61
  -5   2   7   29.28    1.56
   4  -2  -7    8.08    1.03
  -4   2   7    6.50    0.86
  -4   2   7    7.07    0.87
   3  -2  -7   14.67    0.78
  -3   2   7   15.99    1.08
  -3   2   7   16.45    1.09
  -3   2   7   14.72    0.95
   2  -2  -7    2.71    0.44
  -2   2   7    2.74    0.48
  -2   2   7    2.77    0.52
  -2   2   7    2.63    0.50
   1  -2  -7    1.27    0.33
  -1   2   7    1.72    0.39
  -1   2   7    1.59    0.35
  -1   2   7    1.46    0.37
   0  -2  -7    9.73    0.69
   0   2   7    8.04    0.60
   0   2   7    9.24    0.55
   0   2   7    8.88    0.67
   1   2   7   31.14    1.01
   1   2   7   30.70    1.16
   1   2   7   30.48    1.20
  -2  -2  -7   25.40    0.90
   2   2   7   25.28    0.76
   2   2   7   22.87    0.99
   2   2   7   24.22    1.11
  -3  -2  -7   30.49    1.06
   3   2   7   30.13    1.27
   3   2   7   29.56    0.65
   3   2   7   29.74    1.14
  -4  -2  -7    1.38    0.36
   4   2   7    1.48    0.42
   4   2   7    1.21    0.34
  -5  -2  -7  160.56    3.38
   5   2   7  149.93    3.16
   5   2   7  153.18    3.36
  -6  -2  -7    3.56    0.68
   6   2   7    4.55    0.71
   6   2   7    3.55    0.62
  -7  -2  -7    2.28    0.62
   7   2   7    3.03    0.60
   7   2   7    2.73    0.57
  -8  -2  -7    8.00    1.10
   8   2   7    6.78    0.93
   8   2   7    6.76    0.91
  -9  -2  -7    0.35    0.50
 -10  -2  -7    0.57    0.59
 -11  -2  -7    1.31    0.73
  -9   3   7    2.65    0.87
  -9   3   7    0.86    0.69
   8  -3  -7    1.10    0.64
  -8   3   7    1.39    0.71
  -8   3   7    0.66    0.60
   7  -3  -7    2.12    0.74
  -7   3   7    0.64    0.51
  -7   3   7    1.44    0.62
   6  -3  -7   -0.27    0.41
  -6   3   7   -0.41    0.37
  -6   3   7    0.39    0.44
   5  -3  -7    8.06    1.10
  -5   3   7    6.77    0.95
  -5   3   7    8.90    1.08
  -4   3   7   32.48    1.65
  -4   3   7   31.48    1.51
   3  -3  -7    0.35    0.35
  -3   3   7    0.19    0.32
  -3   3   7    0.09    0.28
  -3   3   7    0.01    0.30
   2  -3  -7    0.17    0.28
  -2   3   7    0.22    0.24
  -2   3   7    0.23    0.27
  -2   3   7    0.56    0.33
   1  -3  -7    0.45    0.30
  -1   3   7    0.14    0.26
  -1   3   7    0.12    0.17
  -1   3   7    0.71    0.31
   0  -3  -7   42.52    1.43
   0   3   7   44.63    1.41
   0   3   7   42.99    1.15
   0   3   7   42.53    1.51
  -1  -3  -7   55.24    1.68
   1   3   7   58.25    1.74
   1   3   7   59.94    1.52
  -2  -3  -7   70.11    1.43
  -2  -3  -7   69.49    2.00
   2   3   7   69.48    1.50
   2   3   7   71.76    1.92
  -3  -3  -7    7.38    0.49
   3   3   7    7.42    0.38
   3   3   7    8.41    0.67
   3   3   7   10.69    0.94
  -4  -3  -7   11.66    0.70
   4   3   7   11.28    0.86
   4   3   7   11.01    0.78
  -5  -3  -7   21.38    1.03
   5   3   7   21.15    1.18
   5   3   7   21.55    1.14
  -6  -3  -7    1.63    0.48
   6   3   7    2.29    0.55
   6   3   7    1.70    0.52
  -7  -3  -7   -0.10    0.34
   7   3   7    0.32    0.36
   7   3   7   -0.27    0.26
  -8  -3  -7   14.36    1.14
   8   3   7   13.68    1.05
   8   3   7   14.62    1.14
  -9  -3  -7    0.46    0.49
   9   3   7    0.80    0.54
 -10  -3  -7    2.34    0.84
   8  -4  -7    2.16    0.84
  -8   4   7    1.27    0.69
  -8   4   7    0.53    0.50
   7  -4  -7    1.43    0.69
  -7   4   7    2.32    0.76
  -7   4   7    1.16    0.55
   6  -4  -7    1.17    0.57
  -6   4   7    0.55    0.45
  -6   4   7    0.37    0.45
   5  -4  -7    1.34    0.55
  -5   4   7    2.23    0.69
  -5   4   7    1.76    0.53
  -4   4   7    4.25    0.73
  -4   4   7    4.28    0.77
  -4   4   7    4.96    0.75
   3  -4  -7    0.23    0.37
  -3   4   7    0.54    0.40
  -3   4   7   -0.39    0.28
  -3   4   7    0.29    0.28
   2  -4  -7    2.63    0.52
  -2   4   7    3.68    0.66
  -2   4   7    2.85    0.59
  -2   4   7    2.55    0.46
   1  -4  -7   14.18    0.90
  -1   4   7   16.53    1.01
  -1   4   7   15.18    0.95
  -1   4   7   14.02    0.72
   0  -4  -7    6.39    0.72
   0   4   7    7.08    0.43
   0   4   7    8.45    0.85
   0   4   7    6.34    0.66
  -1  -4  -7   25.54    1.16
   1   4   7   28.36    1.23
   1   4   7   26.30    1.03
  -2  -4  -7    2.25    0.23
  -2  -4  -7    2.62    0.50
   2   4   7    2.51    0.50
   2   4   7    2.00    0.32
  -3  -4  -7    3.38    0.34
  -3  -4  -7    3.83    0.63
   3   4   7    3.08    0.34
   3   4   7    2.61    0.48
  -4  -4  -7    2.94    0.55
  -4  -4  -7    2.42    0.36
   4   4   7    2.65    0.51
  -5  -4  -7    2.08    0.52
  -5  -4  -7    2.34    0.43
   5   4   7    2.61    0.54
  -6  -4  -7   41.65    1.53
  -6  -4  -7   39.39    1.68
   6   4   7   37.82    1.67
  -7  -4  -7    0.97    0.46
   7   4   7    1.18    0.46
  -8  -4  -7   17.00    1.17
   8   4   7   18.61    1.31
   9   4   7    6.53    0.99
  10   4   7    0.11    0.50
   8  -5  -7    1.85    0.81
  -8   5   7    2.14    0.73
  -8   5   7    3.05    0.91
   7  -5  -7    2.70    0.79
  -7   5   7    1.45    0.68
  -7   5   7    0.48    0.57
   6  -5  -7    2.70    0.78
  -6   5   7    2.32    0.71
  -6   5   7    2.86    0.77
   5  -5  -7    1.03    0.52
  -5   5   7    0.14    0.36
  -5   5   7    0.10    0.34
  -4   5   7   -0.05    0.30
  -4   5   7   -0.04    0.32
  -4   5   7    0.00    0.36
   3  -5  -7    2.20    0.60
  -3   5   7    1.77    0.46
  -3   5   7    2.62    0.62
  -3   5   7    1.69    0.52
   2  -5  -7   13.40    0.99
  -2   5   7   14.45    0.83
  -2   5   7   13.63    1.04
  -2   5   7   14.56    1.03
   1  -5  -7   34.89    1.42
  -1   5   7   36.59    1.15
  -1   5   7   36.03    1.49
  -1   5   7   38.43    1.61
   0  -5  -7   10.34    0.95
   0   5   7   10.80    0.79
   0   5   7   10.82    0.85
  -1  -5  -7    7.36    0.81
   1   5   7    7.87    0.63
   1   5   7   10.52    0.97
  -2  -5  -7   12.82    0.90
   2   5   7   15.89    0.97
   2   5   7   14.39    0.76
  -3  -5  -7    0.70    0.35
   3   5   7    0.55    0.21
   3   5   7    0.29    0.26
  -4  -5  -7    1.18    0.42
   4   5   7    0.87    0.38
  -5  -5  -7   45.96    1.79
   5   5   7   49.08    1.87
  -6  -5  -7    5.01    0.75
   6   5   7    3.98    0.72
  -7  -5  -7    4.98    0.79
   7   5   7    5.56    0.89
  -8  -5  -7    0.94    0.48
   8   5   7    1.16    0.51
   9   5   7    3.80    0.79
  10   5   7    0.39    0.50
  11   5   7    2.74    0.82
   8  -6  -7   -0.08    0.48
  -8   6   7    0.08    0.53
  -8   6   7    0.48    0.66
   7  -6  -7    3.35    0.82
  -7   6   7    5.10    1.06
  -7   6   7    4.55    1.04
   6  -6  -7    8.84    1.24
  -6   6   7    9.75    1.29
  -6   6   7    8.79    1.18
  -5   6   7    3.38    0.72
  -5   6   7    2.49    0.69
  -4   6   7    9.65    1.04
  -4   6   7    9.99    1.23
  -4   6   7    7.42    1.01
   3  -6  -7    7.77    0.99
  -3   6   7   10.43    1.16
  -3   6   7    9.08    1.06
  -3   6   7    8.03    0.85
   2  -6  -7    0.00    0.39
  -2   6   7    1.13    0.46
  -2   6   7    0.49    0.33
   1  -6  -7   32.07    1.51
  -1   6   7   29.95    1.46
  -1   6   7   30.71    1.49
   0  -6  -7    1.54    0.54
   0   6   7    2.19    0.52
   0   6   7    1.17    0.39
  -1  -6  -7    2.68    0.57
   1   6   7    2.49    0.46
   1   6   7    2.64    0.52
  -2  -6  -7   21.94    1.22
   2   6   7   19.83    1.14
   2   6   7   23.82    1.06
  -3  -6  -7    7.34    0.88
   3   6   7    6.43    0.81
   3   6   7    6.44    0.65
  -4  -6  -7   12.43    0.98
   4   6   7   12.58    1.00
   4   6   7   12.93    0.69
  -5  -6  -7    4.28    0.72
   5   6   7    6.21    0.85
  -6  -6  -7    3.34    0.68
   6   6   7    2.45    0.62
  -7  -6  -7    4.86    0.77
   7   6   7    5.74    0.90
  -8  -6  -7   10.65    1.14
   8   6   7   12.95    1.41
   9   6   7    2.35    0.75
  10   6   7    0.95    0.56
  11   6   7    3.13    0.94
   7  -7  -7    1.59    0.72
  -7   7   7    1.12    0.67
   6  -7  -7    1.15    0.60
  -6   7   7    1.55    0.66
  -5   7   7    4.96    0.99
  -4   7   7   57.22    2.45
  -4   7   7   56.67    2.35
   3  -7  -7    8.15    1.06
  -3   7   7    9.19    1.11
  -3   7   7    8.37    1.04
   2  -7  -7   21.54    1.42
  -2   7   7   19.02    1.29
  -2   7   7   20.46    1.29
   1  -7  -7    1.01    0.56
  -1   7   7    1.93    0.54
  -1   7   7    1.21    0.46
   0  -7  -7    1.22    0.57
   0   7   7    1.26    0.47
   0   7   7    1.65    0.47
  -1  -7  -7    5.88    0.82
   1   7   7    5.21    0.70
   1   7   7    5.83    0.78
  -2  -7  -7    8.17    0.95
   2   7   7   10.57    0.81
   2   7   7   10.85    1.05
  -3  -7  -7   14.88    1.09
   3   7   7   16.61    1.09
   3   7   7   17.63    0.94
  -4  -7  -7    2.45    0.65
   4   7   7    2.21    0.44
   4   7   7    1.49    0.48
  -5  -7  -7    3.14    0.71
   5   7   7    3.06    0.68
  -6  -7  -7   12.12    1.19
   6   7   7    8.93    1.08
  -7  -7  -7    4.34    0.78
   7   7   7    5.48    0.92
  -8  -7  -7   46.58    2.01
   8   7   7   48.63    2.31
   9   7   7    0.44    0.51
  10   7   7    1.89    0.73
  11   7   7    5.24    1.08
   7  -8  -7    2.84    0.91
  -7   8   7    1.20    0.71
   6  -8  -7   11.19    1.45
  -6   8   7   11.32    1.53
  -5   8   7   12.88    1.50
  -4   8   7   -0.26    0.39
  -4   8   7    1.32    0.53
   3  -8  -7    7.00    1.07
  -3   8   7    6.66    0.99
  -3   8   7    5.37    0.90
   2  -8  -7   38.85    1.88
  -2   8   7   39.61    1.84
  -2   8   7   39.45    1.91
   1  -8  -7   13.12    1.36
  -1   8   7   12.08    1.24
  -1   8   7   12.65    1.25
   0  -8  -7    1.23    0.57
   0   8   7    1.68    0.50
   0   8   7    1.22    0.48
  -1  -8  -7   31.26    1.71
   1   8   7   29.14    1.46
   1   8   7   33.61    1.58
  -2  -8  -7  100.60    2.91
   2   8   7  100.12    2.84
   2   8   7  100.20    2.64
  -3  -8  -7   27.12    1.49
   3   8   7   29.21    1.31
   3   8   7   26.94    1.45
  -4  -8  -7   22.94    1.39
   4   8   7   26.86    1.49
   4   8   7   24.92    1.20
  -5  -8  -7    9.21    1.08
   5   8   7    9.57    1.11
  -6  -8  -7    9.61    1.14
   6   8   7   11.92    1.31
  -7  -8  -7   30.12    1.65
   7   8   7   32.51    1.84
  -8  -8  -7    8.50    1.11
   8   8   7    7.63    1.15
   9   8   7   -0.02    0.46
  10   8   7    3.00    0.88
  11   8   7    7.03    1.27
   6  -9  -7    6.54    1.10
  -6   9   7    5.83    1.20
  -5   9   7    3.55    0.87
  -5   9   7    6.01    1.07
  -4   9   7   12.30    1.44
  -4   9   7   10.77    1.29
   3  -9  -7    0.13    0.56
  -3   9   7   -0.29    0.30
  -3   9   7   -0.31    0.35
   2  -9  -7    4.39    0.91
  -2   9   7    2.29    0.68
  -2   9   7    3.64    0.78
   1  -9  -7   26.03    1.70
  -1   9   7   27.31    1.59
  -1   9   7   27.96    1.61
   0  -9  -7   68.01    2.59
   0   9   7   65.46    2.39
   0   9   7   65.93    2.37
  -1  -9  -7   -0.12    0.43
   1   9   7    0.16    0.40
   1   9   7   -0.14    0.30
  -2  -9  -7   11.74    1.31
   2   9   7   10.37    1.10
   2   9   7   10.81    1.10
  -3  -9  -7    2.37    0.71
   3   9   7    4.37    0.69
   3   9   7    4.11    0.75
  -4  -9  -7   22.47    1.45
   4   9   7   22.38    1.42
   4   9   7   22.60    1.24
  -5  -9  -7    0.26    0.41
   5   9   7    0.52    0.44
  -6  -9  -7   16.99    1.31
   6   9   7   19.16    1.40
  -7  -9  -7    7.99    1.06
   7   9   7   13.75    1.49
  -8  -9  -7    0.46    0.49
   8   9   7    0.06    0.39
   9   9   7    5.47    1.08
  10   9   7    1.30    0.71
  -5  10   7    0.21    0.49
  -4  10   7    0.43    0.55
  -4  10   7    1.00    0.59
   3 -10  -7   -0.11    0.58
  -3  10   7    0.22    0.49
  -3  10   7    0.37    0.46
   2 -10  -7    1.30    0.70
  -2  10   7    1.36    0.52
  -2  10   7    0.79    0.53
   1 -10  -7    8.66    1.27
  -1  10   7   11.17    1.26
  -1  10   7   10.65    1.27
   0 -10  -7    1.79    0.76
   0  10   7    3.13    0.73
   0  10   7    2.90    0.67
  -1 -10  -7    4.25    0.91
   1  10   7    4.08    0.80
   1  10   7    3.60    0.75
  -2 -10  -7   64.15    2.57
   2  10   7   65.03    2.39
   2  10   7   64.99    2.32
  -3 -10  -7    1.52    0.65
   3  10   7    0.99    0.49
   3  10   7    1.49    0.50
  -4 -10  -7    0.08    0.53
   4  10   7   -0.11    0.37
   4  10   7    0.00    0.32
  -5 -10  -7    1.27    0.61
   5  10   7    0.46    0.42
  -6 -10  -7   17.45    1.37
   6  10   7   16.85    1.62
  -7 -10  -7    0.33    0.46
   7  10   7    0.50    0.46
  -8 -10  -7    6.28    1.05
   8  10   7    5.67    1.04
   9  10   7    8.29    1.32
  10  10   7   12.54    1.78
  -4  11   7    3.14    0.86
   3 -11  -7    7.75    1.24
  -3  11   7   10.27    1.41
  -3  11   7    6.84    1.07
   2 -11  -7    3.11    0.93
  -2  11   7    4.19    0.91
  -2  11   7    4.75    0.88
   1 -11  -7    6.31    1.15
  -1  11   7    8.12    1.16
  -1  11   7    7.50    1.13
   0 -11  -7   23.07    1.75
   0  11   7   20.27    1.44
   0  11   7   23.78    1.65
  -1 -11  -7   -0.54    0.50
   1  11   7   -0.22    0.28
   1  11   7   -0.02    0.44
  -2 -11  -7   -0.04    0.56
   2  11   7    0.35    0.38
   2  11   7    0.12    0.38
  -3 -11  -7    8.22    1.23
   3  11   7    8.80    1.09
   3  11   7    8.05    1.09
  -4 -11  -7    1.74    0.73
   4  11   7    0.56    0.44
   4  11   7    0.42    0.46
  -5 -11  -7    0.38    0.56
   5  11   7   -0.14    0.31
  -6 -11  -7    5.16    1.05
   6  11   7    4.06    0.94
  -7 -11  -7    1.94    0.72
   7  11   7    1.13    0.57
   8  11   7    3.47    0.88
   9  11   7    0.10    0.56
   3 -12  -7    2.55    0.95
  -3  12   7    3.74    0.94
   2 -12  -7    1.23    0.75
  -2  12   7    2.42    0.84
  -2  12   7    1.98    0.69
   1 -12  -7   -0.56    0.66
  -1  12   7    0.38    0.53
  -1  12   7    0.85    0.58
   0 -12  -7    1.05    0.72
   0  12   7   -0.02    0.51
   0  12   7   -0.35    0.36
  -1 -12  -7    5.15    1.15
   1  12   7    4.13    0.86
   1  12   7    6.66    1.04
  -2 -12  -7    2.59    0.96
   2  12   7    3.11    0.75
   2  12   7    1.81    0.66
  -3 -12  -7    1.45    0.79
   3  12   7    3.23    0.75
   3  12   7    4.20    0.84
  -4 -12  -7   -0.29    0.60
   4  12   7    1.11    0.55
   4  12   7    0.99    0.52
  -5 -12  -7    1.92    0.78
   5  12   7    0.94    0.52
  -6 -12  -7    1.56    0.73
   6  12   7    2.34    0.72
  -7 -12  -7   -0.52    0.52
   7  12   7    1.67    0.68
   8  12   7   -0.10    0.44
   9  12   7    0.70    0.56
   3 -13  -7    1.82    0.86
   2 -13  -7    2.88    1.03
   1 -13  -7    1.38    0.83
  -1  13   7    0.03    0.60
   0 -13  -7    0.38    0.81
   0  13   7    1.54    0.61
   0  13   7    0.53    0.48
  -1 -13  -7    0.91    0.86
   1  13   7    1.31    0.52
   1  13   7    1.49    0.64
  -2 -13  -7    2.14    0.97
   2  13   7    1.98    0.66
   2  13   7    5.73    1.04
  -3 -13  -7    0.50    0.67
   3  13   7    1.03    0.53
   3  13   7    1.61    0.67
  -4 -13  -7    0.28    0.68
   4  13   7    1.66    0.59
   4  13   7    0.48    0.46
  -5 -13  -7   -0.64    0.51
   5  13   7    1.08    0.51
  -6 -13  -7    9.47    1.46
   6  13   7    6.98    1.19
  -7 -13  -7    7.09    1.28
   7  13   7    7.57    1.24
   8  13   7    2.32    0.87
   2 -14  -7    5.83    1.36
   1 -14  -7   19.68    2.19
  -1  14   7   17.97    1.97
   0 -14  -7    0.17    0.74
   0  14   7    1.25    0.66
  -1 -14  -7   -0.33    0.72
   1  14   7   -0.36    0.37
   1  14   7   -0.21    0.49
  -2 -14  -7    1.85    0.91
   2  14   7    1.08    0.57
   2  14   7    1.78    0.74
  -3 -14  -7    8.53    1.44
   3  14   7    8.60    1.23
   3  14   7    8.02    1.17
  -4 -14  -7    1.26    0.82
   4  14   7    0.25    0.46
   4  14   7    0.27    0.49
  -5 -14  -7    4.43    1.12
   5  14   7    4.49    0.99
   5  14   7    4.84    1.08
  -6 -14  -7   -0.05    0.67
   6  14   7   -0.19    0.38
  -7 -14  -7    1.86    0.90
   7  14   7    2.18    0.90
  -1 -15  -7    3.46    1.13
   1  15   7    3.11    0.94
  -2 -15  -7    2.08    0.97
   2  15   7    3.41    0.99
  -3 -15  -7   13.74    1.93
   3  15   7   12.66    1.59
   3  15   7   14.53    1.65
  -4 -15  -7    5.01    1.25
   4  15   7    4.92    0.99
   4  15   7    4.06    1.00
  -5 -15  -7    0.89    0.85
   5  15   7    0.75    0.58
   5  15   7    0.69    0.75
  -6 -15  -7    1.15    0.82
  -7 -15  -7    0.23    0.76
   4  16   7    0.70    0.55
   4  16   7    0.49    0.58
   3  12  -8    2.78    1.00
   3  12  -8    1.87    0.93
   2  12  -8   -0.65    0.64
   2  12  -8    0.83    0.59
   1  12  -8   -0.20    0.54
   1  12  -8   -0.17    0.65
  -1 -12   8    0.29    0.49
   0  12  -8    1.56    0.84
   0  12  -8    0.41    0.59
   0 -12   8    1.14    0.64
  -5 -11   8    0.38    0.64
   4  11  -8    4.36    1.07
   4  11  -8    2.00    0.73
   3  11  -8    2.92    0.85
   3  11  -8    4.51    1.06
   2  11  -8    9.33    1.38
   2  11  -8   10.85    1.54
   1  11  -8    0.28    0.60
   1  11  -8   -0.57    0.44
  -1 -11   8   -0.20    0.47
   0  11  -8    0.58    0.64
   0  11  -8    0.44    0.56
   0 -11   8    0.59    0.56
  -1  11  -8    0.82    0.72
  -1  11  -8    0.10    0.56
   1 -11   8   -0.18    0.46
  -2  11  -8    7.48    1.39
   2 -11   8    6.51    1.24
  -6 -10   8    4.68    1.08
   5  10  -8    5.20    1.19
  -5 -10   8    8.26    1.29
   4  10  -8   -0.57    0.51
  -4 -10   8    0.22    0.52
   3  10  -8    3.28    0.84
   3  10  -8    6.53    1.27
   2  10  -8    2.14    0.72
   2  10  -8    2.34    0.86
  -2 -10   8    2.45    0.73
   1  10  -8    0.24    0.52
   1  10  -8    0.62    0.56
  -1 -10   8    0.60    0.52
   0  10  -8   -0.45    0.51
   0  10  -8   -0.02    0.54
   0 -10   8    0.75    0.48
  -1  10  -8   -0.96    0.52
  -1  10  -8    0.30    0.62
   1 -10   8    0.21    0.47
  -2  10  -8    0.03    0.54
   2 -10   8    1.62    0.69
  -3  10  -8    0.38    0.67
   3 -10   8    0.91    0.64
  -4  10  -8    0.82    0.72
   4 -10   8    0.57    0.63
   6   9  -8    2.70    0.98
  -6  -9   8    2.34    0.80
   5   9  -8   -0.04    0.61
  -5  -9   8    1.31    0.67
   4   9  -8    0.44    0.54
  -4  -9   8    0.17    0.45
   3   9  -8    2.76    0.86
  -3  -9   8    1.69    0.66
   2   9  -8    0.22    0.42
   2   9  -8    0.10    0.49
  -2  -9   8    0.05    0.32
   1   9  -8   -0.30    0.37
   1   9  -8    0.26    0.47
  -1  -9   8    0.24    0.43
   0   9  -8    4.04    0.91
   0   9  -8    2.69    0.79
   0  -9   8    1.88    0.61
  -1   9  -8    7.54    1.24
  -1   9  -8   12.18    1.42
   1  -9   8   11.67    1.41
  -2   9  -8   -0.91    0.36
   2  -9   8    0.19    0.44
  -3   9  -8    1.04    0.75
   3  -9   8    0.79    0.55
  -4   9  -8   -0.25    0.55
   4  -9   8   -0.13    0.46
  -5   9  -8    1.50    0.82
   5  -9   8    1.73    0.76
   8   8  -8   -0.49    0.62
   7   8  -8    0.46    0.59
  -7  -8   8    0.96    0.65
   6   8  -8    2.39    0.76
  -6  -8   8    3.18    0.85
   5   8  -8    1.14    0.71
  -5  -8   8    1.11    0.61
   4   8  -8    0.29    0.55
  -4  -8   8    0.29    0.44
   3   8  -8    0.57    0.61
  -3  -8   8    0.87    0.54
   2   8  -8    0.95    0.60
   2   8  -8    0.16    0.41
  -2  -8   8    0.41    0.45
   1   8  -8   13.46    1.37
   1   8  -8   10.86    1.34
  -1  -8   8   12.66    1.32
   0   8  -8    3.64    0.80
   0   8  -8    5.62    1.02
   0  -8   8    6.86    1.04
  -1   8  -8    1.14    0.53
  -1   8  -8    1.40    0.60
   1  -8   8    0.70    0.52
  -2   8  -8    9.10    1.29
   2  -8   8   10.40    1.35
  -3   8  -8    1.22    0.66
   3  -8   8    0.27    0.49
  -4   8  -8    0.79    0.64
   4  -8   8   -0.17    0.37
  -5   8  -8    0.45    0.55
   5  -8   8    0.72    0.59
  -6   8  -8    1.70    0.86
   6  -8   8    1.89    0.85
   8   7  -8    3.78    1.07
   7   7  -8    3.11    0.98
   7   7  -8    4.00    1.02
  -7  -7   8    3.51    0.92
   6   7  -8    0.40    0.64
   6   7  -8    0.94    0.63
  -6  -7   8    0.50    0.51
   5   7  -8    3.79    0.87
  -5  -7   8    3.03    0.83
   4   7  -8    0.98    0.61
  -4  -7   8    0.39    0.46
   3   7  -8    8.80    1.16
  -3  -7   8    9.68    1.29
   2   7  -8    4.19    0.84
  -2  -7   8    3.91    0.81
  -2  -7   8    4.59    0.78
   1   7  -8    5.79    0.94
   1   7  -8    5.82    0.97
  -1  -7   8    6.98    0.93
   0   7  -8    8.50    1.18
   0   7  -8    9.34    1.10
   0  -7   8   11.37    1.25
  -1   7  -8    9.57    1.23
  -1   7  -8   10.12    1.12
   1  -7   8   14.86    1.47
  -2   7  -8    5.76    1.06
  -2   7  -8    5.79    0.88
   2  -7   8    7.48    1.12
  -3   7  -8    5.88    1.06
   3  -7   8    5.10    0.96
  -4   7  -8    1.17    0.70
   4  -7   8    0.24    0.46
  -5   7  -8    0.03    0.57
   5  -7   8    1.32    0.64
  -6   7  -8    0.68    0.73
   6  -7   8    1.99    0.74
  -7   7  -8    0.34    0.64
   7  -7   8    1.34    0.70
   8   6  -8   -0.34    0.47
   8   6  -8   -0.13    0.65
  -8  -6   8    0.91    0.63
   7   6  -8    2.01    0.78
   7   6  -8    2.91    0.92
  -7  -6   8    2.91    0.86
   6   6  -8    0.44    0.52
   6   6  -8    1.12    0.63
  -6  -6   8    0.79    0.52
   5   6  -8    0.29    0.45
   5   6  -8    0.78    0.50
  -5  -6   8    0.74    0.51
   4   6  -8   15.48    1.57
   4   6  -8   12.39    1.24
  -4  -6   8   12.39    1.40
   3   6  -8    4.26    0.81
  -3  -6   8    5.15    0.89
   2   6  -8    1.16    0.50
  -2  -6   8    0.62    0.41
  -2  -6   8    1.30    0.52
   1   6  -8    7.75    1.05
   1   6  -8   10.28    1.13
  -1  -6   8    8.44    0.95
   0   6  -8    0.72    0.49
   0   6  -8    0.87    0.48
   0  -6   8    0.48    0.39
  -1   6  -8    4.28    0.87
  -1   6  -8    3.47    0.70
   1  -6   8    4.43    0.81
  -2   6  -8    2.04    0.65
  -2   6  -8    2.95    0.63
   2  -6   8    2.65    0.69
  -3   6  -8    4.92    0.95
   3  -6   8    5.50    0.95
  -4   6  -8    3.68    0.91
   4  -6   8    2.99    0.76
  -5   6  -8    3.41    0.92
   5  -6   8    1.67    0.66
  -6   6  -8    0.84    0.69
   6  -6   8    0.34    0.49
  -7   6  -8    3.02    0.97
   7  -6   8    3.21    0.88
  -8   6  -8    1.36    0.95
   8  -6   8    1.04    0.65
   8   5  -8    0.82    0.67
   8   5  -8   -0.01    0.53
  -8  -5   8    0.14    0.54
   7   5  -8   -0.26    0.50
   7   5  -8   -0.01    0.49
  -7  -5   8    0.15    0.50
   6   5  -8    6.19    1.05
   6   5  -8    7.29    1.13
  -6  -5   8    8.46    1.22
   5   5  -8    3.84    0.81
   5   5  -8    3.56    0.82
  -5  -5   8    4.73    0.94
   4   5  -8    2.78    0.70
   4   5  -8    2.78    0.65
  -4  -5   8    3.49    0.82
   3   5  -8   11.24    1.05
   3   5  -8   10.22    1.18
  -3  -5   8    8.83    1.12
   2   5  -8    4.51    0.81
  -2  -5   8    5.13    0.85
  -2  -5   8    4.70    0.69
   1   5  -8   51.43    1.94
  -1  -5   8   49.65    2.13
  -1  -5   8   52.21    1.89
   0   5  -8   12.70    1.30
   0   5  -8   13.46    1.04
   0  -5   8   14.29    1.06
  -1   5  -8    3.66    0.66
  -1   5  -8    2.29    0.61
   1  -5   8    3.24    0.66
  -2   5  -8    0.51    0.40
  -2   5  -8    0.83    0.47
   2  -5   8    0.38    0.41
  -3   5  -8    2.96    0.74
   3  -5   8    2.66    0.66
  -4   5  -8   34.23    1.92
   4  -5   8   33.79    1.85
  -5   5  -8    5.42    1.04
   5  -5   8    6.18    1.01
  -6   5  -8    1.19    0.65
   6  -5   8    1.71    0.69
  -7   5  -8    2.21    0.90
   7  -5   8    2.73    0.81
  -8   5  -8    5.71    1.23
   8  -5   8    4.62    1.00
   8   4  -8    0.51    0.56
   8   4  -8    0.77    0.80
  -8  -4   8    0.70    0.69
   7   4  -8   12.95    1.54
  -7  -4   8   14.51    1.66
   6   4  -8    7.68    1.18
   6   4  -8    9.13    1.24
  -6  -4   8    6.78    1.13
   5   4  -8    4.85    0.87
   5   4  -8    5.19    0.94
  -5  -4   8    5.26    0.93
   4   4  -8    0.51    0.48
   4   4  -8    1.17    0.52
  -4  -4   8    1.21    0.55
   3   4  -8    3.75    0.68
   3   4  -8    3.66    0.77
  -3  -4   8    3.17    0.70
   2   4  -8    9.10    0.88
   2   4  -8    7.89    0.95
  -2  -4   8    8.32    0.82
  -2  -4   8    7.45    0.96
   1   4  -8    5.11    0.73
  -1  -4   8    7.20    0.94
  -1  -4   8    6.83    0.76
   0   4  -8    2.31    0.51
   0   4  -8    2.52    0.58
   0  -4   8    1.47    0.45
  -1   4  -8    0.88    0.45
  -1   4  -8    1.74    0.47
   1  -4   8    1.53    0.49
  -2   4  -8    1.77    0.50
  -2   4  -8    1.59    0.54
   2  -4   8    2.13    0.55
  -3   4  -8    3.90    0.74
   3  -4   8    4.72    0.78
  -4   4  -8   35.68    1.90
   4  -4   8   36.36    1.80
  -5   4  -8    2.49    0.75
   5  -4   8    3.31    0.73
  -6   4  -8    0.91    0.59
   6  -4   8    0.91    0.53
  -7   4  -8    3.27    0.92
   7  -4   8    5.01    0.96
  -8   4  -8    1.44    0.76
   8  -4   8    1.72    0.67
  -9   4  -8    0.51    0.69
   8   3  -8    0.68    0.58
  -8  -3   8    0.46    0.52
  -8  -3   8    0.68    0.56
   7   3  -8    7.78    1.21
  -7  -3   8    7.94    1.23
  -7  -3   8    6.38    1.08
   6   3  -8   10.44    1.31
  -6  -3   8    9.30    1.27
  -6  -3   8   11.75    1.40
   5   3  -8    6.89    1.03
  -5  -3   8    7.58    1.09
  -5  -3   8    5.49    0.93
   4   3  -8    1.54    0.57
  -4  -3   8    1.58    0.53
  -4  -3   8    2.22    0.62
   3   3  -8    1.96    0.56
   3   3  -8    2.51    0.62
  -3  -3   8    1.74    0.53
   2   3  -8    9.26    1.00
   2   3  -8    8.21    0.85
  -2  -3   8    9.25    1.06
  -2  -3   8    9.58    0.72
   1   3  -8    0.12    0.27
   1   3  -8   -0.11    0.25
  -1  -3   8    0.07    0.21
  -1  -3   8    0.29    0.32
   0   3  -8   26.42    1.02
   0   3  -8   27.22    1.25
   0  -3   8   25.84    1.25
  -1   3  -8   16.04    0.95
  -1   3  -8   15.45    1.08
   1  -3   8   14.46    0.97
  -2   3  -8    0.23    0.33
  -2   3  -8   -0.38    0.25
   2  -3   8    0.19    0.35
  -3   3  -8    1.22    0.50
   3  -3   8    1.09    0.45
  -4   3  -8    6.16    0.94
   4  -3   8    6.13    0.88
  -5   3  -8    7.43    1.07
   5  -3   8    6.36    0.94
  -6   3  -8   -0.02    0.48
   6  -3   8   -0.29    0.32
  -7   3  -8    0.02    0.50
   7  -3   8    1.74    0.64
  -8   3  -8    1.42    0.76
   8  -3   8    0.89    0.50
  -9   3  -8    6.26    1.24
  -9  -2   8    4.57    1.11
   8   2  -8    2.63    0.89
  -8  -2   8    5.31    1.09
  -8  -2   8    6.49    1.18
   7   2  -8    0.31    0.58
  -7  -2   8    0.94    0.57
  -7  -2   8   -0.08    0.45
   6   2  -8    0.31    0.51
  -6  -2   8    1.16    0.60
  -6  -2   8    1.13    0.54
   5   2  -8    0.18    0.40
  -5  -2   8    0.35    0.43
  -5  -2   8   -0.37    0.32
   4   2  -8    0.85    0.49
  -4  -2   8    0.65    0.41
  -4  -2   8    0.47    0.43
   3   2  -8   -0.14    0.29
  -3  -2   8    0.12    0.35
  -3  -2   8   -0.30    0.36
   2   2  -8   -0.02    0.32
  -2  -2   8    0.30    0.26
  -2  -2   8    0.45    0.31
  -2  -2   8    0.26    0.32
   1   2  -8    9.76    0.93
   1   2  -8    7.85    0.77
  -1  -2   8    9.81    0.98
  -1  -2   8    9.41    0.72
   0   2  -8   -0.22    0.20
   0  -2   8    0.16    0.27
   0  -2   8    0.76    0.32
  -1   2  -8   42.90    1.41
  -1   2  -8   42.43    1.65
   1  -2   8   45.09    1.26
   1  -2   8   45.39    1.67
  -2   2  -8    6.45    0.84
  -2   2  -8    6.18    0.62
   2  -2   8    5.30    0.77
  -3   2  -8    0.21    0.31
   3  -2   8   -0.01    0.31
  -4   2  -8    0.70    0.46
   4  -2   8    0.55    0.43
  -5   2  -8    2.05    0.60
   5  -2   8    1.17    0.46
  -6   2  -8    5.81    0.97
   6  -2   8    6.03    0.91
  -7   2  -8    0.34    0.55
   7  -2   8    0.92    0.51
  -8   2  -8    3.59    0.93
   8  -2   8    4.24    0.90
  -9   2  -8    5.57    1.18
 -10   2  -8    1.59    0.79
  -9  -1   8    4.33    1.10
  -9  -1   8    3.07    0.87
   8   1  -8   17.92    1.88
  -8  -1   8   15.81    1.76
  -8  -1   8   19.95    2.01
   7   1  -8    7.75    1.26
  -7  -1   8   11.22    1.43
  -7  -1   8    8.40    1.22
   6   1  -8   -0.09    0.40
  -6  -1   8   -0.30    0.37
  -6  -1   8    0.01    0.38
   5   1  -8    2.34    0.67
  -5  -1   8    2.56    0.65
  -5  -1   8    2.29    0.63
   4   1  -8    0.76    0.47
  -4  -1   8    2.15    0.58
  -4  -1   8    0.79    0.46
   3   1  -8   12.95    1.01
  -3  -1   8   14.37    1.06
  -3  -1   8   10.72    1.10
   2   1  -8    0.00    0.29
  -2  -1   8    0.04    0.25
  -2  -1   8    0.40    0.32
  -2  -1   8    0.22    0.24
  -1  -1   8    1.29    0.41
  -1  -1   8    1.28    0.37
  -1  -1   8    1.47    0.39
  -1  -1   8    1.30    0.41
   0  -1   8   10.33    0.77
   0  -1   8   11.29    0.76
   0  -1   8   11.75    0.79
   0  -1   8   11.71    0.73
  -1   1  -8   31.70    1.33
  -1   1  -8   33.51    1.17
   1  -1   8   33.41    1.12
   1  -1   8   31.75    1.33
  -2   1  -8    5.10    0.71
  -2   1  -8    3.59    0.45
   2  -1   8    5.43    0.53
   2  -1   8    5.68    0.72
  -3   1  -8   26.01    1.30
   3  -1   8   27.48    1.37
  -4   1  -8   -0.06    0.32
   4  -1   8    0.26    0.35
  -5   1  -8    1.09    0.48
   5  -1   8    0.65    0.41
  -6   1  -8    0.62    0.47
   6  -1   8    0.83    0.43
  -7   1  -8    0.03    0.50
   7  -1   8    0.13    0.38
  -8   1  -8   -0.06    0.45
   8  -1   8    0.12    0.40
  -9   1  -8    8.24    1.34
 -10   1  -8   24.47    1.96
  -9   0   8   11.47    1.60
   8   0  -8    0.79    0.57
  -8   0   8    2.38    0.85
  -8   0   8    1.60    0.68
   7   0  -8    4.65    0.98
  -7   0   8    6.25    1.12
  -7   0   8    5.59    1.04
   6   0  -8    6.46    1.08
  -6   0   8    5.09    0.91
  -6   0   8    7.79    1.13
   5   0  -8    2.40    0.64
  -5   0   8    1.49    0.56
  -5   0   8    2.52    0.65
   4   0  -8    8.43    1.03
  -4   0   8    9.52    1.05
  -4   0   8    9.59    1.08
   3   0  -8   73.96    2.39
  -3   0   8   75.62    2.39
  -3   0   8   76.50    2.41
  -2   0   8    3.93    0.66
  -2   0   8    5.96    0.76
  -2   0   8    5.79    0.77
  -1   0   8   -0.20    0.19
  -1   0   8    0.12    0.21
  -1   0   8   -0.05    0.18
  -1   0   8   -0.20    0.20
   0   0   8    0.49    0.29
   0   0   8    0.97    0.34
   0   0   8    0.66    0.27
   0   0   8    0.92    0.32
  -1   0  -8   -0.02    0.20
   1   0   8    0.12    0.20
   1   0   8    0.12    0.19
   1   0   8    0.02    0.22
  -2   0  -8    4.65    0.61
  -2   0  -8    5.36    0.49
   2   0   8    6.17    0.73
   2   0   8    5.12    0.54
  -3   0  -8    2.11    0.47
   3   0   8    2.83    0.41
   3   0   8    2.03    0.48
  -4   0  -8   14.05    0.96
   4   0   8   14.98    1.03
   4   0   8   16.61    0.81
  -5   0  -8   63.44    2.21
   5   0   8   62.02    2.15
  -6   0  -8    1.08    0.50
   6   0   8    0.40    0.41
  -7   0  -8   -0.29    0.35
   7   0   8    0.36    0.37
  -8   0  -8    1.50    0.65
   8   0   8    1.66    0.56
  -9   0  -8   -0.50    0.41
 -10   0  -8    0.26    0.63
 -11   0  -8    6.51    1.34
  -9   1   8    6.81    1.42
   8  -1  -8    0.17    0.58
  -8   1   8    0.27    0.57
  -8   1   8    0.38    0.51
   7  -1  -8    3.26    0.87
  -7   1   8    4.98    0.96
  -7   1   8    3.37    0.86
   6  -1  -8   29.11    1.83
  -6   1   8   28.85    1.72
  -6   1   8   32.43    1.87
   5  -1  -8   12.74    1.32
  -5   1   8   15.84    1.24
  -5   1   8   15.64    1.24
   4  -1  -8    8.19    1.05
  -4   1   8    6.96    0.93
  -4   1   8    7.85    0.97
  -3   1   8    1.22    0.40
  -3   1   8    2.16    0.56
   2  -1  -8    0.83    0.32
  -2   1   8    0.93    0.37
  -2   1   8    1.03    0.40
  -2   1   8    0.35    0.34
  -1   1   8    0.41    0.30
  -1   1   8    0.84    0.34
  -1   1   8    0.27    0.24
   0   1   8    8.34    0.80
   0   1   8    7.19    0.68
   0   1   8    7.80    0.60
   0   1   8    7.52    0.75
  -1  -1  -8    3.82    0.49
   1   1   8    4.44    0.62
   1   1   8    5.17    0.60
   1   1   8    5.80    0.55
  -2  -1  -8    4.72    0.56
   2   1   8    4.40    0.63
   2   1   8    5.14    0.41
   2   1   8    3.97    0.52
  -3  -1  -8   -0.05    0.20
   3   1   8    0.06    0.19
   3   1   8    0.33    0.34
  -4  -1  -8    0.06    0.29
   4   1   8    0.65    0.27
   4   1   8    0.84    0.38
  -5  -1  -8   29.00    1.42
   5   1   8   28.47    1.43
   5   1   8   29.48    1.23
  -6  -1  -8    0.00    0.34
   6   1   8    0.36    0.41
  -7  -1  -8    2.60    0.68
   7   1   8    1.22    0.45
  -8  -1  -8   12.07    1.32
   8   1   8   10.39    1.16
  -9  -1  -8    2.14    0.75
 -10  -1  -8    3.38    0.95
 -11  -1  -8   -0.04    0.67
   8  -2  -8   -0.08    0.55
  -8   2   8   -0.26    0.49
  -8   2   8   -0.59    0.47
   7  -2  -8    2.89    0.82
  -7   2   8    6.57    1.12
  -7   2   8    3.91    0.93
   6  -2  -8   23.86    1.67
  -6   2   8   23.26    1.58
  -6   2   8   22.67    1.61
   5  -2  -8   -0.19    0.42
  -5   2   8    0.41    0.43
  -5   2   8   -0.07    0.33
   4  -2  -8   55.80    2.25
  -4   2   8   52.82    2.09
  -4   2   8   50.22    1.99
  -3   2   8    1.16    0.46
  -3   2   8    1.34    0.46
  -3   2   8    0.38    0.33
   2  -2  -8   21.28    1.01
  -2   2   8   20.94    1.16
  -2   2   8   21.47    1.08
  -2   2   8   20.80    1.19
   1  -2  -8    5.32    0.64
  -1   2   8    5.58    0.67
  -1   2   8    6.25    0.78
  -1   2   8    6.17    0.65
   0  -2  -8   14.51    0.87
   0   2   8   14.34    0.81
   0   2   8   14.70    0.75
   0   2   8   14.27    0.89
  -1  -2  -8   29.69    1.03
   1   2   8   29.91    1.23
   1   2   8   29.13    1.04
   1   2   8   28.31    1.24
  -2  -2  -8    1.85    0.35
   2   2   8    2.04    0.42
   2   2   8    1.77    0.44
   2   2   8    2.22    0.32
  -3  -2  -8   36.09    1.24
   3   2   8   37.38    1.51
   3   2   8   38.10    1.37
  -4  -2  -8    0.24    0.27
   4   2   8   -0.02    0.20
   4   2   8    0.08    0.28
  -5  -2  -8    1.12    0.43
   5   2   8    0.90    0.38
   5   2   8    0.91    0.42
  -6  -2  -8    5.96    0.82
   6   2   8    6.33    0.86
   6   2   8    7.79    0.86
  -7  -2  -8    0.44    0.43
   7   2   8    0.22    0.33
   7   2   8   -0.33    0.24
  -8  -2  -8    3.92    0.83
   8   2   8    3.65    0.74
  -9  -2  -8   -0.36    0.45
 -10  -2  -8    1.09    0.74
   8  -3  -8    1.71    0.87
  -8   3   8    3.08    0.82
  -8   3   8    2.29    0.85
   7  -3  -8    4.02    0.97
  -7   3   8    4.27    0.91
  -7   3   8    4.47    0.91
   6  -3  -8    7.21    1.14
  -6   3   8    7.11    1.06
  -6   3   8    6.49    1.04
   5  -3  -8   14.63    1.51
  -5   3   8   15.44    1.52
  -5   3   8   16.53    1.25
  -4   3   8   -0.28    0.24
  -4   3   8    0.13    0.33
  -3   3   8    5.47    0.83
  -3   3   8    4.67    0.78
  -3   3   8    5.09    0.72
   2  -3  -8    3.91    0.60
  -2   3   8    4.33    0.67
  -2   3   8    4.56    0.61
  -2   3   8    5.87    0.81
   1  -3  -8   14.60    0.90
  -1   3   8   14.76    1.01
  -1   3   8   14.05    0.79
  -1   3   8   16.82    1.00
   0  -3  -8   -0.09    0.26
   0   3   8   -0.01    0.22
   0   3   8    0.10    0.17
   0   3   8    0.28    0.22
  -1  -3  -8   11.89    0.83
   1   3   8   14.16    0.88
   1   3   8   14.08    0.77
  -2  -3  -8    2.98    0.38
  -2  -3  -8    2.49    0.50
   2   3   8    3.46    0.54
   2   3   8    3.41    0.41
  -3  -3  -8    2.36    0.38
   3   3   8    2.22    0.46
   3   3   8    1.76    0.47
  -4  -3  -8    1.00    0.32
   4   3   8    0.83    0.41
   4   3   8    0.55    0.31
  -5  -3  -8    4.32    0.62
   5   3   8    4.08    0.73
   5   3   8    3.69    0.60
  -6  -3  -8    0.64    0.39
   6   3   8    0.99    0.43
   6   3   8    1.13    0.42
  -7  -3  -8    9.80    1.04
   7   3   8    8.65    1.03
   7   3   8    8.81    0.99
   8   3   8   -0.46    0.29
   8   3   8   -0.20    0.29
   8  -4  -8    1.03    0.70
  -8   4   8    0.01    0.54
  -8   4   8    0.30    0.57
   7  -4  -8    0.15    0.63
  -7   4   8    1.65    0.67
  -7   4   8    1.75    0.62
   6  -4  -8    0.51    0.46
  -6   4   8   -0.11    0.36
  -6   4   8    0.37    0.47
   5  -4  -8    5.65    1.03
  -5   4   8    5.75    0.87
  -5   4   8    4.28    0.84
  -4   4   8    1.33    0.55
  -4   4   8    1.20    0.50
  -4   4   8    0.61    0.35
  -3   4   8   33.07    1.63
  -3   4   8   32.22    1.64
  -3   4   8   33.34    1.45
   2  -4  -8    0.98    0.40
  -2   4   8    1.88    0.53
  -2   4   8    1.74    0.48
  -2   4   8    1.60    0.40
   1  -4  -8    0.13    0.34
  -1   4   8    0.13    0.30
  -1   4   8    0.10    0.24
  -1   4   8    0.03    0.19
   0  -4  -8    0.55    0.34
   0   4   8    0.91    0.37
   0   4   8    1.60    0.29
   0   4   8    0.97    0.31
  -1  -4  -8    8.20    0.86
   1   4   8    9.17    0.90
   1   4   8    8.38    0.64
  -2  -4  -8    5.76    0.74
   2   4   8    5.48    0.70
   2   4   8    4.86    0.51
  -3  -4  -8   57.78    1.95
   3   4   8   57.22    1.87
   3   4   8   58.12    1.36
  -4  -4  -8    0.13    0.29
   4   4   8    0.25    0.32
  -5  -4  -8    0.24    0.39
   5   4   8    1.02    0.43
  -6  -4  -8    1.20    0.47
   6   4   8    0.04    0.33
  -7  -4  -8    0.00    0.38
   7   4   8    0.31    0.35
  -8  -4  -8    0.86    0.43
   8   4   8    0.07    0.42
   9   4   8    1.69    0.61
   8  -5  -8    1.59    0.81
  -8   5   8    1.84    0.70
   7  -5  -8    1.57    0.67
  -7   5   8    3.22    0.84
  -7   5   8    3.27    0.85
   6  -5  -8    5.35    1.03
  -6   5   8    4.44    0.84
  -6   5   8    4.36    0.98
   5  -5  -8    6.72    1.03
  -5   5   8    5.18    0.93
  -5   5   8    5.35    0.86
  -4   5   8    0.91    0.52
  -4   5   8   -0.07    0.27
  -4   5   8    0.32    0.44
  -3   5   8    9.10    0.91
  -3   5   8   11.31    1.20
  -3   5   8   10.04    1.12
   2  -5  -8    7.12    0.85
  -2   5   8    7.73    0.92
  -2   5   8    5.90    0.66
  -2   5   8    7.33    0.94
   1  -5  -8    8.88    0.90
  -1   5   8    8.40    0.94
  -1   5   8    8.48    0.92
   0  -5  -8    1.55    0.48
   0   5   8    1.51    0.43
   0   5   8    1.08    0.42
  -1  -5  -8    2.32    0.57
   1   5   8    2.09    0.48
   1   5   8    1.71    0.40
  -2  -5  -8    5.61    0.77
   2   5   8    4.82    0.55
   2   5   8    4.17    0.66
  -3  -5  -8    0.35    0.36
   3   5   8    0.60    0.36
   3   5   8    0.33    0.22
  -4  -5  -8    3.09    0.63
   4   5   8    3.03    0.58
  -5  -5  -8    6.79    0.90
   5   5   8    7.67    0.93
  -6  -5  -8    0.57    0.45
   6   5   8    0.52    0.44
  -7  -5  -8    3.67    0.76
   7   5   8    2.37    0.61
  -8  -5  -8    0.77    0.48
   8   5   8    1.03    0.53
   9   5   8    3.51    0.81
  10   5   8   -0.27    0.41
   7  -6  -8   -0.24    0.40
  -7   6   8    0.33    0.56
   6  -6  -8    0.03    0.44
  -6   6   8    0.06    0.44
  -5   6   8    2.97    0.81
  -4   6   8    0.88    0.53
  -4   6   8    0.65    0.47
   3  -6  -8    5.41    0.85
  -3   6   8    6.74    0.96
  -3   6   8    6.07    0.96
   2  -6  -8    6.94    0.94
  -2   6   8    7.49    0.98
  -2   6   8    6.00    0.88
   1  -6  -8    1.25    0.56
  -1   6   8    2.17    0.56
  -1   6   8    1.32    0.48
   0  -6  -8    1.51    0.55
   0   6   8    1.57    0.45
   0   6   8    1.65    0.48
  -1  -6  -8   29.04    1.46
   1   6   8   28.63    1.29
   1   6   8   30.47    1.46
  -2  -6  -8    0.00    0.32
   2   6   8    0.00    0.28
   2   6   8    0.31    0.27
  -3  -6  -8    2.44    0.59
   3   6   8    1.28    0.45
   3   6   8    2.88    0.46
  -4  -6  -8   16.77    1.20
   4   6   8   15.67    1.10
  -5  -6  -8    8.10    0.97
   5   6   8   12.42    1.23
  -6  -6  -8    9.20    1.09
   6   6   8    9.57    1.09
  -7  -6  -8   20.31    1.33
   7   6   8   23.88    1.49
  -8  -6  -8    0.06    0.38
   8   6   8    0.20    0.38
   9   6   8    5.03    1.01
  10   6   8    2.68    0.76
  11   6   8    1.00    0.65
   7  -7  -8    0.32    0.53
  -7   7   8   -0.22    0.58
   6  -7  -8    1.53    0.67
  -6   7   8    1.61    0.69
  -5   7   8    1.47    0.61
  -4   7   8    1.63    0.63
  -4   7   8    1.08    0.58
   3  -7  -8   11.73    1.26
  -3   7   8   10.07    1.21
  -3   7   8   11.66    1.31
   2  -7  -8    0.40    0.52
  -2   7   8    0.39    0.40
  -2   7   8    0.40    0.39
   1  -7  -8   48.72    2.03
  -1   7   8   47.70    2.02
  -1   7   8   49.39    1.98
   0  -7  -8   26.91    1.50
   0   7   8   26.56    1.46
   0   7   8   27.58    1.41
  -1  -7  -8   21.84    1.31
   1   7   8   24.66    1.38
   1   7   8   24.63    1.26
  -2  -7  -8   21.59    1.31
   2   7   8   23.23    1.15
   2   7   8   22.18    1.29
  -3  -7  -8    7.31    0.95
   3   7   8    7.41    0.76
   3   7   8    8.08    0.97
  -4  -7  -8    3.62    0.76
   4   7   8    3.41    0.68
  -5  -7  -8   19.30    1.33
   5   7   8   15.20    1.20
  -6  -7  -8   21.05    1.36
   6   7   8   19.08    1.36
  -7  -7  -8    0.30    0.43
   7   7   8    0.18    0.43
  -8  -7  -8    2.33    0.71
   8   7   8    2.42    0.71
   9   7   8    0.58    0.50
  10   7   8    2.81    0.81
  11   7   8    4.58    1.04
   7  -8  -8   -0.02    0.55
   6  -8  -8    0.54    0.49
  -6   8   8    0.88    0.61
  -5   8   8    1.39    0.61
  -5   8   8    2.10    0.72
  -4   8   8    0.88    0.59
  -4   8   8    1.34    0.60
   3  -8  -8    2.97    0.79
  -3   8   8    3.19    0.75
  -3   8   8    2.81    0.68
   2  -8  -8   -0.09    0.46
  -2   8   8    0.03    0.37
  -2   8   8   -0.35    0.30
   1  -8  -8   29.67    1.68
  -1   8   8   26.49    1.56
  -1   8   8   25.96    1.52
   0  -8  -8    0.13    0.53
   0   8   8    0.17    0.33
   0   8   8    0.53    0.39
  -1  -8  -8    4.15    0.80
   1   8   8    4.42    0.71
   1   8   8    3.94    0.76
  -2  -8  -8   28.89    1.58
   2   8   8   33.10    1.63
   2   8   8   28.72    1.39
  -3  -8  -8    2.90    0.69
   3   8   8    1.59    0.55
   3   8   8    2.37    0.52
  -4  -8  -8   23.11    1.44
   4   8   8   23.33    1.41
  -5  -8  -8   67.47    2.47
   5   8   8   64.05    2.44
  -6  -8  -8    0.54    0.46
   6   8   8    0.32    0.43
  -7  -8  -8   -0.50    0.31
   7   8   8    0.47    0.47
  -8  -8  -8    0.26    0.46
   8   8   8    0.69    0.53
   9   8   8   11.38    1.44
  10   8   8    0.44    0.54
   6  -9  -8    3.88    0.97
  -5   9   8    3.41    0.90
  -5   9   8    4.33    0.99
  -4   9   8    3.96    0.91
  -4   9   8    3.13    0.81
   3  -9  -8    6.06    1.09
  -3   9   8    5.86    1.00
  -3   9   8    5.84    0.99
   2  -9  -8    3.47    0.89
  -2   9   8    1.76    0.64
  -2   9   8    2.37    0.64
   1  -9  -8    3.25    0.83
  -1   9   8    2.50    0.66
  -1   9   8    2.44    0.66
   0  -9  -8   14.34    1.49
   0   9   8   14.78    1.37
   0   9   8   15.57    1.46
  -1  -9  -8   18.57    1.42
   1   9   8   22.78    1.36
   1   9   8   18.65    1.29
  -2  -9  -8    8.01    1.09
   2   9   8    6.42    0.91
   2   9   8    7.90    0.93
  -3  -9  -8    0.84    0.54
   3   9   8    0.50    0.36
   3   9   8    1.01    0.48
  -4  -9  -8    3.53    0.77
   4   9   8    1.88    0.59
   4   9   8    2.08    0.56
  -5  -9  -8   31.52    1.72
   5   9   8   35.68    1.87
  -6  -9  -8    8.90    1.16
   6   9   8   10.35    1.27
  -7  -9  -8    0.39    0.51
   7   9   8   -0.05    0.35
  -8  -9  -8   12.08    1.37
   8   9   8   13.18    1.56
   9   9   8    3.44    0.85
  10   9   8    7.71    1.32
  -5  10   8    1.31    0.72
  -5  10   8    1.12    0.67
  -4  10   8    0.68    0.55
  -4  10   8    0.60    0.57
   3 -10  -8    0.05    0.57
  -3  10   8    0.03    0.44
  -3  10   8    0.02    0.42
   2 -10  -8   20.34    1.91
  -2  10   8   16.85    1.57
  -2  10   8   14.46    1.55
   1 -10  -8   -0.23    0.53
  -1  10   8    0.30    0.45
  -1  10   8    0.74    0.52
   0 -10  -8    1.37    0.70
   0  10   8    1.66    0.58
   0  10   8    2.12    0.62
  -1 -10  -8    6.60    1.11
   1  10   8    6.39    0.96
   1  10   8   10.04    1.19
  -2 -10  -8    5.64    1.01
   2  10   8    6.00    0.92
   2  10   8    6.28    0.96
  -3 -10  -8   48.94    2.29
   3  10   8   50.65    2.02
   3  10   8   51.85    2.23
  -4 -10  -8   -0.60    0.41
   4  10   8    0.51    0.38
   4  10   8    0.24    0.36
  -5 -10  -8    0.40    0.50
   5  10   8    0.39    0.42
  -6 -10  -8    6.26    1.05
   6  10   8    8.59    1.17
  -7 -10  -8    3.72    0.82
   7  10   8    4.76    0.97
  -8 -10  -8    4.32    0.89
   8  10   8    2.05    0.69
   9  10   8    5.05    1.08
  10  10   8    7.36    1.27
  -4  11   8    4.13    0.96
  -4  11   8    5.75    1.18
   3 -11  -8    0.88    0.70
  -3  11   8    1.20    0.68
  -3  11   8    0.09    0.45
   2 -11  -8   23.99    2.16
  -2  11   8   21.24    1.56
  -2  11   8   23.08    1.70
   1 -11  -8   10.73    1.49
  -1  11   8   11.10    1.35
  -1  11   8   12.11    1.45
   0 -11  -8    0.33    0.68
   0  11   8    0.18    0.35
   0  11   8    0.17    0.42
  -1 -11  -8    1.69    0.78
   1  11   8    0.69    0.47
   1  11   8    1.21    0.57
  -2 -11  -8    0.09    0.63
   2  11   8    0.40    0.45
   2  11   8   -0.67    0.29
  -3 -11  -8    0.59    0.64
   3  11   8    0.69    0.45
   3  11   8    0.27    0.43
  -4 -11  -8    4.67    1.03
   4  11   8    3.18    0.74
   4  11   8    4.21    0.79
  -5 -11  -8   -0.64    0.44
   5  11   8    0.16    0.45
  -6 -11  -8    5.50    1.09
   6  11   8    3.93    0.90
  -7 -11  -8    0.00    0.57
   7  11   8    1.87    0.72
  -8 -11  -8    1.22    0.64
   8  11   8    0.49    0.53
   9  11   8   11.06    1.51
   3 -12  -8   -0.68    0.56
  -3  12   8    0.81    0.69
   2 -12  -8    1.48    0.80
  -2  12   8    0.39    0.59
  -2  12   8    0.70    0.55
   1 -12  -8    5.65    1.23
  -1  12   8    7.01    1.22
  -1  12   8    3.20    0.78
   0 -12  -8    2.53    0.95
   0  12   8    2.62    0.80
   0  12   8    3.04    0.78
  -1 -12  -8    2.86    0.93
   1  12   8    0.89    0.49
   1  12   8    3.14    0.78
  -2 -12  -8   -0.19    0.58
   2  12   8    0.21    0.50
   2  12   8    0.12    0.42
  -3 -12  -8    2.50    0.90
   3  12   8    2.89    0.71
   3  12   8    2.30    0.67
  -4 -12  -8    0.91    0.70
   4  12   8    0.34    0.45
   4  12   8    1.16    0.52
  -5 -12  -8    0.39    0.70
   5  12   8    0.50    0.47
  -6 -12  -8    0.42    0.57
   6  12   8    0.28    0.51
  -7 -12  -8    0.78    0.73
   7  12   8    0.53    0.45
  -8 -12  -8    2.53    0.92
   8  12   8    3.33    0.88
   3 -13  -8   10.23    1.69
   2 -13  -8    1.85    0.90
  -2  13   8    1.67    0.84
   1 -13  -8    0.82    0.80
  -1  13   8    2.80    0.82
  -1  13   8    1.66    0.81
   0 -13  -8    4.43    1.24
   0  13   8    3.81    0.95
   0  13   8    7.04    1.16
  -1 -13  -8    6.19    1.29
   1  13   8   11.06    1.42
   1  13   8    7.95    1.17
  -2 -13  -8    3.57    1.06
   2  13   8    4.37    0.91
   2  13   8    4.50    0.90
  -3 -13  -8    0.75    0.75
   3  13   8    1.32    0.56
   3  13   8    1.15    0.59
  -4 -13  -8    0.76    0.75
   4  13   8    2.53    0.74
   4  13   8    4.70    0.99
  -5 -13  -8   -0.13    0.56
   5  13   8    0.44    0.53
  -6 -13  -8    4.38    1.10
   6  13   8    6.06    1.16
  -7 -13  -8    3.35    1.02
   7  13   8    5.92    1.18
  -8 -13  -8    0.89    0.88
   8  13   8    1.71    0.74
   1 -14  -8    0.83    0.82
   0 -14  -8    0.36    0.82
   0  14   8    0.29    0.49
   0  14   8    0.53    0.65
  -1 -14  -8    2.97    1.00
   1  14   8    1.42    0.67
   1  14   8    1.58    0.75
  -2 -14  -8    1.03    0.86
   2  14   8    0.92    0.62
   2  14   8    1.49    0.78
  -3 -14  -8    5.73    1.30
   3  14   8    6.50    1.10
   3  14   8    6.50    1.14
  -4 -14  -8    4.50    1.16
   4  14   8    5.23    1.07
   4  14   8    6.13    1.09
  -5 -14  -8    0.89    0.83
   5  14   8    0.22    0.40
  -6 -14  -8   -1.62    0.58
   6  14   8   -0.02    0.45
  -7 -14  -8   -1.63    0.49
   7  14   8   -0.39    0.41
   1  15   8    0.95    0.67
  -2 -15  -8   21.87    2.37
   2  15   8   20.12    2.05
   2  15   8   20.46    1.96
  -3 -15  -8    0.68    0.88
   3  15   8    0.31    0.50
   3  15   8   -0.28    0.55
  -4 -15  -8    4.98    1.27
   4  15   8    3.44    0.93
   4  15   8    4.67    0.98
  -5 -15  -8    2.22    1.04
   5  15   8    2.23    0.82
  -6 -15  -8    6.89    1.65
   3  16   8    8.69    1.49
   1  12  -9    0.86    0.72
  -1 -12   9    1.22    0.70
   0  12  -9    0.82    0.75
   3  11  -9    2.37    0.88
   3  11  -9    3.74    1.03
   2  11  -9    1.14    0.68
   2  11  -9    0.77    0.78
   1  11  -9   -0.50    0.61
   1  11  -9   -0.19    0.49
  -1 -11   9    0.19    0.56
   0  11  -9    1.99    0.88
   0  11  -9    2.29    0.88
   0 -11   9    3.20    0.88
  -1  11  -9    1.05    0.73
   1 -11   9   -0.15    0.41
   4  10  -9    0.42    0.74
  -4 -10   9    2.23    0.87
   3  10  -9   -0.16    0.59
   3  10  -9    0.08    0.46
   2  10  -9   -0.48    0.56
   2  10  -9    0.29    0.46
   1  10  -9    0.61    0.68
   1  10  -9   -0.66    0.34
  -1 -10   9   -0.38    0.39
   0  10  -9    1.63    0.79
   0  10  -9    1.19    0.70
   0 -10   9    1.05    0.59
  -1  10  -9    0.34    0.56
   1 -10   9    0.17    0.52
  -2  10  -9   -0.03    0.59
   2 -10   9    0.83    0.59
  -3  10  -9    0.77    0.83
   3 -10   9    0.81    0.66
   5   9  -9    3.14    0.99
  -5  -9   9    3.82    0.97
   4   9  -9    2.65    0.93
  -4  -9   9    2.30    0.79
   3   9  -9    3.78    0.93
   2   9  -9   -0.19    0.51
   2   9  -9   -0.35    0.35
   1   9  -9    0.84    0.59
   1   9  -9    0.20    0.56
  -1  -9   9   -0.33    0.32
   0   9  -9    0.14    0.58
   0   9  -9   -1.05    0.29
   0  -9   9    0.42    0.45
  -1   9  -9    1.94    0.77
   1  -9   9    3.27    0.83
  -2   9  -9    1.40    0.75
   2  -9   9    0.06    0.50
  -3   9  -9    1.39    0.76
   3  -9   9    0.82    0.58
  -4   9  -9    6.26    1.27
   4  -9   9    7.34    1.34
   6   8  -9    0.46    0.57
  -6  -8   9    1.07    0.65
   5   8  -9    0.21    0.58
  -5  -8   9   -0.43    0.38
   4   8  -9    5.15    1.07
  -4  -8   9    7.39    1.25
   3   8  -9   -0.39    0.40
  -3  -8   9    0.11    0.48
   2   8  -9    2.81    0.80
   2   8  -9    2.49    0.74
   1   8  -9    1.15    0.64
   1   8  -9    1.18    0.56
  -1  -8   9    0.93    0.54
   0   8  -9    0.34    0.49
   0   8  -9    0.00    0.43
   0  -8   9    0.91    0.50
  -1   8  -9   22.73    1.75
  -1   8  -9   24.02    1.62
   1  -8   9   19.31    1.49
  -2   8  -9    2.46    0.80
   2  -8   9    1.56    0.65
  -3   8  -9    1.92    0.78
   3  -8   9    2.37    0.77
  -4   8  -9    6.42    1.27
   4  -8   9    3.74    0.95
  -5   8  -9   -0.77    0.46
   5  -8   9   -0.22    0.44
   6  -8   9    0.27    0.50
   8   7  -9    1.76    1.03
   7   7  -9    0.56    0.64
   7   7  -9    1.12    0.69
  -7  -7   9   -0.07    0.50
   6   7  -9    1.03    0.70
  -6  -7   9    2.14    0.75
   5   7  -9   -0.86    0.43
  -5  -7   9   -0.34    0.35
   4   7  -9    3.34    0.84
  -4  -7   9    4.00    0.89
   3   7  -9   15.86    1.55
  -3  -7   9   16.86    1.70
   2   7  -9    1.22    0.57
  -2  -7   9    0.92    0.58
   1   7  -9    0.35    0.45
   1   7  -9    0.40    0.43
  -1  -7   9    0.34    0.37
   0   7  -9    1.36    0.62
   0   7  -9    1.54    0.58
   0  -7   9    2.56    0.69
  -1   7  -9    2.43    0.74
  -1   7  -9    2.14    0.64
   1  -7   9    1.23    0.55
  -2   7  -9   11.80    1.51
   2  -7   9   14.36    1.50
  -3   7  -9    0.09    0.42
   3  -7   9    0.10    0.45
  -4   7  -9    0.91    0.69
   4  -7   9    1.90    0.69
  -5   7  -9    0.67    0.72
   5  -7   9    0.86    0.61
  -6   7  -9    0.62    0.70
   6  -7   9   -0.05    0.44
   7  -7   9    8.10    1.38
   8   6  -9    5.25    1.21
   7   6  -9   -0.18    0.58
   7   6  -9   -0.23    0.56
  -7  -6   9    0.04    0.58
   6   6  -9    4.22    0.92
   6   6  -9    4.72    1.03
  -6  -6   9    3.90    0.92
   5   6  -9    1.66    0.68
   5   6  -9    1.44    0.68
  -5  -6   9    2.84    0.79
   4   6  -9    3.15    0.80
  -4  -6   9    4.64    0.94
   3   6  -9   48.80    2.23
  -3  -6   9   52.89    2.41
   2   6  -9    5.95    0.97
  -2  -6   9    6.03    0.98
  -2  -6   9    3.33    0.65
   1   6  -9    0.41    0.40
   1   6  -9    0.84    0.54
  -1  -6   9    0.63    0.41
   0   6  -9   22.03    1.40
   0   6  -9   23.41    1.57
   0  -6   9   23.54    1.46
  -1   6  -9    3.94    0.74
  -1   6  -9    2.82    0.78
   1  -6   9    2.50    0.64
  -2   6  -9    1.51    0.59
   2  -6   9    1.84    0.62
  -3   6  -9    4.82    0.96
   3  -6   9    4.02    0.88
  -4   6  -9    9.02    1.31
   4  -6   9    9.73    1.28
  -5   6  -9    4.87    1.04
   5  -6   9    3.74    0.85
  -6   6  -9    0.62    0.65
   6  -6   9   -0.55    0.37
  -7   6  -9    0.01    0.60
   7  -6   9   -0.30    0.45
   8  -6   9   -0.31    0.45
   8   5  -9    1.77    0.84
   7   5  -9    5.31    1.16
   7   5  -9    5.24    1.06
  -7  -5   9    7.16    1.26
   6   5  -9    3.76    0.91
   6   5  -9    3.64    0.92
  -6  -5   9    4.88    1.05
   5   5  -9   25.24    1.71
   5   5  -9   26.75    1.64
  -5  -5   9   29.08    1.85
   4   5  -9   -0.05    0.46
   4   5  -9    0.44    0.44
  -4  -5   9   -0.35    0.37
   3   5  -9   15.28    1.42
  -3  -5   9   17.64    1.39
   2   5  -9    6.23    0.93
  -2  -5   9    7.92    1.11
  -2  -5   9    7.22    0.85
   1   5  -9   13.36    1.25
  -1  -5   9   14.17    1.04
  -1  -5   9   12.54    1.34
   0   5  -9    7.57    1.02
   0   5  -9    6.35    0.85
   0  -5   9    5.27    0.79
  -1   5  -9   15.78    1.14
  -1   5  -9   16.99    1.31
   1  -5   9   14.99    1.15
  -2   5  -9    3.86    0.83
   2  -5   9    4.38    0.81
  -3   5  -9    2.58    0.75
   3  -5   9    2.14    0.61
  -4   5  -9   -0.30    0.44
   4  -5   9    0.95    0.49
  -5   5  -9    1.74    0.72
   5  -5   9    1.16    0.54
  -6   5  -9    4.22    1.03
   6  -5   9    5.14    0.96
  -7   5  -9    1.01    0.80
   7  -5   9    1.43    0.70
  -8   5  -9    0.94    0.75
   8  -5   9    1.95    0.75
   9  -5   9    0.80    0.69
   8   4  -9    2.29    0.84
   8   4  -9    3.25    1.03
  -8  -4   9    3.75    1.04
   7   4  -9    7.40    1.22
   7   4  -9    5.39    1.05
  -7  -4   9   10.40    1.44
   6   4  -9   -0.12    0.49
   6   4  -9    0.43    0.50
  -6  -4   9    0.20    0.48
   5   4  -9    0.88    0.54
   5   4  -9    0.58    0.55
  -5  -4   9   -0.13    0.37
   4   4  -9    9.35    1.16
   4   4  -9   12.46    1.22
  -4  -4   9   11.93    1.34
   3   4  -9    2.15    0.65
   3   4  -9    1.47    0.52
  -3  -4   9    2.32    0.65
   2   4  -9    1.59    0.53
   2   4  -9    2.02    0.60
  -2  -4   9    2.55    0.52
  -2  -4   9    1.79    0.59
   1   4  -9   17.05    1.14
  -1  -4   9   16.70    1.09
  -1  -4   9   17.08    1.24
   0   4  -9    2.91    0.60
   0   4  -9    2.36    0.63
   0  -4   9    2.81    0.58
  -1   4  -9    1.19    0.49
  -1   4  -9    2.11    0.55
   1  -4   9    0.50    0.37
  -2   4  -9    1.02    0.52
   2  -4   9    0.65    0.40
  -3   4  -9    0.30    0.41
   3  -4   9    0.53    0.41
  -4   4  -9    1.24    0.57
   4  -4   9    0.71    0.43
  -5   4  -9    0.28    0.52
   5  -4   9    0.72    0.45
  -6   4  -9   10.74    1.45
   6  -4   9    7.71    1.13
  -7   4  -9    0.34    0.70
   7  -4   9    0.40    0.47
  -8   4  -9    1.35    0.81
   8  -4   9    2.27    0.75
  -9   4  -9   -0.45    0.72
   9  -4   9    0.46    0.59
   8   3  -9    3.05    0.94
  -8  -3   9    4.26    1.08
   7   3  -9   -0.19    0.47
  -7  -3   9    0.39    0.54
  -7  -3   9    0.58    0.54
   6   3  -9    3.34    0.89
  -6  -3   9    5.06    1.00
  -6  -3   9    1.94    0.74
   5   3  -9    4.77    0.93
  -5  -3   9    6.59    1.07
  -5  -3   9    6.39    1.05
   4   3  -9   19.71    1.37
  -4  -3   9   25.02    1.61
   3   3  -9    3.54    0.72
   3   3  -9    3.03    0.69
  -3  -3   9    2.19    0.59
   2   3  -9    2.94    0.61
   2   3  -9    1.73    0.54
  -2  -3   9    1.79    0.45
  -2  -3   9    3.28    0.69
   1   3  -9    5.74    0.69
   1   3  -9    5.35    0.78
  -1  -3   9    4.36    0.66
  -1  -3   9    8.00    1.00
   0   3  -9    6.31    0.87
   0   3  -9    4.50    0.65
   0  -3   9    4.97    0.70
  -1   3  -9    6.10    0.74
  -1   3  -9    5.13    0.81
   1  -3   9    4.61    0.73
  -2   3  -9    0.02    0.38
   2  -3   9    0.56    0.39
  -3   3  -9    0.97    0.51
   3  -3   9    2.58    0.61
  -4   3  -9   -0.23    0.33
   4  -3   9    0.05    0.32
  -5   3  -9    5.70    1.01
   5  -3   9    6.41    1.00
  -6   3  -9    1.24    0.69
   6  -3   9    1.72    0.65
  -7   3  -9    0.18    0.51
   7  -3   9   -0.23    0.35
  -8   3  -9    0.26    0.58
   8  -3   9    0.10    0.47
  -9   3  -9    0.12    0.72
   9  -3   9   -0.31    0.44
   8   2  -9    0.17    0.69
  -8  -2   9    1.70    0.71
  -8  -2   9   -0.01    0.58
   7   2  -9    1.37    0.70
  -7  -2   9    1.27    0.64
  -7  -2   9    0.75    0.58
   6   2  -9    0.47    0.51
  -6  -2   9    1.27    0.68
  -6  -2   9    1.34    0.60
   5   2  -9    9.09    1.19
  -5  -2   9   10.11    1.25
  -5  -2   9   12.72    1.41
   4   2  -9    3.16    0.70
  -4  -2   9    3.57    0.75
  -4  -2   9    4.41    0.83
   3   2  -9   21.48    1.33
  -3  -2   9   19.47    1.30
  -3  -2   9   19.90    1.32
   2   2  -9   13.63    1.01
  -2  -2   9   14.26    0.90
  -2  -2   9   13.38    1.04
  -2  -2   9   14.42    1.06
   1   2  -9   -0.08    0.30
   1   2  -9    0.23    0.33
  -1  -2   9    0.52    0.32
  -1  -2   9    0.53    0.38
   0   2  -9    0.25    0.32
   0  -2   9    0.17    0.28
   0  -2   9   -0.23    0.25
  -1   2  -9   17.27    0.97
  -1   2  -9   20.36    1.21
   1  -2   9   20.14    1.17
  -2   2  -9   11.16    1.14
   2  -2   9   11.02    1.08
  -3   2  -9    0.26    0.38
   3  -2   9    0.07    0.34
  -4   2  -9   -0.08    0.34
   4  -2   9    0.06    0.33
  -5   2  -9    0.65    0.47
   5  -2   9    0.51    0.41
  -6   2  -9    2.69    0.76
   6  -2   9    1.65    0.58
  -7   2  -9    3.48    0.89
   7  -2   9    3.69    0.82
  -8   2  -9    3.38    0.92
   8  -2   9    2.22    0.68
  -9   2  -9    0.31    0.67
   9  -2   9    0.35    0.53
 -10   2  -9    1.06    0.73
   8   1  -9   -0.01    0.54
  -8  -1   9    1.03    0.64
  -8  -1   9    0.88    0.65
   7   1  -9    9.13    1.38
  -7  -1   9    9.25    1.36
  -7  -1   9    8.91    1.35
   6   1  -9    0.48    0.50
  -6  -1   9    0.93    0.55
  -6  -1   9    0.14    0.43
   5   1  -9   -0.02    0.47
  -5  -1   9   -0.43    0.24
  -5  -1   9    0.50    0.42
   4   1  -9   25.73    1.51
  -4  -1   9   26.43    1.57
  -4  -1   9   30.32    1.66
   3   1  -9   38.30    1.74
  -3  -1   9   42.87    1.88
  -3  -1   9   42.01    1.88
   2   1  -9    2.09    0.55
  -2  -1   9    1.59    0.49
  -2  -1   9    2.59    0.47
  -2  -1   9    2.34    0.58
  -1  -1   9   24.67    1.26
  -1  -1   9   24.76    1.17
  -1  -1   9   25.89    1.24
  -1  -1   9   24.85    1.27
   0  -1   9    4.98    0.61
   0  -1   9    5.36    0.71
   0  -1   9    4.20    0.62
  -1   1  -9   -0.11    0.22
  -1   1  -9   -0.10    0.22
   1  -1   9    0.31    0.22
   1  -1   9   -0.03    0.24
  -2   1  -9    7.10    0.83
   2  -1   9    6.22    0.59
   2  -1   9    7.18    0.86
  -3   1  -9    2.59    0.59
   3  -1   9    1.31    0.46
  -4   1  -9    0.19    0.35
   4  -1   9    0.20    0.31
  -5   1  -9    1.13    0.49
   5  -1   9    0.89    0.44
  -6   1  -9   11.06    1.30
   6  -1   9   11.76    1.25
  -7   1  -9   12.00    1.42
   7  -1   9   10.20    1.20
  -8   1  -9    4.41    1.05
   8  -1   9    4.14    0.84
  -9   1  -9    0.64    0.62
   9  -1   9    0.31    0.46
 -10   1  -9    0.19    0.69
   8   0  -9    2.66    0.94
  -8   0   9    0.72    0.64
  -8   0   9    2.77    0.82
   7   0  -9    6.23    1.15
  -7   0   9    6.78    1.15
  -7   0   9    6.77    1.11
   6   0  -9    1.77    0.70
  -6   0   9    1.25    0.54
  -6   0   9    1.23    0.64
   5   0  -9    7.72    1.15
  -5   0   9    6.59    1.03
  -5   0   9    6.42    0.96
   4   0  -9    8.03    1.06
  -4   0   9    8.28    1.06
  -4   0   9    7.07    0.99
   3   0  -9   41.06    1.83
  -3   0   9   36.31    1.69
  -3   0   9   34.92    1.67
  -2   0   9   28.74    1.42
  -2   0   9   30.53    1.45
  -2   0   9   29.10    1.45
  -1   0   9   64.78    1.90
  -1   0   9   65.18    2.04
  -1   0   9   64.72    2.02
  -1   0   9   64.12    2.03
   0   0   9    0.47    0.33
   0   0   9    1.06    0.36
   0   0   9    0.55    0.30
   0   0   9    0.51    0.29
  -1   0  -9   18.14    1.01
   1   0   9   23.52    1.22
   1   0   9   19.68    0.98
   1   0   9   20.12    0.94
  -2   0  -9    7.38    0.80
   2   0   9    7.36    0.87
   2   0   9    6.67    0.66
  -3   0  -9    4.57    0.67
   3   0   9    4.23    0.67
   3   0   9    4.54    0.53
  -4   0  -9    0.10    0.33
   4   0   9    0.74    0.41
  -5   0  -9    9.61    1.04
   5   0   9    7.63    0.97
  -6   0  -9    1.61    0.57
   6   0   9    2.33    0.62
  -7   0  -9    1.56    0.65
   7   0   9    1.18    0.49
  -8   0  -9   23.45    1.70
   8   0   9   24.26    1.56
  -9   0  -9   10.18    1.47
   9   0   9    9.29    1.19
 -10   0  -9    2.15    0.88
   8  -1  -9    4.52    1.12
  -8   1   9    4.73    1.02
  -8   1   9    3.90    1.00
   7  -1  -9    6.67    1.25
  -7   1   9    6.91    1.17
  -7   1   9    6.58    1.10
   6  -1  -9    1.82    0.69
  -6   1   9    2.12    0.74
  -6   1   9    1.34    0.52
   5  -1  -9   18.61    1.43
  -5   1   9   15.23    1.48
  -5   1   9   15.89    1.51
   4  -1  -9    0.45    0.45
  -4   1   9    0.20    0.37
  -4   1   9   -0.15    0.30
  -3   1   9   24.07    1.37
  -3   1   9   21.64    1.33
   2  -1  -9    6.46    0.70
  -2   1   9    7.30    0.86
  -2   1   9    7.24    0.88
  -2   1   9    6.81    0.86
  -1   1   9   23.35    1.15
  -1   1   9   22.88    1.23
  -1   1   9   24.63    1.21
   0   1   9    3.19    0.52
   0   1   9    2.89    0.48
   0   1   9    3.45    0.57
   0   1   9    4.44    0.66
  -1  -1  -9   25.29    1.11
   1   1   9   24.03    1.01
   1   1   9   26.03    1.25
   1   1   9   23.72    1.13
  -2  -1  -9    0.28    0.27
   2   1   9    0.38    0.32
   2   1   9    0.51    0.30
   2   1   9    0.08    0.21
  -3  -1  -9   13.61    0.87
   3   1   9   16.97    0.91
   3   1   9   17.08    1.14
  -4  -1  -9   -0.07    0.32
   4   1   9    0.26    0.24
   4   1   9    0.03    0.31
  -5  -1  -9    2.23    0.58
   5   1   9    1.15    0.50
  -6  -1  -9   15.63    1.18
   6   1   9   18.37    1.29
  -7  -1  -9   90.36    2.96
   7   1   9   87.69    2.86
  -8  -1  -9    6.96    1.11
   8   1   9    6.24    0.97
  -9  -1  -9    4.61    0.93
   9   1   9    4.62    0.90
   8  -2  -9    0.97    0.70
  -8   2   9    1.17    0.67
  -8   2   9    1.50    0.69
   7  -2  -9    0.88    0.61
  -7   2   9    0.90    0.62
  -7   2   9    0.83    0.53
   6  -2  -9    1.17    0.67
  -6   2   9    0.97    0.51
  -6   2   9    1.61    0.59
   5  -2  -9   -0.02    0.42
  -5   2   9    0.04    0.35
  -5   2   9   -0.37    0.33
   4  -2  -9   11.77    1.28
  -4   2   9   15.84    1.44
  -4   2   9   11.07    1.16
  -3   2   9   13.48    1.01
  -3   2   9   11.30    1.21
  -3   2   9   10.90    1.11
   2  -2  -9   11.46    0.82
  -2   2   9   12.07    0.89
  -2   2   9   13.42    1.07
  -2   2   9   10.74    1.04
   1  -2  -9   23.38    1.14
  -1   2   9   24.47    1.14
  -1   2   9   25.65    1.25
  -1   2   9   24.52    1.28
   0  -2  -9   -0.10    0.24
   0   2   9   -0.09    0.24
   0   2   9    0.05    0.23
   0   2   9   -0.15    0.18
  -1  -2  -9    5.59    0.60
   1   2   9    5.36    0.60
   1   2   9    5.33    0.71
   1   2   9    5.71    0.75
  -2  -2  -9    1.44    0.35
   2   2   9    1.86    0.50
   2   2   9    1.83    0.33
   2   2   9    0.75    0.35
  -3  -2  -9    0.24    0.24
   3   2   9    0.13    0.25
   3   2   9   -0.04    0.28
  -4  -2  -9    7.40    0.77
   4   2   9    8.70    0.98
   4   2   9    8.44    0.83
  -5  -2  -9   62.04    2.01
   5   2   9   55.54    2.10
   5   2   9   58.36    1.87
  -6  -2  -9    1.44    0.50
   6   2   9    1.29    0.42
   6   2   9    1.24    0.50
  -7  -2  -9    4.87    0.80
   7   2   9    5.62    0.89
   8   2   9    3.54    0.73
   9   2   9   -0.23    0.37
  -8   3   9    7.22    1.27
  -8   3   9    4.72    1.12
   7  -3  -9    1.17    0.67
  -7   3   9    0.73    0.60
  -7   3   9    0.84    0.54
   6  -3  -9    0.92    0.59
  -6   3   9   -0.16    0.32
  -6   3   9    0.16    0.48
   5  -3  -9    3.14    0.79
  -5   3   9    3.42    0.75
  -5   3   9    2.29    0.66
  -4   3   9   11.35    1.18
  -4   3   9   10.34    1.16
  -3   3   9    0.29    0.39
  -3   3   9   -0.19    0.28
  -3   3   9    0.21    0.30
   2  -3  -9   28.76    1.30
  -2   3   9   33.06    1.61
  -2   3   9   28.19    1.28
  -2   3   9   26.40    1.40
   1  -3  -9    2.86    0.56
  -1   3   9    2.54    0.46
  -1   3   9    3.28    0.58
  -1   3   9    2.10    0.57
   0  -3  -9    1.84    0.47
   0   3   9    2.05    0.49
   0   3   9    1.14    0.31
   0   3   9    1.22    0.38
  -1  -3  -9   83.38    2.34
  -1  -3  -9   80.69    1.83
   1   3   9   81.63    2.32
   1   3   9   80.81    2.02
  -2  -3  -9    4.12    0.69
   2   3   9    5.35    0.54
   2   3   9    4.33    0.65
   3   3   9    1.41    0.47
   3   3   9    1.44    0.38
   4   3   9    1.95    0.55
   4   3   9    1.16    0.37
   5   3   9   25.39    1.29
   5   3   9   24.79    1.45
   6   3   9    3.61    0.66
   6   3   9    2.46    0.62
   7   3   9    0.03    0.38
   7   3   9   -0.06    0.29
   8   3   9    2.90    0.70
   9   3   9    1.42    0.65
  -8   4   9    3.79    0.94
   7  -4  -9    6.66    1.25
  -7   4   9    3.54    0.87
  -7   4   9    3.88    0.94
   6  -4  -9   -0.72    0.31
  -6   4   9    0.42    0.50
  -6   4   9    0.46    0.49
   5  -4  -9   13.80    1.53
  -5   4   9   12.74    1.31
  -5   4   9   14.40    1.47
  -4   4   9    0.91    0.52
  -4   4   9    1.59    0.55
  -4   4   9    1.66    0.49
  -3   4   9   15.65    1.04
  -3   4   9   16.28    1.49
  -3   4   9   13.52    1.32
   2  -4  -9    7.78    0.86
  -2   4   9    6.50    0.87
  -2   4   9    6.81    0.74
  -2   4   9    8.57    1.01
   1  -4  -9   10.01    0.99
  -1   4   9    8.43    0.96
  -1   4   9    7.64    0.91
   0  -4  -9    0.35    0.32
   0   4   9    0.65    0.39
   0   4   9    0.02    0.22
  -1  -4  -9   16.14    1.06
   1   4   9   17.17    1.08
   1   4   9   16.54    0.92
  -2  -4  -9   37.64    1.63
   2   4   9   39.60    1.28
   2   4   9   40.49    1.62
  -3  -4  -9   14.67    1.06
   3   4   9   17.55    1.07
  -4  -4  -9    5.78    0.83
   4   4   9    7.56    0.89
  -5  -4  -9    0.15    0.37
   5   4   9   -0.11    0.28
   6   4   9    0.54    0.39
   7   4   9   10.53    1.18
  -8  -4  -9    1.12    0.50
   8   4   9    0.45    0.40
  -9  -4  -9    0.51    0.44
   9   4   9    0.12    0.43
   7  -5  -9    1.48    0.73
  -7   5   9    0.96    0.59
  -7   5   9   -0.07    0.45
   6  -5  -9    1.00    0.57
  -6   5   9    1.28    0.65
  -6   5   9    1.27    0.57
   5  -5  -9    4.14    0.91
  -5   5   9    2.30    0.69
  -4   5   9   10.39    1.23
  -4   5   9   10.43    1.31
  -3   5   9    7.80    1.01
  -3   5   9    7.40    1.03
   2  -5  -9   -0.05    0.37
  -2   5   9   -0.22    0.26
  -2   5   9   -0.06    0.35
   1  -5  -9    4.94    0.74
  -1   5   9    6.41    0.87
  -1   5   9    6.69    0.85
   0  -5  -9    0.76    0.36
   0   5   9    0.68    0.37
   0   5   9   -0.10    0.26
  -1  -5  -9    0.60    0.40
   1   5   9    0.03    0.24
   1   5   9    0.24    0.28
  -2  -5  -9   24.80    1.34
   2   5   9   24.81    1.31
   2   5   9   25.53    1.10
  -3  -5  -9    1.19    0.49
   3   5   9    2.34    0.57
  -4  -5  -9    9.06    1.05
   4   5   9    8.36    0.95
  -5  -5  -9    5.24    0.84
   5   5   9    5.87    0.85
  -6  -5  -9    7.66    1.02
   6   5   9    6.81    0.94
  -7  -5  -9    3.28    0.72
   7   5   9    2.97    0.67
  -8  -5  -9    1.63    0.59
   8   5   9    0.94    0.48
  -9  -5  -9    3.55    0.83
   9   5   9    4.26    0.90
  10   5   9    0.86    0.53
   7  -6  -9    2.08    0.88
  -7   6   9    1.22    0.77
   6  -6  -9    0.36    0.55
  -6   6   9   -0.51    0.42
   5  -6  -9    0.05    0.38
  -5   6   9    0.72    0.54
  -4   6   9   -0.10    0.42
  -4   6   9    0.37    0.42
  -3   6   9    1.51    0.59
  -3   6   9    1.69    0.56
   2  -6  -9   12.40    1.23
  -2   6   9   14.35    1.34
  -2   6   9   14.25    1.38
   1  -6  -9    0.91    0.52
  -1   6   9    0.87    0.43
  -1   6   9    0.83    0.44
   0  -6  -9    2.79    0.62
   0   6   9    4.01    0.72
   0   6   9    3.27    0.61
  -1  -6  -9    7.74    0.96
   1   6   9    6.86    0.80
   1   6   9    6.82    0.89
  -2  -6  -9    0.55    0.47
   2   6   9    1.28    0.37
   2   6   9    1.31    0.47
  -3  -6  -9    0.38    0.41
   3   6   9    0.34    0.35
  -4  -6  -9   26.11    1.48
   4   6   9   22.89    1.35
  -5  -6  -9    9.18    1.11
   5   6   9   10.78    1.13
  -6  -6  -9   -0.10    0.38
   6   6   9    0.20    0.36
  -7  -6  -9    1.64    0.56
   7   6   9    1.13    0.52
  -8  -6  -9    1.43    0.60
   8   6   9    1.65    0.63
  -9  -6  -9    8.18    1.13
   9   6   9    8.88    1.20
  10   6   9    1.65    0.67
  11   6   9    2.08    0.72
   6  -7  -9    0.49    0.56
  -6   7   9    0.19    0.56
  -5   7   9    8.01    1.21
  -4   7   9    4.58    0.95
  -4   7   9    3.20    0.79
  -3   7   9    1.89    0.63
  -3   7   9    1.43    0.58
   2  -7  -9   14.55    1.37
  -2   7   9   16.04    1.25
  -2   7   9   16.22    1.53
   1  -7  -9    0.67    0.51
  -1   7   9    1.37    0.53
  -1   7   9    0.70    0.43
   0  -7  -9   10.23    1.13
   0   7   9    8.89    1.00
   0   7   9    8.45    1.04
  -1  -7  -9    2.39    0.64
   1   7   9    2.49    0.59
   1   7   9    2.93    0.61
  -2  -7  -9    0.34    0.42
   2   7   9   -0.31    0.26
   2   7   9    0.14    0.29
  -3  -7  -9    2.65    0.67
   3   7   9    4.43    0.61
   3   7   9    4.56    0.78
  -4  -7  -9   21.04    1.39
   4   7   9   18.01    1.28
  -5  -7  -9    3.13    0.72
   5   7   9    4.45    0.79
  -6  -7  -9    9.12    1.17
   6   7   9    8.07    1.05
  -7  -7  -9   14.94    1.48
   7   7   9   14.55    1.48
  -8  -7  -9   10.09    1.21
   8   7   9   12.40    1.45
   9   7   9    0.55    0.51
  10   7   9    5.99    1.16
  11   7   9    0.45    0.60
   6  -8  -9   -0.17    0.50
  -6   8   9    0.16    0.57
  -5   8   9    1.26    0.64
  -4   8   9   -0.06    0.38
  -4   8   9   -0.33    0.35
  -3   8   9    1.43    0.59
  -3   8   9    1.78    0.64
   2  -8  -9    1.24    0.64
  -2   8   9    1.36    0.54
  -2   8   9    1.34    0.58
   1  -8  -9    2.62    0.78
  -1   8   9    3.75    0.77
  -1   8   9    2.08    0.64
   0  -8  -9   -0.50    0.46
   0   8   9    0.55    0.42
   0   8   9   -0.10    0.34
  -1  -8  -9    9.26    1.12
   1   8   9    7.34    0.90
   1   8   9    9.01    1.08
  -2  -8  -9   26.80    1.55
   2   8   9   26.58    1.52
   2   8   9   25.77    1.33
  -3  -8  -9   44.89    2.01
   3   8   9   45.54    1.98
   3   8   9   44.17    1.64
  -4  -8  -9   21.35    1.46
   4   8   9   20.46    1.38
  -5  -8  -9    2.06    0.69
   5   8   9    1.40    0.59
  -6  -8  -9   10.38    1.23
   6   8   9   10.18    1.24
  -7  -8  -9   14.48    1.48
   7   8   9   13.34    1.46
  -8  -8  -9    4.84    0.92
   8   8   9    3.56    0.82
   9   8   9   10.65    1.39
  10   8   9    0.44    0.51
  -5   9   9   -0.48    0.42
  -5   9   9    0.32    0.55
  -4   9   9    0.84    0.53
  -4   9   9    0.55    0.51
  -3   9   9    6.52    1.07
  -3   9   9    6.61    1.12
   2  -9  -9    2.22    0.82
  -2   9   9    3.44    0.78
  -2   9   9    4.22    0.90
   1  -9  -9    1.27    0.60
  -1   9   9    0.57    0.41
  -1   9   9    0.09    0.39
   0  -9  -9   -0.49    0.50
   0   9   9    0.22    0.35
   0   9   9    0.62    0.43
  -1  -9  -9   11.28    1.35
   1   9   9   12.20    1.31
   1   9   9   11.09    1.16
  -2  -9  -9    1.16    0.63
   2   9   9    1.28    0.50
   2   9   9    0.51    0.42
  -3  -9  -9    0.61    0.52
   3   9   9    0.68    0.37
   3   9   9   -0.05    0.38
  -4  -9  -9    0.17    0.44
   4   9   9    1.30    0.53
  -5  -9  -9    1.67    0.63
   5   9   9    2.61    0.67
  -6  -9  -9    7.92    1.12
   6   9   9    8.89    1.22
  -7  -9  -9    2.19    0.71
   7   9   9    3.16    0.80
  -8  -9  -9   23.34    1.64
   8   9   9   21.86    1.70
   9   9   9    2.76    0.84
  10   9   9    0.79    0.58
  -5  10   9    6.81    1.25
  -4  10   9   -0.06    0.48
  -4  10   9    0.05    0.55
  -3  10   9    4.25    0.92
  -3  10   9    2.60    0.80
   2 -10  -9    1.93    0.78
  -2  10   9    1.23    0.60
  -2  10   9    1.40    0.62
   1 -10  -9   -0.23    0.52
  -1  10   9    0.62    0.48
  -1  10   9    0.66    0.49
   0 -10  -9   -0.03    0.64
   0  10   9    0.60    0.46
   0  10   9    0.70    0.52
  -1 -10  -9    3.03    0.83
   1  10   9    3.87    0.80
   1  10   9    5.08    0.87
  -2 -10  -9   -0.59    0.53
   2  10   9    0.27    0.36
   2  10   9    1.02    0.49
  -3 -10  -9    0.78    0.59
   3  10   9    0.36    0.41
   3  10   9    0.02    0.35
  -4 -10  -9    9.23    1.26
   4  10   9    9.25    1.19
  -5 -10  -9   11.22    1.33
   5  10   9   11.28    1.31
  -6 -10  -9   -0.20    0.51
   6  10   9    0.27    0.44
  -7 -10  -9   15.30    1.56
   7  10   9   16.54    1.74
  -8 -10  -9    0.18    0.53
   8  10   9   -0.21    0.44
   9  10   9    0.33    0.59
  -4  11   9    0.25    0.55
  -3  11   9    1.88    0.76
  -3  11   9    1.37    0.67
   2 -11  -9    0.88    0.73
  -2  11   9    1.53    0.70
  -2  11   9    3.41    0.85
   1 -11  -9    2.13    0.85
  -1  11   9    4.17    0.90
  -1  11   9    1.78    0.67
   0 -11  -9   -0.07    0.65
   0  11   9    0.25    0.46
   0  11   9   -0.40    0.40
  -1 -11  -9    1.44    0.75
   1  11   9    2.90    0.76
   1  11   9    2.89    0.74
  -2 -11  -9    3.47    0.92
   2  11   9    2.60    0.70
   2  11   9    2.21    0.67
  -3 -11  -9   13.58    1.57
   3  11   9   12.25    1.28
   3  11   9   12.94    1.43
  -4 -11  -9    3.25    0.89
   4  11   9    3.05    0.79
  -5 -11  -9    0.10    0.56
   5  11   9    2.57    0.74
  -6 -11  -9    0.48    0.62
   6  11   9    0.68    0.53
  -7 -11  -9    2.00    0.75
   7  11   9    2.25    0.73
  -8 -11  -9   -0.45    0.50
   8  11   9    0.48    0.54
   9  11   9    1.26    0.72
  -3  12   9    2.01    0.83
   2 -12  -9    4.34    1.12
  -2  12   9    5.21    1.05
  -2  12   9    5.46    1.20
   1 -12  -9    8.15    1.44
  -1  12   9    7.01    1.14
  -1  12   9    7.01    1.16
   0 -12  -9    0.18    0.68
   0  12   9    0.35    0.46
   0  12   9   -0.18    0.45
  -1 -12  -9    2.05    0.91
   1  12   9    3.02    0.78
   1  12   9    2.08    0.72
  -2 -12  -9    4.11    1.10
   2  12   9    3.74    0.87
   2  12   9    4.21    0.85
  -3 -12  -9   -0.59    0.55
   3  12   9    0.88    0.53
  -4 -12  -9    1.50    0.78
   4  12   9    4.22    0.92
  -5 -12  -9    2.77    0.89
   5  12   9    6.36    1.13
  -6 -12  -9    1.89    0.82
   6  12   9    1.17    0.57
  -7 -12  -9    1.55    0.82
   7  12   9    2.05    0.76
  -8 -12  -9   -0.47    0.54
   8  12   9    0.95    0.61
   2 -13  -9    0.61    0.82
  -2  13   9   -0.47    0.35
   1 -13  -9    1.77    0.95
  -1  13   9    4.74    1.08
   0 -13  -9    1.62    0.88
   0  13   9    1.50    0.68
   0  13   9    1.64    0.77
  -1 -13  -9    0.06    0.68
   1  13   9    0.29    0.55
   1  13   9    0.29    0.53
  -2 -13  -9    1.17    0.81
   2  13   9    1.00    0.57
   2  13   9    0.96    0.58
  -3 -13  -9    0.94    0.89
   3  13   9    1.09    0.66
   3  13   9    0.50    0.54
  -4 -13  -9    3.28    1.04
   4  13   9    3.93    0.89
  -5 -13  -9    4.64    1.20
   5  13   9    3.02    0.81
  -6 -13  -9    2.00    0.85
   6  13   9    1.54    0.69
  -7 -13  -9    1.45    0.90
   7  13   9    1.50    0.72
  -8 -13  -9   -0.32    0.58
   1 -14  -9    1.42    0.91
   0 -14  -9    2.04    1.08
   0  14   9    3.02    0.92
   0  14   9    1.35    0.72
  -1 -14  -9    1.90    1.01
   1  14   9    1.46    0.81
   1  14   9    3.15    0.91
  -2 -14  -9    0.66    0.89
   2  14   9    3.02    0.85
   2  14   9    1.57    0.70
  -3 -14  -9    2.71    1.08
   3  14   9    2.18    0.79
   3  14   9    3.04    0.84
  -4 -14  -9    1.09    0.84
   4  14   9    0.46    0.55
  -5 -14  -9    8.30    1.46
   5  14   9    7.24    1.22
  -6 -14  -9   -0.57    0.69
   6  14   9    0.98    0.58
  -7 -14  -9    2.05    0.92
   1  15   9    1.33    0.70
   2  15   9    3.46    0.93
   2  15   9    2.62    0.86
   3  15   9    1.45    0.68
   3  15   9   -0.38    0.53
   4  15   9    5.68    1.16
   2  11 -10   -0.43    0.59
   1  11 -10    2.60    1.02
  -1 -11  10    1.11    0.66
   0 -11  10    3.07    0.91
   3  10 -10    2.32    0.79
   3  10 -10    6.01    1.30
   2  10 -10   -0.02    0.61
   2  10 -10   -0.30    0.51
   1  10 -10    1.25    0.78
   1  10 -10    0.79    0.72
  -1 -10  10    0.15    0.47
   0  10 -10    0.20    0.54
   0 -10  10   -0.57    0.38
  -1  10 -10    7.96    1.38
   1 -10  10    3.73    0.93
  -2  10 -10    0.30    0.60
   2 -10  10   -0.38    0.49
   4   9 -10    0.45    0.70
  -4  -9  10    0.26    0.59
   3   9 -10    1.71    0.77
   3   9 -10    1.13    0.64
   2   9 -10    0.21    0.50
   2   9 -10   -0.09    0.60
   1   9 -10    1.03    0.72
   1   9 -10   -0.16    0.40
  -1  -9  10    0.00    0.45
   0   9 -10    6.87    1.23
   0   9 -10    7.61    1.21
   0  -9  10    7.70    1.20
  -1   9 -10    0.73    0.60
   1  -9  10    0.04    0.46
  -2   9 -10    0.26    0.66
   2  -9  10   -0.08    0.48
  -3   9 -10   -0.35    0.44
   3  -9  10   -0.84    0.37
   5   8 -10    2.37    0.86
  -5  -8  10    2.03    0.76
   4   8 -10    0.51    0.57
  -4  -8  10    0.66    0.59
   3   8 -10    1.30    0.70
  -3  -8  10    1.11    0.69
   2   8 -10    0.50    0.60
   2   8 -10    0.64    0.51
   1   8 -10   -0.01    0.55
   1   8 -10   -0.17    0.43
  -1  -8  10    0.78    0.50
   0   8 -10    8.22    1.28
   0   8 -10   10.82    1.35
   0  -8  10   12.44    1.41
  -1   8 -10    2.28    0.80
   1  -8  10    1.50    0.66
  -2   8 -10    2.04    0.81
   2  -8  10    3.88    0.89
  -3   8 -10    0.57    0.60
   3  -8  10    0.09    0.49
  -4   8 -10    2.80    1.03
   4  -8  10    3.24    0.91
  -5   8 -10   -0.54    0.58
   5  -8  10    0.56    0.57
   6   7 -10   -0.19    0.65
  -6  -7  10    0.36    0.56
   5   7 -10    2.12    0.86
  -5  -7  10    2.26    0.81
   4   7 -10    1.74    0.74
  -4  -7  10    0.42    0.52
   3   7 -10    0.22    0.51
  -3  -7  10   -0.03    0.43
   2   7 -10   -0.06    0.43
   1   7 -10    1.65    0.62
   1   7 -10    0.87    0.62
  -1  -7  10    1.22    0.56
   0   7 -10    1.52    0.66
   0   7 -10    0.78    0.55
   0  -7  10    1.21    0.60
  -1   7 -10    1.03    0.64
   1  -7  10    0.18    0.41
  -2   7 -10    2.41    0.79
   2  -7  10    2.84    0.78
  -3   7 -10   11.00    1.49
   3  -7  10   11.32    1.40
  -4   7 -10    2.97    0.91
   4  -7  10    3.52    0.86
  -5   7 -10    3.42    1.06
   5  -7  10    1.74    0.78
  -6   7 -10    0.67    0.69
   6  -7  10   -0.03    0.45
   7   6 -10   -0.01    0.59
   6   6 -10    0.81    0.64
  -6  -6  10    1.95    0.76
   5   6 -10    4.77    0.96
  -5  -6  10    8.76    1.33
   4   6 -10    2.28    0.75
  -4  -6  10    1.02    0.55
   3   6 -10    5.42    1.03
  -3  -6  10    6.06    1.08
   2   6 -10    0.78    0.51
  -2  -6  10    1.67    0.68
   1   6 -10    0.66    0.51
   1   6 -10    0.82    0.51
  -1  -6  10    0.33    0.37
   0   6 -10    0.56    0.48
   0   6 -10    2.21    0.67
   0  -6  10    1.13    0.55
  -1   6 -10   19.51    1.53
   1  -6  10   22.70    1.53
  -2   6 -10    0.35    0.46
   2  -6  10   -0.33    0.33
  -3   6 -10    0.37    0.52
   3  -6  10    1.09    0.57
  -4   6 -10   -0.15    0.42
[truncated: 363,553 more chars]
