# Supplementary material for: Crystal structure and Hirshfeld surface analysis of phen­yl(5,7,8a-triphenyl-1,2,3,7,8,8a-hexa­hydro­imidazo[1,2-a]pyridin-6-yl)methanone with an unknown solvent
Source: Acta Crystallogr E Crystallogr Commun. 2020 Jul 24;76(Pt 8):1365–8. doi: 10.1107/S2056989020009871 (PMC7405580; doi:10.1107/S2056989020009871)
Supplement: Supplementary file 2 [file e-76-01365-Isup2.hkl]

data_I                                                                          
_shelx_title ' ALI in P-1'                                                      
_shelx_refln_list_code          4                                               
_shelx_F_calc_maximum      115.05                                               
_exptl_crystal_F_000       484.00                                               
_reflns_d_resolution_high  0.7194                                               
                                                                                
loop_                                                                           
 _space_group_symop_operation_xyz                                               
 'x, y, z'                                                                      
 '-x, -y, -z'                                                                   
                                                                                
_cell_length_a     8.7807                                                       
_cell_length_b    11.9566                                                       
_cell_length_c    12.9121                                                       
_cell_angle_alpha  77.982                                                       
_cell_angle_beta   78.711                                                       
_cell_angle_gamma  75.612                                                       
                                                                                
_shelx_F_squared_multiplier     1.000                                           
                                                                                
loop_                                                                           
 _refln_index_h                                                                 
 _refln_index_k                                                                 
 _refln_index_l                                                                 
 _refln_F_squared_calc                                                          
 _refln_F_squared_meas                                                          
 _refln_F_squared_sigma                                                         
 _refln_observed_status                                                         
   1   0   0        712.87        722.47        15.04 o                         
   2   0   0        353.32        342.17         4.44 o                         
   3   0   0        475.65        466.10         6.21 o                         
   4   0   0        825.08        767.26         9.34 o                         
   5   0   0        339.09        338.23         6.50 o                         
   6   0   0        589.41        590.59        12.64 o                         
   7   0   0         44.78         48.60         5.21 o                         
   8   0   0          3.52          4.19         5.10 o                         
   9   0   0         54.30         60.24         8.96 o                         
  10   0   0        126.92        133.02        13.45 o                         
  11   0   0         21.58         29.57         8.15 o                         
 -10   1   0         76.62         66.09        10.01 o                         
  -9   1   0         19.91         13.69        12.95 o                         
  -8   1   0        160.62        182.35        13.40 o                         
  -7   1   0         15.07         22.95         4.39 o                         
  -6   1   0        126.70        133.30         6.96 o                         
  -5   1   0        480.24        468.84         8.24 o                         
  -4   1   0         75.23         71.40         3.23 o                         
  -3   1   0        254.61        275.19         5.60 o                         
  -2   1   0      12858.21      12687.88        95.74 o                         
  -1   1   0        401.49        387.90         8.15 o                         
   0   1   0       4489.80       4264.97        78.16 o                         
   1   1   0       1379.99       1325.40        11.35 o                         
   2   1   0       2760.92       2844.06        19.58 o                         
   3   1   0         13.53         16.08         1.49 o                         
   4   1   0        266.27        264.96         7.82 o                         
   5   1   0        559.88        539.53         8.01 o                         
   6   1   0        774.00        785.71        14.80 o                         
   7   1   0          4.10          5.84         3.41 o                         
   8   1   0        251.37        235.96         9.56 o                         
   9   1   0         75.83         78.67        10.03 o                         
  10   1   0          3.66          3.79         5.40 o                         
  11   1   0          8.15         11.01         6.19 o                         
 -10   2   0          4.90          4.45         7.98 o                         
  -9   2   0         38.56         40.36        13.21 o                         
  -8   2   0         36.93         32.50         6.52 o                         
  -7   2   0         40.96         38.33         4.75 o                         
  -6   2   0          0.34         -0.27         2.19 o                         
  -5   2   0        171.74        160.11         5.23 o                         
  -4   2   0       1268.87       1335.97        14.63 o                         
  -3   2   0       1292.33       1397.05        15.67 o                         
  -2   2   0        641.04        661.94         7.91 o                         
  -1   2   0       3884.46       3755.97        25.32 o                         
   0   2   0        444.43        427.43         4.79 o                         
   1   2   0         12.86         12.35         1.15 o                         
   2   2   0         72.02         71.83         3.10 o                         
   3   2   0          3.56          1.26         1.03 o                         
   4   2   0        784.86        835.58         9.61 o                         
   5   2   0          1.87          1.24         1.26 o                         
   6   2   0          3.73          3.14         2.29 o                         
   7   2   0         20.36         21.34         3.74 o                         
   8   2   0         48.56         45.98         5.46 o                         
   9   2   0        220.93        250.19        16.70 o                         
  10   2   0          2.27          4.10        12.49 o                         
  11   2   0        126.66        124.39        18.77 o                         
 -10   3   0          9.41          4.58         6.93 o                         
  -9   3   0          9.27         20.41        10.20 o                         
  -8   3   0          5.28          5.91         4.48 o                         
  -7   3   0        247.50        224.74         9.14 o                         
  -6   3   0          2.20          0.72         2.56 o                         
  -5   3   0         46.34         54.25         3.94 o                         
  -4   3   0         12.89         16.23         3.04 o                         
  -3   3   0       1819.64       1921.12        18.13 o                         
  -2   3   0          3.72          4.74         1.28 o                         
  -1   3   0        488.15        438.89         6.42 o                         
   0   3   0        345.55        336.42         5.58 o                         
   1   3   0        881.48        871.23        16.29 o                         
   2   3   0          2.93          1.88         1.06 o                         
   3   3   0         27.24         20.78         2.71 o                         
   4   3   0         52.28         60.12         3.74 o                         
   5   3   0        391.97        408.77         7.90 o                         
   6   3   0        448.44        510.95        11.92 o                         
   7   3   0          6.37          7.62         3.28 o                         
   8   3   0         36.14         41.00         5.20 o                         
   9   3   0         31.63         44.65        11.51 o                         
  10   3   0        118.62        131.28        15.37 o                         
  11   3   0          7.02          1.84         5.64 o                         
 -10   4   0          0.39          9.81         9.16 o                         
  -9   4   0          2.10          1.44         8.24 o                         
  -8   4   0         60.88         54.28        12.43 o                         
  -7   4   0         84.61         78.30         9.72 o                         
  -6   4   0         81.30         87.68         5.55 o                         
  -5   4   0        115.59        114.26         5.83 o                         
  -4   4   0        123.79        124.89         5.11 o                         
  -3   4   0         26.36         26.64         2.60 o                         
  -2   4   0         34.56         31.20         2.98 o                         
  -1   4   0         89.19         87.80         3.23 o                         
   0   4   0         86.82         76.78         3.34 o                         
   1   4   0          0.60          3.24         1.12 o                         
   2   4   0        330.34        332.14         6.18 o                         
   3   4   0        128.93        151.66         4.28 o                         
   4   4   0         78.62         88.11         3.95 o                         
   5   4   0          0.07         -0.32         1.43 o                         
   6   4   0         19.24         20.31         3.44 o                         
   7   4   0         33.92         32.49         6.03 o                         
   8   4   0         74.66         73.29         8.96 o                         
   9   4   0         39.58         49.74        13.80 o                         
  10   4   0          0.00         -3.45         4.04 o                         
  11   4   0         60.17         56.11         9.93 o                         
  -9   5   0          4.72         15.17         9.16 o                         
  -8   5   0         37.12         60.04        13.34 o                         
  -7   5   0        209.93        197.35        12.46 o                         
  -6   5   0         87.77        101.94        13.85 o                         
  -5   5   0          8.07          8.24         2.85 o                         
  -4   5   0         23.09         17.40         2.70 o                         
  -3   5   0         14.96         14.61         2.26 o                         
  -2   5   0        212.41        203.67         5.39 o                         
  -1   5   0         36.38         38.32         2.75 o                         
   0   5   0       1320.52       1320.60        13.77 o                         
   1   5   0        630.37        652.04         8.92 o                         
   2   5   0        215.01        226.34         5.32 o                         
   3   5   0        391.30        390.39         7.55 o                         
   4   5   0        117.12        119.60         5.78 o                         
   5   5   0         19.54         23.33         2.75 o                         
   6   5   0        139.33        151.79         7.21 o                         
   7   5   0         50.52         40.73         5.05 o                         
   8   5   0        113.96        123.78        13.86 o                         
   9   5   0         63.28         68.58         9.11 o                         
  10   5   0        108.49        122.92        12.76 o                         
  11   5   0         10.69         11.04         6.70 o                         
  -9   6   0         44.57         59.65        15.44 o                         
  -8   6   0         53.31         50.88        13.73 o                         
  -7   6   0        154.10        150.06        12.25 o                         
  -6   6   0          6.54          4.82         3.15 o                         
  -5   6   0         25.58         18.70         6.38 o                         
  -4   6   0        137.79        149.21         6.46 o                         
  -3   6   0        112.57        112.25         5.16 o                         
  -2   6   0        411.57        412.03         8.05 o                         
  -1   6   0          2.13          3.05         1.43 o                         
   0   6   0       1990.96       2062.38        19.63 o                         
   1   6   0       2743.25       2893.32        24.77 o                         
   2   6   0        601.01        622.35         9.68 o                         
   3   6   0         66.74         85.75         6.61 o                         
   4   6   0          5.27          3.37         1.75 o                         
   5   6   0          5.65          7.80         2.15 o                         
   6   6   0         17.81         13.33         3.73 o                         
   7   6   0          5.69          8.04         3.10 o                         
   8   6   0         13.98          7.17         3.53 o                         
   9   6   0        118.21        120.36        11.83 o                         
  10   6   0         28.54         38.23         8.29 o                         
  11   6   0          0.17          3.63         9.22 o                         
  -8   7   0         26.62         11.25         9.68 o                         
  -7   7   0          0.45          3.19         5.10 o                         
  -6   7   0         25.26         22.64         4.72 o                         
  -5   7   0        343.73        344.12        26.54 o                         
  -4   7   0        276.88        282.88        12.23 o                         
  -3   7   0        188.19        191.84         8.26 o                         
  -2   7   0         74.15         85.17         5.93 o                         
  -1   7   0          0.00         -0.49         1.51 o                         
   0   7   0        111.21        142.83         5.93 o                         
   1   7   0          6.66          4.64         1.73 o                         
   2   7   0         26.55         21.68         2.62 o                         
   3   7   0         10.35          8.97         2.38 o                         
   4   7   0         65.41         68.22         4.60 o                         
   5   7   0          2.14          2.30         2.09 o                         
   6   7   0          1.70          1.79         2.76 o                         
   7   7   0         69.83         64.45         6.20 o                         
   8   7   0        129.74        141.14         9.53 o                         
   9   7   0          6.80          4.62         4.58 o                         
  10   7   0         93.43        117.20        12.53 o                         
  11   7   0         12.44         17.00         9.03 o                         
  -8   8   0          3.02         13.08         9.29 o                         
  -7   8   0         31.11         26.82        10.20 o                         
  -6   8   0         81.68         83.53         7.78 o                         
  -5   8   0          0.57         -0.87         3.09 o                         
  -4   8   0          0.78         -1.80         2.64 o                         
  -3   8   0          0.07          1.29         2.84 o                         
  -2   8   0         19.63         13.65         5.10 o                         
  -1   8   0        326.33        320.11         8.04 o                         
   0   8   0        220.14        234.45         6.81 o                         
   1   8   0          6.00          4.39         1.98 o                         
   2   8   0          1.19          2.14         2.59 o                         
   3   8   0          9.97          7.84         2.30 o                         
   4   8   0        629.78        637.66        11.71 o                         
   5   8   0        922.31        883.36        14.43 o                         
   6   8   0         39.27         36.80         4.85 o                         
   7   8   0        184.07        192.22        10.08 o                         
   8   8   0         31.74         27.32         4.89 o                         
   9   8   0         73.28         70.30         8.86 o                         
  10   8   0         15.77         11.41         5.72 o                         
  11   8   0         10.35          3.53         8.11 o                         
  -7   9   0         10.47         19.49         9.55 o                         
  -6   9   0         30.89         42.89         6.17 o                         
  -5   9   0        206.62        221.48        12.31 o                         
  -4   9   0         40.11         43.04         5.86 o                         
  -3   9   0          0.52          0.92         3.07 o                         
  -2   9   0        841.43        818.81        20.20 o                         
  -1   9   0          5.12          6.17         3.57 o                         
   0   9   0          0.42         -0.79         2.41 o                         
   1   9   0         55.58         57.88         4.52 o                         
   2   9   0          0.37         -0.68         2.01 o                         
   3   9   0         10.24         13.19         2.87 o                         
   4   9   0        307.22        283.00         9.10 o                         
   5   9   0        117.15        106.96         6.30 o                         
   6   9   0        132.75        138.96        13.64 o                         
   7   9   0         60.28         66.70         6.61 o                         
   8   9   0          2.23         -2.81         2.81 o                         
   9   9   0         62.13         54.28         6.82 o                         
  10   9   0          7.03          8.37         8.37 o                         
  -7  10   0          1.89         -1.18         7.46 o                         
  -6  10   0          4.41          8.14         4.31 o                         
  -5  10   0         20.20         22.73         5.41 o                         
  -4  10   0         18.46         13.91         5.72 o                         
  -3  10   0         28.38         22.13         4.70 o                         
  -2  10   0         21.68         22.83         4.78 o                         
  -1  10   0        131.13        138.78         8.98 o                         
   0  10   0          1.44          1.02         2.91 o                         
   1  10   0         44.81         46.28         5.43 o                         
   2  10   0          0.62          2.08         2.19 o                         
   3  10   0          0.06          0.72         2.20 o                         
   4  10   0          0.00         -1.38         2.15 o                         
   5  10   0        145.36        148.28         7.34 o                         
   6  10   0          3.82          5.33         3.42 o                         
   7  10   0         29.80         38.15         5.75 o                         
   8  10   0        126.95        129.26        14.32 o                         
   9  10   0         35.13         54.70         9.76 o                         
  10  10   0         33.05         59.12        14.65 o                         
  -6  11   0          5.97          6.00         4.80 o                         
  -5  11   0         25.64         17.19         5.18 o                         
  -4  11   0         56.09         59.99         7.40 o                         
  -3  11   0          5.56          8.81         4.14 o                         
  -2  11   0         34.10         40.01         6.00 o                         
  -1  11   0         10.68          9.02         3.83 o                         
   0  11   0         61.09         54.40         6.13 o                         
   1  11   0         49.74         39.67         5.39 o                         
   2  11   0          3.93          1.34         2.93 o                         
   3  11   0          0.15          0.38         2.27 o                         
   4  11   0        157.78        156.34        13.68 o                         
   5  11   0         97.15         91.45         7.56 o                         
   6  11   0          8.21          6.49         4.62 o                         
   7  11   0        189.72        232.38        16.22 o                         
   8  11   0          1.22         -2.07         4.46 o                         
   9  11   0          0.79          7.46         5.91 o                         
  -5  12   0         17.40         14.45         5.48 o                         
  -4  12   0          2.57          0.56         3.86 o                         
  -3  12   0         11.10          9.13         4.74 o                         
  -2  12   0         10.77         16.64         4.81 o                         
  -1  12   0          1.58         -0.20         3.48 o                         
   0  12   0         25.75         24.37         6.61 o                         
   1  12   0         87.63         72.18         9.57 o                         
   2  12   0         45.71         45.71        13.67 o                         
   3  12   0         66.53         71.22         9.08 o                         
   4  12   0        148.99        139.57        12.30 o                         
   5  12   0          2.77          6.99         3.60 o                         
   6  12   0          2.89          1.27         4.58 o                         
   7  12   0         98.85        123.11        12.53 o                         
   8  12   0         33.28         37.81        10.60 o                         
   9  12   0          0.10         -3.25         4.75 o                         
  -4  13   0          7.85         15.44         6.52 o                         
  -3  13   0          1.80          9.73         5.69 o                         
  -2  13   0         85.27         94.42        11.42 o                         
  -1  13   0         14.26         19.89         6.51 o                         
   0  13   0        111.65        118.79        16.22 o                         
   1  13   0         30.18         23.72         6.98 o                         
   2  13   0         10.00         14.64         6.11 o                         
   3  13   0         30.82         20.32         6.47 o                         
   4  13   0         17.99         24.43        11.77 o                         
   5  13   0         17.80         40.44        11.58 o                         
   6  13   0         62.16         80.10        10.09 o                         
   7  13   0         18.11          4.81         5.42 o                         
   8  13   0         59.75         71.04        10.66 o                         
  -2  14   0          1.36          7.91         6.15 o                         
  -1  14   0          6.46         15.33         6.84 o                         
   0  14   0          2.25          7.15         5.43 o                         
   1  14   0          1.40          1.54         5.45 o                         
   2  14   0         11.99         13.28         6.47 o                         
   3  14   0          0.25         -4.38         5.03 o                         
   4  14   0         20.14         18.29         6.61 o                         
   5  14   0         47.76         86.07        15.57 o                         
   6  14   0        201.32        236.76        25.77 o                         
   7  14   0         26.65         26.95        11.25 o                         
   8  14   0          6.80         12.03         9.03 o                         
   0  15   0          1.96          7.22         9.81 o                         
   1  15   0          7.26         25.99         8.96 o                         
   2  15   0          7.72          9.78         7.52 o                         
   3  15   0          2.65         -1.27         5.30 o                         
   4  15   0          3.74         15.67         8.04 o                         
   5  15   0          0.36          1.57         9.81 o                         
  -4 -15   1          9.71         15.17         9.16 o                         
  -3 -15   1         26.73         47.84         9.80 o                         
  -2 -15   1          8.69          2.81         9.68 o                         
  -1 -15   1          4.58          5.53         6.40 o                         
  -6 -14   1          0.91          2.09         8.50 o                         
  -5 -14   1        215.66        277.05        27.60 o                         
  -4 -14   1         10.87         15.58         6.83 o                         
  -3 -14   1          0.20         -4.35         5.23 o                         
  -2 -14   1         41.36         49.98         8.83 o                         
  -1 -14   1          0.71          4.10         5.17 o                         
   0 -14   1          7.27          6.32         5.91 o                         
   1 -14   1        127.53        149.21        14.65 o                         
   2 -14   1         25.43         36.03         8.15 o                         
  -8 -13   1          0.17          0.48         7.65 o                         
  -7 -13   1         14.44          4.05         9.29 o                         
  -6 -13   1          6.80         -5.89         7.06 o                         
  -5 -13   1         98.45         85.68        15.17 o                         
  -4 -13   1         15.00         12.68         6.25 o                         
  -3 -13   1         55.29         65.08        11.05 o                         
  -2 -13   1         48.26         51.68         8.51 o                         
  -1 -13   1         49.06         48.51        12.69 o                         
   0 -13   1          4.49         11.97         5.64 o                         
   1 -13   1         11.05         12.21         5.67 o                         
   2 -13   1          3.78          2.40         4.89 o                         
   3 -13   1         22.69         16.31         6.67 o                         
   4 -13   1          6.48          4.23         4.68 o                         
  -9 -12   1          6.79          2.09         9.09 o                         
  -8 -12   1         76.50         65.26        10.34 o                         
  -7 -12   1          0.26          0.84         4.88 o                         
  -6 -12   1         12.19         15.00         6.03 o                         
  -5 -12   1         23.07         19.75         8.89 o                         
  -4 -12   1         94.44         95.32        17.53 o                         
  -3 -12   1          8.46         11.48         4.06 o                         
  -2 -12   1          0.84         -0.91         3.31 o                         
  -1 -12   1         28.33         13.12         4.60 o                         
   0 -12   1          9.48          9.27         4.07 o                         
   1 -12   1         46.44         34.35         5.84 o                         
   2 -12   1         16.33         19.78         6.48 o                         
   3 -12   1          6.49          8.12         4.31 o                         
   4 -12   1          5.60         10.84         4.87 o                         
   5 -12   1          3.74          3.56         5.23 o                         
  -9 -11   1         32.03         34.93         8.32 o                         
  -8 -11   1          0.44          4.61         4.94 o                         
  -7 -11   1         17.14         23.74         6.71 o                         
  -6 -11   1         87.39         84.57         8.06 o                         
  -5 -11   1         68.16         67.47         6.73 o                         
  -4 -11   1         28.77         36.38         4.33 o                         
  -3 -11   1         11.25          2.60         3.19 o                         
  -2 -11   1         61.86         36.51         5.34 o                         
  -1 -11   1        298.08        243.05        10.96 o                         
   0 -11   1         73.73         68.36         6.81 o                         
   1 -11   1         17.93         21.95         4.87 o                         
   2 -11   1          0.01          6.18         3.84 o                         
   3 -11   1          4.42          5.87         3.98 o                         
   4 -11   1          2.89          9.64         4.52 o                         
   5 -11   1          8.58          8.77         4.60 o                         
   6 -11   1          0.00         -1.32         6.61 o                         
  -9 -10   1          6.26          8.79         4.55 o                         
  -8 -10   1          1.83          4.62         4.17 o                         
  -7 -10   1          2.79         -0.33         3.44 o                         
  -6 -10   1        456.67        450.91        13.89 o                         
  -5 -10   1        150.57        146.73         9.15 o                         
  -4 -10   1         10.20         13.92         3.12 o                         
  -3 -10   1         25.48         22.05         3.50 o                         
  -2 -10   1          7.25          1.21         2.65 o                         
  -1 -10   1         26.69         30.22         4.73 o                         
   0 -10   1          0.25          0.19         3.00 o                         
   1 -10   1         68.37         59.73         6.80 o                         
   2 -10   1         65.24         64.40        12.10 o                         
   3 -10   1          0.21          1.53         3.31 o                         
   4 -10   1         12.59         12.79         4.59 o                         
   5 -10   1         11.36         10.43         4.49 o                         
   6 -10   1         88.75         86.01        32.77 o                         
   7 -10   1          3.12         -7.85         7.85 o                         
 -10  -9   1         17.61         20.28         6.76 o                         
  -9  -9   1         90.13         69.36        10.49 o                         
  -8  -9   1         79.91         83.63         9.85 o                         
  -7  -9   1          2.63         -0.20         3.00 o                         
  -6  -9   1          7.49          5.82         3.16 o                         
  -5  -9   1         88.54         82.82         6.69 o                         
  -4  -9   1          2.93          2.59         2.42 o                         
  -3  -9   1          0.18         -1.63         2.15 o                         
  -2  -9   1        302.21        296.58         8.16 o                         
  -1  -9   1        287.19        283.19        11.72 o                         
   0  -9   1         70.37         55.52         8.83 o                         
   1  -9   1         11.01          9.25         3.63 o                         
   2  -9   1        114.72         96.26         7.57 o                         
   3  -9   1          0.22         -0.36         2.97 o                         
   4  -9   1         76.98         86.56         7.85 o                         
   5  -9   1          4.56          5.38         3.64 o                         
   6  -9   1         12.41         12.39         4.49 o                         
   7  -9   1          0.19         -3.40         7.98 o                         
 -11  -8   1          6.53         11.25         7.98 o                         
 -10  -8   1        123.00        150.10        14.34 o                         
  -9  -8   1         34.97         51.14         7.49 o                         
  -8  -8   1          1.23          1.29         3.32 o                         
  -7  -8   1          9.19          3.58         3.14 o                         
  -6  -8   1        447.93        433.99        13.26 o                         
  -5  -8   1         31.38         34.59         4.58 o                         
  -4  -8   1       1191.85       1153.34        16.45 o                         
  -3  -8   1         88.84         89.92         5.31 o                         
  -2  -8   1          3.03          3.52         2.10 o                         
  -1  -8   1        101.18        125.49         5.57 o                         
   0  -8   1          2.10          2.33         1.87 o                         
   1  -8   1         18.39         16.96         3.65 o                         
   2  -8   1       1527.67       1420.42        39.25 o                         
   3  -8   1        399.38        393.19        16.59 o                         
   4  -8   1        209.72        221.78         9.76 o                         
   5  -8   1        243.30        262.83        16.12 o                         
   6  -8   1          1.52          5.22         3.67 o                         
   7  -8   1          0.79         -6.28         6.28 o                         
   8  -8   1          8.71         21.71        11.38 o                         
 -11  -7   1         69.24         63.18        14.52 o                         
 -10  -7   1         25.74         33.49         7.64 o                         
  -9  -7   1          1.71          6.87         3.99 o                         
  -8  -7   1         55.59         56.74         6.53 o                         
  -7  -7   1          0.06          5.26         2.99 o                         
  -6  -7   1          5.00          9.14         3.21 o                         
  -5  -7   1        114.38        116.16         7.43 o                         
  -4  -7   1        160.25        152.60         8.06 o                         
  -3  -7   1         53.74         45.87         3.79 o                         
  -2  -7   1         37.13         32.03         3.12 o                         
  -1  -7   1         19.19         16.77         2.36 o                         
   0  -7   1         18.81         19.84         2.83 o                         
   1  -7   1        135.72        130.67         6.72 o                         
   2  -7   1        406.43        402.41        18.21 o                         
   3  -7   1        688.45        655.55        14.72 o                         
   4  -7   1         85.06         84.37         7.09 o                         
   5  -7   1          6.96          4.91         3.32 o                         
   6  -7   1         48.24         47.43         6.68 o                         
   7  -7   1          2.10         -6.15         7.06 o                         
   8  -7   1          0.13          3.79         7.85 o                         
 -11  -6   1         22.79          8.37         9.29 o                         
 -10  -6   1          0.15          1.16         5.41 o                         
  -9  -6   1          0.82         -1.25         2.93 o                         
  -8  -6   1         32.54         26.66         4.76 o                         
  -7  -6   1         78.19         87.19         8.99 o                         
  -6  -6   1         12.92         12.20         3.43 o                         
  -5  -6   1         13.56         10.36         2.88 o                         
  -4  -6   1          0.65          0.40         1.70 o                         
  -3  -6   1        216.97        215.91         6.02 o                         
  -2  -6   1        385.65        391.51         9.04 o                         
  -1  -6   1        692.74        733.70        10.46 o                         
   0  -6   1        421.76        472.36         8.10 o                         
   1  -6   1          2.65          2.76         1.49 o                         
   2  -6   1          3.39          4.10         1.52 o                         
   3  -6   1          4.15          6.15         4.50 o                         
   4  -6   1         64.48         67.69         6.14 o                         
   5  -6   1          6.08          1.31         2.82 o                         
   6  -6   1        127.26         91.44         8.17 o                         
   7  -6   1          0.59          4.45         7.33 o                         
   8  -6   1         47.37         53.76        13.21 o                         
   9  -6   1         10.10         10.46         9.68 o                         
 -11  -5   1          0.19          6.58         5.81 o                         
 -10  -5   1         79.60         67.60        10.04 o                         
  -9  -5   1         11.06          8.16         4.04 o                         
  -8  -5   1         20.79         23.29         4.44 o                         
  -7  -5   1         50.64         52.63         5.65 o                         
  -6  -5   1          7.66          2.64         2.43 o                         
  -5  -5   1        392.32        416.60        10.69 o                         
  -4  -5   1        427.17        452.28         8.34 o                         
  -3  -5   1          0.28         -1.21         1.21 o                         
  -2  -5   1         66.03         75.46         4.52 o                         
  -1  -5   1       1894.06       1997.41        18.39 o                         
   0  -5   1       2174.67       2272.73        19.81 o                         
   1  -5   1        772.46        734.72        11.65 o                         
   2  -5   1        221.55        230.80         6.15 o                         
   3  -5   1        160.99        170.30         9.95 o                         
   4  -5   1        174.72        178.59         8.93 o                         
   5  -5   1         77.05         81.50         6.35 o                         
   6  -5   1        223.49        189.97        10.10 o                         
   7  -5   1          0.52         -0.39         6.02 o                         
   8  -5   1          3.84         15.44         8.50 o                         
   9  -5   1          0.03          1.96         7.33 o                         
 -11  -4   1         48.06         50.16        13.02 o                         
 -10  -4   1         10.22         10.08         5.77 o                         
  -9  -4   1          0.80         -0.61         2.90 o                         
  -8  -4   1          6.72          9.06         3.38 o                         
  -7  -4   1         50.49         45.82         5.33 o                         
  -6  -4   1        129.01        143.08        12.91 o                         
  -5  -4   1          0.01         -0.59         1.85 o                         
  -4  -4   1        962.82       1001.35        13.82 o                         
  -3  -4   1         16.11         23.52         2.36 o                         
  -2  -4   1        233.81        229.23         5.29 o                         
  -1  -4   1        160.01        163.39         4.07 o                         
   0  -4   1         61.12         59.07         2.65 o                         
   1  -4   1        254.80        223.57         4.48 o                         
   2  -4   1         94.10         98.12         3.57 o                         
   3  -4   1        411.53        400.52         7.78 o                         
   4  -4   1        286.92        284.07         7.40 o                         
   5  -4   1          4.85          6.07         3.53 o                         
   6  -4   1          1.40          0.63         2.36 o                         
   7  -4   1          1.51         -5.36         5.36 o                         
   8  -4   1          0.39         -1.05         7.06 o                         
   9  -4   1         74.61         75.34        15.30 o                         
  10  -4   1          0.09          2.88         7.98 o                         
 -11  -3   1         14.17         19.79         7.88 o                         
 -10  -3   1          6.07          7.30         5.95 o                         
  -9  -3   1         79.71         72.82         9.51 o                         
  -8  -3   1         82.13         80.53         7.03 o                         
  -7  -3   1         13.93         10.09         7.06 o                         
  -6  -3   1          0.19         -1.95         2.08 o                         
  -5  -3   1         68.12         76.11         5.38 o                         
  -4  -3   1          0.02         -0.07         1.26 o                         
  -3  -3   1        473.79        460.89        10.31 o                         
  -2  -3   1       1650.29       1617.61        14.42 o                         
  -1  -3   1         72.68         78.62         2.71 o                         
   0  -3   1        960.11        986.38        10.23 o                         
   1  -3   1         75.41         84.91         2.48 o                         
   2  -3   1         18.98         17.46         2.08 o                         
   3  -3   1        947.12       1018.86        11.93 o                         
   4  -3   1        245.66        263.23         6.25 o                         
   5  -3   1          4.35          3.38         1.79 o                         
   6  -3   1         12.58         12.48         2.63 o                         
   7  -3   1         33.30         35.78         4.72 o                         
   8  -3   1         14.42         15.44         7.59 o                         
   9  -3   1          6.90         12.95         8.50 o                         
  10  -3   1         64.00        104.12        18.18 o                         
 -11  -2   1          0.81          4.35         4.93 o                         
 -10  -2   1          1.11         -1.58         5.23 o                         
  -9  -2   1         12.54         19.64         6.25 o                         
  -8  -2   1        225.71        233.23         9.81 o                         
  -7  -2   1        565.13        563.08        13.94 o                         
  -6  -2   1         83.94         85.52         6.31 o                         
  -5  -2   1          6.10          6.19         2.18 o                         
  -4  -2   1         60.52         58.34         4.06 o                         
  -3  -2   1        757.39        777.46         8.36 o                         
  -2  -2   1        630.56        590.62         8.46 o                         
  -1  -2   1         56.56         49.31         1.94 o                         
   0  -2   1      11017.43       9764.19        98.89 o                         
   1  -2   1        590.81        579.23         7.99 o                         
   2  -2   1        185.27        175.88         3.76 o                         
   3  -2   1       2194.81       2337.97        40.12 o                         
   4  -2   1          0.46         -0.50         1.20 o                         
   5  -2   1        732.02        779.85        11.41 o                         
   6  -2   1         25.22         25.69         3.06 o                         
   7  -2   1         18.91         14.32         3.99 o                         
   8  -2   1         35.28         43.81         8.50 o                         
   9  -2   1         17.71         14.52         7.98 o                         
  10  -2   1          9.76         18.71         9.16 o                         
 -11  -1   1         36.78         20.91         7.03 o                         
 -10  -1   1         19.23         13.32         7.85 o                         
  -9  -1   1         85.01         91.69        10.39 o                         
  -8  -1   1        217.80        228.09        10.19 o                         
  -7  -1   1        372.90        337.49        13.78 o                         
  -6  -1   1         70.39         78.88         5.94 o                         
  -5  -1   1        508.86        561.29        26.05 o                         
  -4  -1   1         51.28         45.18         3.59 o                         
  -3  -1   1       1568.18       1591.39        30.43 o                         
  -2  -1   1       7661.00       7217.62       108.15 o                         
  -1  -1   1       2602.65       2475.29        28.92 o                         
   0  -1   1        526.26        527.00         7.16 o                         
   1  -1   1        822.52        756.75        11.14 o                         
   2  -1   1       1131.85       1036.02        14.56 o                         
   3  -1   1        402.19        436.50         6.35 o                         
   4  -1   1       1309.02       1414.39        14.42 o                         
   5  -1   1        491.77        499.81         8.54 o                         
   6  -1   1        498.04        443.28        12.25 o                         
   7  -1   1         39.01         38.77         6.99 o                         
   8  -1   1         36.45         24.77         5.92 o                         
   9  -1   1         45.67         65.33        14.52 o                         
  10  -1   1          0.25          2.49         6.93 o                         
  11  -1   1         76.79         57.42        15.04 o                         
 -11   0   1         14.72         11.38         9.29 o                         
 -10   0   1         71.52         79.11        10.75 o                         
  -9   0   1          1.43          4.43         4.43 o                         
  -8   0   1         14.85         14.76         3.86 o                         
  -7   0   1        210.30        191.62         9.53 o                         
  -6   0   1         16.24         19.84         3.45 o                         
  -5   0   1         65.64         60.93         2.94 o                         
  -4   0   1       1334.15       1296.18        17.77 o                         
  -3   0   1        490.06        481.30         6.13 o                         
  -2   0   1       9522.68       9383.02        67.82 o                         
  -1   0   1        639.83        577.85         7.69 o                         
   1   0   1        701.28        682.79         6.90 o                         
   2   0   1        689.49        634.02         6.48 o                         
   3   0   1       2413.99       2325.33        18.15 o                         
   4   0   1       1383.14       1412.66        31.81 o                         
   5   0   1         57.19         47.51         3.13 o                         
   6   0   1         24.77         21.58         2.93 o                         
   7   0   1        853.52        816.56        19.16 o                         
   8   0   1        196.75        181.29        12.99 o                         
   9   0   1         34.39         41.60         7.57 o                         
  10   0   1          3.12          1.62         4.65 o                         
  11   0   1          3.60          2.22         7.33 o                         
 -11   1   1          1.40          7.46         9.55 o                         
 -10   1   1         52.16         71.81        10.76 o                         
  -9   1   1         50.86         53.22         8.83 o                         
  -8   1   1         18.72         15.75         3.94 o                         
  -7   1   1         21.13         19.44         3.81 o                         
  -6   1   1         42.05         45.59         7.45 o                         
  -5   1   1          1.30         -0.85         1.26 o                         
  -4   1   1       2370.82       2278.18        20.12 o                         
  -3   1   1        114.98        111.39         4.19 o                         
  -2   1   1        770.79        770.29         9.41 o                         
  -1   1   1        557.88        513.87        11.78 o                         
   0   1   1        426.94        448.76         8.57 o                         
   1   1   1       1777.42       1717.18        13.92 o                         
   2   1   1       4150.60       4118.15        26.79 o                         
   3   1   1       4769.96       4788.81        40.18 o                         
   4   1   1        604.88        591.34        10.27 o                         
   5   1   1         93.23         92.80         4.36 o                         
   6   1   1       1086.96       1069.58        19.36 o                         
   7   1   1       1805.05       1786.92        24.74 o                         
   8   1   1         33.79         33.04         6.43 o                         
   9   1   1        103.11         89.13        15.96 o                         
  10   1   1        168.70        141.11        16.15 o                         
  11   1   1         49.36         49.24        14.98 o                         
 -10   2   1         79.90         79.14        10.44 o                         
  -9   2   1          7.00          7.41         5.13 o                         
  -8   2   1         32.91         37.47         6.43 o                         
  -7   2   1         52.44         45.74         5.20 o                         
  -6   2   1         80.87         87.59         6.49 o                         
  -5   2   1        385.97        407.94         8.12 o                         
  -4   2   1        161.93        171.12         4.94 o                         
  -3   2   1       2283.06       2348.95        56.17 o                         
  -2   2   1       5976.78       5955.65        39.76 o                         
  -1   2   1       3315.13       3185.53        22.38 o                         
   0   2   1        918.33        869.63        11.15 o                         
   1   2   1        174.04        180.19         2.85 o                         
   2   2   1       6147.15       6049.30        38.43 o                         
   3   2   1         42.90         44.43         2.33 o                         
   4   2   1        447.62        450.88         6.86 o                         
   5   2   1        794.32        839.31        10.72 o                         
   6   2   1        175.69        171.58         7.03 o                         
   7   2   1        447.83        436.09        15.72 o                         
   8   2   1        374.23        360.83        42.64 o                         
   9   2   1         55.90         56.90         8.51 o                         
  10   2   1          0.17          1.38         6.02 o                         
  11   2   1         23.51         24.57         7.35 o                         
 -10   3   1         35.00         53.76        13.73 o                         
  -9   3   1         30.64         27.77         6.89 o                         
  -8   3   1          8.90          1.37         5.87 o                         
  -7   3   1        228.24        193.52         9.61 o                         
  -6   3   1        130.32        129.60        14.89 o                         
  -5   3   1        503.74        515.31        12.37 o                         
  -4   3   1        877.30        903.47        12.28 o                         
  -3   3   1        244.82        240.26         5.68 o                         
  -2   3   1        514.90        510.86         7.55 o                         
  -1   3   1          0.01          0.86         1.36 o                         
   0   3   1         65.95         65.06         2.41 o                         
   1   3   1         45.54         44.12         3.15 o                         
   2   3   1        675.56        647.35         7.49 o                         
   3   3   1         48.34         54.49         2.72 o                         
   4   3   1        407.85        440.32         7.04 o                         
   5   3   1        487.07        502.80         9.28 o                         
   6   3   1         16.13         10.27         5.43 o                         
   7   3   1         28.77         29.75         5.58 o                         
   8   3   1        107.27        136.99        11.48 o                         
   9   3   1        114.50         87.14         9.85 o                         
  10   3   1          3.45          2.87         5.43 o                         
  11   3   1          1.55          3.25         5.76 o                         
  -9   4   1          1.50         -6.41         6.41 o                         
  -8   4   1        108.50         99.00        14.00 o                         
  -7   4   1        128.87        121.86         8.41 o                         
  -6   4   1        121.99        131.52         8.12 o                         
  -5   4   1        704.15        714.78        13.08 o                         
  -4   4   1         16.35         15.90         2.48 o                         
  -3   4   1        282.30        301.59         6.73 o                         
  -2   4   1        169.65        178.66         4.83 o                         
  -1   4   1         11.03          6.80         1.66 o                         
   0   4   1        130.24        115.68         3.35 o                         
   1   4   1         91.07         85.49         4.67 o                         
   2   4   1        245.40        262.00         7.42 o                         
   3   4   1        209.86        211.97         4.76 o                         
   4   4   1        359.55        368.11         7.45 o                         
   5   4   1          2.04          1.62         1.50 o                         
   6   4   1        319.04        339.85        11.53 o                         
   7   4   1          0.27          0.47         2.29 o                         
   8   4   1         14.81         15.73         3.92 o                         
   9   4   1        191.72        202.36        14.41 o                         
  10   4   1        159.77        183.96        28.78 o                         
  11   4   1         61.84         71.14        10.86 o                         
  -9   5   1          2.28         -4.19         7.19 o                         
  -8   5   1        308.31        369.66        25.90 o                         
  -7   5   1         18.59         20.56         5.53 o                         
  -6   5   1        284.98        251.65        11.54 o                         
  -5   5   1         30.52         31.85         3.91 o                         
  -4   5   1          0.08         -0.11         1.88 o                         
  -3   5   1        139.48        138.30         5.08 o                         
  -2   5   1        212.95        208.23         5.53 o                         
  -1   5   1         81.21         84.33         4.11 o                         
   0   5   1       1663.67       1709.83        16.30 o                         
   1   5   1          1.80          0.34         1.09 o                         
   2   5   1         95.83         88.84         3.43 o                         
   3   5   1         75.26         65.96         4.75 o                         
   4   5   1          3.01          2.03         1.53 o                         
   5   5   1        605.00        640.18        10.27 o                         
   6   5   1         11.92          8.25         2.77 o                         
   7   5   1         88.36         82.33         6.40 o                         
   8   5   1         10.11          8.03         3.09 o                         
   9   5   1          6.91          1.53         4.02 o                         
  10   5   1         23.77         28.85         6.84 o                         
  11   5   1         53.38         58.39        13.67 o                         
  -9   6   1          0.06         -7.46         7.46 o                         
  -8   6   1          3.73          6.93         7.98 o                         
  -7   6   1          0.45          3.57         4.41 o                         
  -6   6   1         96.91         99.27         9.72 o                         
  -5   6   1          1.78         -0.12         1.97 o                         
  -4   6   1        106.64        105.56         5.88 o                         
  -3   6   1        112.02        116.90         5.51 o                         
  -2   6   1         90.99         95.31         6.87 o                         
  -1   6   1        153.91        159.59         4.96 o                         
   0   6   1       1020.72       1107.76        13.20 o                         
   1   6   1          6.07          8.74         1.71 o                         
   2   6   1        240.72        296.63         6.41 o                         
   3   6   1         89.36        107.67         4.61 o                         
   4   6   1        137.91        159.85         5.26 o                         
   5   6   1         65.69         68.01         4.99 o                         
   6   6   1        503.98        515.28        12.33 o                         
   7   6   1         30.41         40.31         5.93 o                         
   8   6   1        419.10        394.62        16.92 o                         
   9   6   1          0.87         -1.59         3.62 o                         
  10   6   1        172.59        167.03        14.20 o                         
  11   6   1         25.79         22.23         7.19 o                         
  -8   7   1          5.14         -1.57         7.06 o                         
  -7   7   1          0.40          1.74         5.36 o                         
  -6   7   1         22.57         24.61         7.78 o                         
  -5   7   1         17.29         17.67         4.06 o                         
  -4   7   1         42.78         40.71         5.11 o                         
  -3   7   1         73.71         80.67         5.14 o                         
  -2   7   1        230.37        246.75         6.97 o                         
  -1   7   1          5.61          4.55         1.88 o                         
   0   7   1          0.10          1.01         2.50 o                         
   1   7   1         24.15         24.96         2.70 o                         
   2   7   1         76.97         90.62         7.04 o                         
   3   7   1        629.50        628.37        10.40 o                         
   4   7   1          9.10         10.20         2.42 o                         
   5   7   1          4.00          4.31         2.22 o                         
   6   7   1         68.87         69.66         5.89 o                         
   7   7   1         15.61         18.65         3.92 o                         
   8   7   1        916.47        920.59        19.35 o                         
   9   7   1         54.31         53.94        17.72 o                         
  10   7   1         34.50         33.05        13.73 o                         
  11   7   1         11.22         10.11        12.30 o                         
  -8   8   1          1.85         -3.27         7.46 o                         
  -7   8   1          5.28         10.14         5.62 o                         
  -6   8   1          2.10          6.49         4.61 o                         
  -5   8   1          0.38         -1.16         2.68 o                         
  -4   8   1          0.58         -0.63         2.69 o                         
  -3   8   1       1222.41       1201.77        21.27 o                         
  -2   8   1       1895.26       1878.42        32.53 o                         
  -1   8   1         45.92         41.25         3.81 o                         
   0   8   1        142.99        131.92         5.95 o                         
   1   8   1         23.72         22.43         2.83 o                         
   2   8   1        154.03        187.16         6.00 o                         
   3   8   1         33.02         43.24         3.98 o                         
   4   8   1         94.18         94.79         6.00 o                         
   5   8   1        225.64        198.57        10.06 o                         
   6   8   1        392.55        427.98        12.17 o                         
   7   8   1        200.19        192.02         9.19 o                         
   8   8   1        127.99        110.21         8.28 o                         
   9   8   1          0.65          2.45         3.96 o                         
  10   8   1          6.50          3.80         4.82 o                         
  -7   9   1         33.81         33.32         7.52 o                         
  -6   9   1          0.01         -0.64         4.21 o                         
  -5   9   1         70.07         69.65         7.19 o                         
  -4   9   1        185.31        182.53        13.98 o                         
  -3   9   1         17.97         11.05         4.98 o                         
  -2   9   1          1.85          1.25         3.81 o                         
  -1   9   1         17.29         16.00         3.86 o                         
   0   9   1          0.01         -0.16         2.42 o                         
   1   9   1         95.55         87.48         5.27 o                         
   2   9   1         45.91         57.11         5.63 o                         
   3   9   1         17.99         17.72         4.18 o                         
   4   9   1         44.23         39.60         3.89 o                         
   5   9   1        935.71        942.05        15.35 o                         
   6   9   1          0.45          4.74         2.94 o                         
   7   9   1        223.61        228.75         9.83 o                         
   8   9   1         31.46         29.18         6.70 o                         
   9   9   1         34.30         26.29         9.94 o                         
  10   9   1          5.46         12.43         8.89 o                         
  -7  10   1          5.01         25.38        11.51 o                         
  -6  10   1        142.22        164.01        21.26 o                         
  -5  10   1          4.95         13.22         4.59 o                         
  -4  10   1         30.16         34.33         5.53 o                         
  -3  10   1        125.54        110.40        10.98 o                         
  -2  10   1         72.02         86.01         8.06 o                         
  -1  10   1        189.50        199.86         9.87 o                         
   0  10   1        186.40        175.83        10.08 o                         
   1  10   1         24.10         25.02         3.46 o                         
   2  10   1        206.02        186.22         7.25 o                         
   3  10   1         40.68         38.16         4.13 o                         
   4  10   1         98.29        103.82         7.64 o                         
   5  10   1        156.14        166.77        12.77 o                         
   6  10   1         70.82         67.54         8.55 o                         
   7  10   1          4.78          1.10         6.93 o                         
   8  10   1         24.21         30.64        10.46 o                         
   9  10   1         46.74         61.61        14.00 o                         
  10  10   1          0.85         -6.28         7.72 o                         
  -6  11   1         33.54         43.43        12.69 o                         
  -5  11   1         12.58         32.04         5.95 o                         
  -4  11   1         12.91         20.39         5.25 o                         
  -3  11   1          4.59          9.18         4.04 o                         
  -2  11   1         66.50         69.33         7.12 o                         
  -1  11   1         29.54         22.36         4.98 o                         
   0  11   1         53.20         47.06         7.53 o                         
   1  11   1          3.65         -1.57         4.71 o                         
   2  11   1         51.45         68.39         6.42 o                         
   3  11   1         33.47         36.71         5.06 o                         
   4  11   1         30.19         31.09         4.90 o                         
   5  11   1        148.63        156.58         9.60 o                         
   6  11   1         40.26         40.40         7.16 o                         
   7  11   1          7.57          4.18         4.93 o                         
   8  11   1         34.28         34.20         7.41 o                         
   9  11   1          0.15          2.49         7.85 o                         
  -5  12   1          5.04         12.16         6.13 o                         
  -4  12   1          0.60         -0.58         4.13 o                         
  -3  12   1          1.83          9.29         5.37 o                         
  -2  12   1          3.20          1.82         5.23 o                         
  -1  12   1          9.68          9.36         5.53 o                         
   0  12   1        259.05        250.31        16.41 o                         
   1  12   1          4.70         15.49         5.72 o                         
   2  12   1         78.24         62.95         8.73 o                         
   3  12   1          6.98         12.11         5.30 o                         
   4  12   1          0.46         -3.03         3.04 o                         
   5  12   1         40.24         33.02         5.51 o                         
   6  12   1         18.80         29.60         6.66 o                         
   7  12   1         17.04         20.73         6.05 o                         
   8  12   1         13.51         23.43         7.29 o                         
   9  12   1         84.30         81.62        15.96 o                         
  -4  13   1          8.40          8.39         5.62 o                         
  -3  13   1          7.70          9.56         5.82 o                         
  -2  13   1          5.74          8.21         5.44 o                         
  -1  13   1          0.83          0.55         4.98 o                         
   0  13   1         21.32         17.53        10.07 o                         
   1  13   1          4.72          8.77         9.09 o                         
   2  13   1         44.98         48.92        11.71 o                         
   3  13   1          0.36         -0.25         4.82 o                         
   4  13   1         32.75         30.09         7.26 o                         
   5  13   1         34.43         38.18         5.74 o                         
   6  13   1          1.54          5.12         4.67 o                         
   7  13   1         43.07         55.46        12.62 o                         
   8  13   1          9.84         14.65         6.57 o                         
  -2  14   1        232.08        216.24        17.34 o                         
  -1  14   1         51.83         65.92        10.68 o                         
   0  14   1          1.98          2.15         7.98 o                         
   1  14   1          2.21         -1.38         4.47 o                         
   2  14   1         27.58         31.94         7.43 o                         
   3  14   1         31.21         25.92         7.82 o                         
   4  14   1          5.26         -4.69         4.69 o                         
   5  14   1         14.78         -2.40        11.58 o                         
   6  14   1         32.15         62.13        14.65 o                         
   7  14   1         59.95         74.70        10.79 o                         
   8  14   1          0.26          5.09         5.68 o                         
   0  15   1         30.12         25.93         7.81 o                         
   1  15   1          2.09          3.11         5.31 o                         
   2  15   1          3.61          4.64         5.92 o                         
   3  15   1          0.55          9.56         9.48 o                         
   4  15   1         21.14         16.67         7.44 o                         
   5  15   1         25.64         32.00         8.11 o                         
   6  15   1          2.05         10.07         9.68 o                         
   4  16   1          1.08         21.84        11.90 o                         
  -3 -15   2         32.79         41.47        12.69 o                         
  -2 -15   2         14.80         14.26         8.37 o                         
  -1 -15   2          8.00         -6.54         6.54 o                         
  -5 -14   2         43.25         58.08        15.04 o                         
  -4 -14   2         12.27         17.64         6.59 o                         
  -3 -14   2         12.37          9.67         5.81 o                         
  -2 -14   2          0.23          0.95         5.61 o                         
  -1 -14   2         72.44         89.23        11.41 o                         
   0 -14   2          1.63          4.38         5.36 o                         
   1 -14   2         16.22         14.08         6.50 o                         
   2 -14   2         48.02         56.64        13.87 o                         
  -7 -13   2         68.83        104.51        18.71 o                         
  -6 -13   2          0.42          8.89         8.89 o                         
  -5 -13   2          1.41          3.92         8.89 o                         
  -4 -13   2         77.78         95.30        22.30 o                         
  -3 -13   2         12.75         16.01         6.06 o                         
  -2 -13   2         27.48         23.01         5.27 o                         
  -1 -13   2         28.10         19.43         5.08 o                         
   0 -13   2          0.70         -0.44         3.67 o                         
   1 -13   2          0.13          0.74         3.94 o                         
   2 -13   2        256.80        344.62        17.44 o                         
   3 -13   2          5.41          2.78         4.94 o                         
   4 -13   2         55.68         69.19        10.62 o                         
  -8 -12   2          0.01         -0.49         5.78 o                         
  -7 -12   2         15.55         18.90        13.21 o                         
  -6 -12   2          3.70         19.36         9.03 o                         
  -5 -12   2          1.34          4.37         6.67 o                         
  -4 -12   2          7.63          7.02         3.52 o                         
  -3 -12   2         55.67         51.04         6.25 o                         
  -2 -12   2          3.81         -0.91         3.30 o                         
  -1 -12   2         11.01          5.99         3.90 o                         
   0 -12   2          5.01          6.34         3.99 o                         
   1 -12   2         30.64         37.68         6.17 o                         
   2 -12   2         25.07         40.46         6.36 o                         
   3 -12   2         40.86         50.83         9.51 o                         
   4 -12   2          0.53          2.83         4.26 o                         
   5 -12   2          9.06         12.59         7.46 o                         
  -9 -11   2         84.39         76.56        11.70 o                         
  -8 -11   2         10.52          9.32         4.67 o                         
  -7 -11   2         15.11         12.76         4.46 o                         
  -6 -11   2          2.32          0.65         3.70 o                         
  -5 -11   2         85.36         81.56         7.58 o                         
  -4 -11   2          9.85         10.54         4.04 o                         
  -3 -11   2          3.28          3.17         3.19 o                         
  -2 -11   2        116.12        109.42         8.21 o                         
  -1 -11   2         67.75         72.62         7.17 o                         
   0 -11   2         65.76         45.64         5.98 o                         
   1 -11   2          5.14          6.75         3.88 o                         
   2 -11   2         28.75         25.30         5.29 o                         
   3 -11   2         44.43         49.71         6.67 o                         
   4 -11   2         10.90         20.53         5.47 o                         
   5 -11   2         25.71         19.87         5.33 o                         
   6 -11   2         14.72         10.51         6.44 o                         
 -10 -10   2         51.21         36.40         8.11 o                         
  -9 -10   2         45.47         64.99         9.03 o                         
  -8 -10   2         28.32         25.34         7.01 o                         
  -7 -10   2        192.81        193.98        11.70 o                         
  -6 -10   2        125.78        131.33        15.76 o                         
  -5 -10   2         64.23         70.89         6.79 o                         
  -4 -10   2        329.98        343.49         9.87 o                         
  -3 -10   2        245.71        253.21        12.50 o                         
  -2 -10   2         50.68         53.43         5.87 o                         
  -1 -10   2         11.26          7.41         4.02 o                         
   0 -10   2          5.27          6.99         3.51 o                         
   1 -10   2          4.68          5.38         3.42 o                         
   2 -10   2          0.35          1.59         3.06 o                         
   3 -10   2        116.04        137.05         9.93 o                         
   4 -10   2         22.14         30.48         5.67 o                         
   5 -10   2          3.08         12.23         4.54 o                         
   6 -10   2         35.22         57.08        18.25 o                         
 -10  -9   2         79.64         74.51         8.66 o                         
  -9  -9   2         52.75         66.63        10.72 o                         
  -8  -9   2         26.70         20.92         5.10 o                         
  -7  -9   2        302.31        290.28        17.20 o                         
  -6  -9   2        299.88        299.21        11.29 o                         
  -5  -9   2        682.72        688.20        16.36 o                         
  -4  -9   2         69.77         70.26         5.36 o                         
  -3  -9   2        396.21        382.63         9.64 o                         
  -2  -9   2          0.74          0.16         2.83 o                         
  -1  -9   2          4.97          2.10         4.66 o                         
   0  -9   2         14.54         12.41         3.71 o                         
   1  -9   2         66.60         61.50         6.24 o                         
   2  -9   2        229.99        218.64         9.63 o                         
   3  -9   2          0.04          0.84         3.26 o                         
   4  -9   2         27.82         29.32         5.17 o                         
   5  -9   2        211.43        226.04        12.49 o                         
   6  -9   2        102.31        119.01        12.88 o                         
   7  -9   2         18.91         21.19        11.38 o                         
 -10  -8   2          7.25          8.24         4.48 o                         
  -9  -8   2         13.52         16.71         4.88 o                         
  -8  -8   2        158.05        156.50        10.69 o                         
  -7  -8   2         14.41         19.68         4.44 o                         
  -6  -8   2         11.62          9.66         3.86 o                         
  -5  -8   2       1225.91       1151.74        20.71 o                         
  -4  -8   2          8.78         11.14         2.86 o                         
  -3  -8   2        529.26        507.14        10.50 o                         
  -2  -8   2          0.53          3.60         2.60 o                         
  -1  -8   2         80.00         78.07         4.73 o                         
   0  -8   2         20.59         18.66         7.24 o                         
   1  -8   2         36.81         34.09         4.78 o                         
   2  -8   2        109.05        114.61        11.00 o                         
   3  -8   2         65.51         64.47         6.51 o                         
   4  -8   2          2.70          8.44         3.56 o                         
   5  -8   2         29.69         42.44         5.77 o                         
   6  -8   2         40.27         48.16         8.18 o                         
   7  -8   2          1.13          2.09         7.72 o                         
   8  -8   2         62.62         64.75        15.30 o                         
 -10  -7   2         70.86         84.95         9.00 o                         
  -9  -7   2          0.44          5.70         3.77 o                         
  -8  -7   2        132.58        131.73         9.73 o                         
  -7  -7   2        179.55        176.04        21.84 o                         
  -6  -7   2          6.82          7.64         3.75 o                         
  -5  -7   2          2.26          2.38         2.66 o                         
  -4  -7   2         14.21         11.93         2.68 o                         
  -3  -7   2        407.66        381.18         8.59 o                         
  -2  -7   2          3.09          4.44         1.91 o                         
  -1  -7   2          0.15          0.16         1.64 o                         
   0  -7   2        417.22        393.39         7.90 o                         
   1  -7   2        570.53        579.74        13.06 o                         
   2  -7   2        146.38        138.97        13.15 o                         
   3  -7   2        688.11        689.25        15.32 o                         
   4  -7   2        241.13        235.17         9.62 o                         
   5  -7   2        357.47        363.46        12.04 o                         
   6  -7   2        107.80        113.85        11.20 o                         
   7  -7   2         38.78         42.90        12.56 o                         
   8  -7   2         32.93         29.30        11.25 o                         
 -11  -6   2         14.01         19.36        10.73 o                         
 -10  -6   2          9.12          8.68         5.71 o                         
  -9  -6   2         73.60         71.87         7.72 o                         
  -8  -6   2        105.49         88.81         8.04 o                         
  -7  -6   2         67.99         74.86        11.52 o                         
  -6  -6   2          3.63          0.37         3.23 o                         
  -5  -6   2        118.45        125.64         7.56 o                         
  -4  -6   2         16.37         11.30         2.35 o                         
  -3  -6   2          6.74          2.59         2.00 o                         
  -2  -6   2          3.63          2.51         1.75 o                         
  -1  -6   2        789.24        833.65        12.48 o                         
   0  -6   2         39.70         39.51         2.95 o                         
   1  -6   2        104.22         94.37         7.76 o                         
   2  -6   2         46.41         56.88         5.09 o                         
   3  -6   2        615.60        586.49        13.29 o                         
   4  -6   2        734.13        722.86        26.68 o                         
   5  -6   2         25.38         32.32         4.81 o                         
   6  -6   2         32.35         39.70        10.65 o                         
   7  -6   2         28.96         29.56        10.60 o                         
   8  -6   2          3.12          5.36         8.76 o                         
   9  -6   2          1.37          5.62         8.89 o                         
 -11  -5   2         45.20         54.15        13.47 o                         
 -10  -5   2          3.19          3.20         5.09 o                         
  -9  -5   2         41.00         44.77        14.65 o                         
  -8  -5   2        172.53        160.87        10.09 o                         
  -7  -5   2         27.83         20.88         5.53 o                         
  -6  -5   2        123.48        112.32         7.48 o                         
  -5  -5   2         34.05         42.74         4.70 o                         
  -4  -5   2          5.55          3.27         2.30 o                         
  -3  -5   2         94.01         96.52         4.36 o                         
  -2  -5   2         91.25         99.66         4.20 o                         
  -1  -5   2        369.33        368.01         9.84 o                         
   0  -5   2        178.25        162.63         4.80 o                         
   1  -5   2        458.35        429.61         6.66 o                         
   2  -5   2         91.64         88.92         5.55 o                         
   3  -5   2         40.27         43.42         5.49 o                         
   4  -5   2        193.38        181.66         7.77 o                         
   5  -5   2        129.04        123.51         7.69 o                         
   6  -5   2        132.19        135.18         8.49 o                         
   7  -5   2          0.21         -4.32         5.49 o                         
   8  -5   2         11.44         20.14         9.42 o                         
   9  -5   2         54.85         44.34        13.21 o                         
 -11  -4   2         38.22         21.46         8.15 o                         
 -10  -4   2         64.62         56.82         9.04 o                         
  -9  -4   2          3.62          2.33         3.27 o                         
  -8  -4   2         17.33         18.92         4.37 o                         
  -7  -4   2         19.63         13.02         5.66 o                         
  -6  -4   2          0.36          4.12         3.13 o                         
  -5  -4   2        135.65        140.74        12.80 o                         
  -4  -4   2        104.70        118.92         4.32 o                         
  -3  -4   2        818.84        835.02        10.80 o                         
  -2  -4   2        342.93        351.81         6.46 o                         
  -1  -4   2         25.62         26.92         2.22 o                         
   0  -4   2       3103.71       3030.84        26.02 o                         
   1  -4   2        349.62        342.57         5.13 o                         
   2  -4   2        198.53        189.62         4.15 o                         
   3  -4   2        139.38        140.06         4.26 o                         
   4  -4   2          4.17          2.03         1.98 o                         
   5  -4   2         57.98         58.07         5.26 o                         
   6  -4   2          0.49         -1.28         2.29 o                         
   7  -4   2          0.10          2.22         5.62 o                         
   8  -4   2         51.36         37.15        11.38 o                         
   9  -4   2          0.76         12.95         7.85 o                         
  10  -4   2          1.11         -6.41         6.93 o                         
 -11  -3   2         14.03          6.62         5.97 o                         
 -10  -3   2         42.76         56.24         9.34 o                         
  -9  -3   2          2.88          0.68         3.22 o                         
  -8  -3   2         19.53         21.14         4.51 o                         
  -7  -3   2         13.78         13.98         3.69 o                         
  -6  -3   2        917.37        956.72        17.69 o                         
  -5  -3   2         73.71         70.13         5.29 o                         
  -4  -3   2        456.37        526.65         7.26 o                         
  -3  -3   2        605.93        653.44         8.55 o                         
  -2  -3   2        106.24        116.41         6.00 o                         
  -1  -3   2        156.80        163.51         3.85 o                         
   0  -3   2        402.89        432.72         6.52 o                         
   1  -3   2        729.79        696.82        10.47 o                         
   2  -3   2         19.84         15.18         1.44 o                         
   3  -3   2          0.67          1.78         1.22 o                         
   4  -3   2        116.81        131.20         7.25 o                         
   5  -3   2        126.60        135.39         5.22 o                         
   6  -3   2        163.19        172.50         6.27 o                         
   7  -3   2        139.52        128.06        15.83 o                         
   8  -3   2          2.93         -1.31         6.41 o                         
   9  -3   2          2.49          3.53         7.06 o                         
  10  -3   2         58.39         59.12        14.26 o                         
 -11  -2   2          0.11         -1.16         4.91 o                         
 -10  -2   2         13.73          8.48         5.59 o                         
  -9  -2   2        137.83        139.69         9.95 o                         
  -8  -2   2          8.94          9.39         3.41 o                         
  -7  -2   2          7.10          1.68         2.87 o                         
  -6  -2   2        544.42        535.34        23.27 o                         
  -5  -2   2         22.37         32.20         5.79 o                         
  -4  -2   2         47.48         45.84         5.69 o                         
  -3  -2   2         86.56         85.79         3.86 o                         
  -2  -2   2        970.59        979.99        12.61 o                         
  -1  -2   2        682.36        639.52         7.23 o                         
   0  -2   2         26.03         25.47         2.53 o                         
   1  -2   2         11.63          9.49         1.71 o                         
   2  -2   2        138.67        114.86         2.87 o                         
   3  -2   2        427.41        469.33         6.97 o                         
   4  -2   2        247.07        274.74         5.97 o                         
   5  -2   2          0.80          1.23         1.49 o                         
   6  -2   2          6.20         10.24         2.42 o                         
   7  -2   2        101.36        109.16         9.56 o                         
   8  -2   2         36.33         41.86        10.73 o                         
   9  -2   2         49.71         36.63        11.38 o                         
  10  -2   2        209.11        199.48        23.28 o                         
 -11  -1   2          0.53         -6.80         6.80 o                         
 -10  -1   2          4.78          8.34         5.49 o                         
  -9  -1   2          0.20          3.83         3.55 o                         
  -8  -1   2          3.91          3.24         3.46 o                         
  -7  -1   2        734.78        734.39        22.43 o                         
  -6  -1   2         14.15          8.70         3.04 o                         
  -5  -1   2          0.16          2.50         2.19 o                         
  -4  -1   2        209.61        199.41         6.49 o                         
  -3  -1   2        194.20        223.34        12.13 o                         
  -2  -1   2        356.54        328.87         6.54 o                         
  -1  -1   2         97.86         94.48         2.89 o                         
   0  -1   2       1665.91       1511.10        12.32 o                         
   1  -1   2       2463.12       2454.63        21.35 o                         
   2  -1   2        783.00        779.10         7.85 o                         
   3  -1   2        228.61        255.98         4.76 o                         
   4  -1   2        279.07        301.58         5.89 o                         
   5  -1   2         55.59         54.92         3.46 o                         
   6  -1   2        191.10        200.53         5.92 o                         
   7  -1   2        224.88        214.06        11.14 o                         
   8  -1   2          6.29          2.62         7.85 o                         
   9  -1   2        105.15        110.23        11.14 o                         
  10  -1   2        217.05        212.04        23.94 o                         
  11  -1   2        104.16        110.79        18.84 o                         
 -11   0   2          0.07         -7.59         8.11 o                         
 -10   0   2         54.93         63.85        10.11 o                         
  -9   0   2        138.85        149.67        10.33 o                         
  -8   0   2        192.77        199.46        11.37 o                         
  -7   0   2        960.67        910.18        18.28 o                         
  -6   0   2        266.92        257.80        11.56 o                         
  -5   0   2         25.59         29.71         3.63 o                         
  -4   0   2         15.53         16.16         2.70 o                         
  -3   0   2       1101.53       1109.20        21.44 o                         
  -2   0   2       1276.41       1283.67        14.42 o                         
  -1   0   2       6078.75       5778.80        36.28 o                         
   0   0   2      13236.90      11632.59       161.63 o                         
   1   0   2        852.37        796.79         9.76 o                         
   2   0   2      11304.41      10855.32       215.14 o                         
   3   0   2       2012.49       1925.10        15.66 o                         
   4   0   2        468.77        478.85         7.18 o                         
   5   0   2        873.66        876.47        11.20 o                         
   6   0   2        560.56        572.21        10.91 o                         
   7   0   2          5.39          6.41         5.10 o                         
   8   0   2        401.99        364.56        15.25 o                         
   9   0   2          9.19          6.23         6.80 o                         
  10   0   2         26.85         18.24         7.91 o                         
  11   0   2         21.58         22.63        10.86 o                         
 -11   1   2          1.95          7.85         9.29 o                         
 -10   1   2          7.17          4.11         5.36 o                         
  -9   1   2          2.08          4.04         3.80 o                         
  -8   1   2         67.90         70.59         6.81 o                         
  -7   1   2        221.07        217.17        10.55 o                         
  -6   1   2         59.37         50.78         7.98 o                         
  -5   1   2          0.17         -1.32         1.85 o                         
  -4   1   2        371.82        384.45         6.71 o                         
  -3   1   2        474.51        501.88         7.20 o                         
  -2   1   2       3251.09       3268.24        23.81 o                         
  -1   1   2        187.43        177.59         3.65 o                         
   0   1   2        717.07        656.45         8.72 o                         
   1   1   2        306.38        281.19         4.10 o                         
   2   1   2        418.93        449.97         8.60 o                         
   3   1   2        996.39        981.45        10.00 o                         
   4   1   2       2003.75       2004.21        23.90 o                         
   5   1   2        156.95        180.06         4.74 o                         
   6   1   2         80.29         77.41         6.00 o                         
   7   1   2         34.88         36.85         6.00 o                         
   8   1   2        498.19        464.23        20.27 o                         
   9   1   2          0.10         -2.45         4.06 o                         
  10   1   2        134.93        147.27        13.54 o                         
  11   1   2        107.02        109.54        12.24 o                         
 -10   2   2        141.47        171.85        32.96 o                         
  -9   2   2          3.53         -1.45         7.33 o                         
  -8   2   2          0.00          0.88         2.80 o                         
  -7   2   2          0.22          6.08         2.96 o                         
  -6   2   2        618.08        614.71        29.18 o                         
  -5   2   2        325.20        313.19        12.68 o                         
  -4   2   2        895.76        935.93        12.06 o                         
  -3   2   2        279.56        296.22        11.10 o                         
  -2   2   2         33.68         26.92         3.15 o                         
  -1   2   2        145.26        131.10         3.57 o                         
   0   2   2       2111.11       2038.22        14.89 o                         
   1   2   2        842.51        792.99        10.03 o                         
   2   2   2      10872.02      10432.49       164.73 o                         
   3   2   2        140.27        136.25         3.80 o                         
   4   2   2          5.16          7.98         1.78 o                         
   5   2   2         22.00         17.27         2.06 o                         
   6   2   2         10.70         10.73         2.08 o                         
   7   2   2        531.78        547.60        29.69 o                         
   8   2   2        205.95        205.12        11.47 o                         
   9   2   2          5.29         12.53         5.95 o                         
  10   2   2         59.88         66.08        20.14 o                         
  11   2   2         23.60         13.01        12.23 o                         
  12   2   2         98.44         67.23        18.05 o                         
 -10   3   2        103.91        143.49        20.54 o                         
  -9   3   2          6.82          9.34         5.17 o                         
  -8   3   2         53.79         42.62         5.89 o                         
  -7   3   2        170.12        173.55         9.91 o                         
  -6   3   2        212.95        195.86         8.52 o                         
  -5   3   2         80.53         80.11         4.82 o                         
  -4   3   2        115.17        132.27         4.99 o                         
  -3   3   2        665.63        782.21        10.80 o                         
  -2   3   2         49.62         54.09         3.34 o                         
  -1   3   2       2567.01       2541.82        20.11 o                         
   0   3   2         15.11         13.77         1.47 o                         
   1   3   2        422.94        413.96         6.86 o                         
   2   3   2       1312.75       1292.14        11.50 o                         
   3   3   2         37.59         35.89         2.24 o                         
   4   3   2          4.81          2.33         1.26 o                         
   5   3   2        145.26        136.26         4.38 o                         
   6   3   2         39.90         40.46         3.25 o                         
   7   3   2          0.82          1.36         2.30 o                         
   8   3   2          0.23         -2.31         2.94 o                         
   9   3   2          0.19          7.19         4.79 o                         
  10   3   2         10.54         12.56         5.61 o                         
  11   3   2          1.47          4.18         5.15 o                         
  -9   4   2         33.78         43.30        11.90 o                         
  -8   4   2          0.09          3.28         3.40 o                         
  -7   4   2         68.82         53.17         6.12 o                         
  -6   4   2          0.29          5.41         2.97 o                         
  -5   4   2         13.77         15.34         3.56 o                         
  -4   4   2         83.79         73.59         4.57 o                         
  -3   4   2        365.10        390.04         7.87 o                         
  -2   4   2         10.07         10.68         1.87 o                         
  -1   4   2       1012.07       1005.52        11.37 o                         
   0   4   2       1209.05       1163.66        11.66 o                         
   1   4   2         47.24         37.81         2.15 o                         
   2   4   2        582.95        578.37        10.59 o                         
   3   4   2        609.83        621.83         8.29 o                         
   4   4   2        152.00        148.78         4.33 o                         
   5   4   2         66.34         59.44         3.64 o                         
   6   4   2         69.80         68.44         4.07 o                         
   7   4   2          4.84          9.37         3.56 o                         
   8   4   2         21.93         10.90         4.58 o                         
   9   4   2        160.20        134.00        11.72 o                         
  10   4   2         56.38         49.45         8.37 o                         
  11   4   2         93.95        111.00        12.66 o                         
  -9   5   2         38.77         43.43        12.69 o                         
  -8   5   2          7.77          5.70         7.19 o                         
  -7   5   2         35.10         29.24         5.88 o                         
  -6   5   2        296.70        260.17        10.14 o                         
  -5   5   2        139.53        137.94         6.53 o                         
  -4   5   2         22.14         23.45         3.59 o                         
  -3   5   2         36.97         31.68         3.17 o                         
  -2   5   2        218.39        259.45         6.35 o                         
  -1   5   2        272.60        275.14         6.17 o                         
   0   5   2        134.66        133.21         4.26 o                         
   1   5   2       3215.91       3348.53        25.87 o                         
   2   5   2        191.86        197.23         4.56 o                         
   3   5   2        100.47         85.68         3.68 o                         
   4   5   2         23.74         20.55         2.32 o                         
   5   5   2          6.28          5.05         1.87 o                         
   6   5   2          8.83          8.42         2.49 o                         
   7   5   2         81.82         79.21         6.58 o                         
   8   5   2         92.39         84.80         8.86 o                         
   9   5   2          6.98         10.02         4.74 o                         
  10   5   2         81.83         85.35        10.43 o                         
  11   5   2          5.95          3.64         6.28 o                         
  12   5   2         16.36         14.78         9.81 o                         
  -9   6   2         13.63         26.16        11.38 o                         
  -8   6   2          3.78         -2.15         4.24 o                         
  -7   6   2         12.68          9.53         4.94 o                         
  -6   6   2        175.12        133.38        13.40 o                         
  -5   6   2         83.64         73.79         5.43 o                         
  -4   6   2         33.33         34.46         3.77 o                         
  -3   6   2          2.03          0.58         2.11 o                         
  -2   6   2        290.82        298.14        12.44 o                         
  -1   6   2          0.46          3.84         2.51 o                         
   0   6   2         25.86         23.88         2.47 o                         
   1   6   2       1844.40       2018.27        19.04 o                         
   2   6   2        851.69        886.62        11.24 o                         
   3   6   2        836.53        857.92        11.31 o                         
   4   6   2        255.14        273.73        12.59 o                         
   5   6   2        201.81        206.74         6.17 o                         
   6   6   2        364.18        371.06        10.50 o                         
   7   6   2          8.46         13.94         3.43 o                         
   8   6   2        583.06        576.64        18.79 o                         
   9   6   2         24.86         17.58         6.08 o                         
  10   6   2         13.74         19.30         6.15 o                         
  11   6   2         51.16         66.65        12.56 o                         
  12   6   2        106.71        112.49        17.79 o                         
  -8   7   2         10.64         20.42         6.56 o                         
  -7   7   2          7.17          2.27         3.99 o                         
  -6   7   2          1.36          1.72         4.11 o                         
  -5   7   2         29.72         29.65         4.71 o                         
  -4   7   2        156.66        171.56         7.51 o                         
  -3   7   2         29.01         33.00         3.82 o                         
  -2   7   2          0.46          2.30         1.93 o                         
  -1   7   2          0.13          0.06         1.66 o                         
   0   7   2        291.16        302.27         7.07 o                         
   1   7   2        204.17        192.76         5.52 o                         
   2   7   2        274.99        264.44         6.29 o                         
   3   7   2         37.78         45.92         3.47 o                         
   4   7   2          0.07         -1.26         1.49 o                         
   5   7   2         62.15         68.68         4.61 o                         
   6   7   2         95.64         93.67         5.51 o                         
   7   7   2         70.05         68.94         6.10 o                         
   8   7   2        126.84        137.73        11.24 o                         
   9   7   2        134.33        118.37        13.73 o                         
  10   7   2         80.98         88.05        10.78 o                         
  11   7   2         10.98         14.00        10.73 o                         
  -8   8   2          6.16          3.01         8.89 o                         
  -7   8   2          0.76          1.09         5.23 o                         
  -6   8   2         80.50         89.70        10.45 o                         
  -5   8   2          0.13          1.83         5.21 o                         
  -4   8   2         48.59         48.70         6.34 o                         
  -3   8   2          0.31         -0.28         2.31 o                         
  -2   8   2        138.33        124.93         8.67 o                         
  -1   8   2         30.68         38.30         3.87 o                         
   0   8   2         19.71         14.90         2.63 o                         
   1   8   2          3.10          2.30         1.82 o                         
   2   8   2        602.70        620.88        10.63 o                         
   3   8   2         10.45          9.08         2.25 o                         
   4   8   2          2.81          4.60         2.02 o                         
   5   8   2         12.00         14.30         2.80 o                         
   6   8   2         14.76         13.84         3.10 o                         
   7   8   2         36.51         39.71         4.98 o                         
   8   8   2         38.45         35.22         6.66 o                         
   9   8   2          8.86          9.81         7.59 o                         
  10   8   2        104.94        135.51        20.67 o                         
  11   8   2          3.22          7.98         9.03 o                         
  -7   9   2          0.56         -3.58         3.58 o                         
  -6   9   2          6.07          8.89         5.49 o                         
  -5   9   2          8.15          8.62         3.95 o                         
  -4   9   2         35.51         42.26         5.80 o                         
  -3   9   2        277.45        256.85        10.49 o                         
  -2   9   2       1617.78       1621.10        25.38 o                         
  -1   9   2        145.89        164.90         6.92 o                         
   0   9   2        158.89        144.86         6.16 o                         
   1   9   2         99.54         93.74         6.63 o                         
   2   9   2          3.81          5.29         2.22 o                         
   3   9   2        244.97        224.66         7.05 o                         
   4   9   2        257.26        240.57         9.19 o                         
   5   9   2        102.44        102.03         7.39 o                         
   6   9   2         16.52         16.07         3.96 o                         
   7   9   2          5.07          0.22         4.77 o                         
   8   9   2        206.10        180.25        20.01 o                         
   9   9   2         59.15         63.83        14.00 o                         
  10   9   2         18.94         11.51         8.50 o                         
  -7  10   2          0.87          3.14         5.40 o                         
  -6  10   2         27.11         17.77         6.89 o                         
  -5  10   2         17.14         17.92         4.78 o                         
  -4  10   2          3.92          5.31         3.75 o                         
  -3  10   2        188.01        177.54        10.73 o                         
  -2  10   2        264.41        245.10        10.28 o                         
  -1  10   2         69.83         83.56        12.67 o                         
   0  10   2        161.26        160.92         7.00 o                         
   1  10   2        175.50        184.07        12.02 o                         
   2  10   2         13.07          9.65         4.89 o                         
   3  10   2         24.32         18.41         4.16 o                         
   4  10   2        205.85        186.75        15.42 o                         
   5  10   2         18.36         20.11         5.74 o                         
   6  10   2        101.52        116.90         8.40 o                         
   7  10   2        100.28         94.74        10.16 o                         
   8  10   2          5.73          6.15         6.80 o                         
   9  10   2         31.69         30.61        11.25 o                         
  10  10   2          2.79          4.71         8.24 o                         
  -6  11   2          1.89          1.44         7.33 o                         
  -5  11   2          0.01          2.96         4.76 o                         
  -4  11   2          2.61         15.65         6.02 o                         
  -3  11   2        106.89        115.60        23.48 o                         
  -2  11   2         87.15         71.93         9.14 o                         
  -1  11   2          1.65          3.17         5.08 o                         
   0  11   2         22.00         33.80         7.39 o                         
   1  11   2        221.43        206.27         9.95 o                         
   2  11   2        184.97        157.32        17.19 o                         
   3  11   2         15.96         18.97         4.20 o                         
   4  11   2         60.65         65.49         6.60 o                         
   5  11   2         12.00          8.41         3.67 o                         
   6  11   2          4.36          0.65         3.41 o                         
   7  11   2         39.86         41.04        15.17 o                         
   8  11   2         21.27          9.80         5.86 o                         
   9  11   2          3.91          5.10         8.24 o                         
  -5  12   2         71.55         92.98        11.83 o                         
  -4  12   2         76.29         57.15         9.48 o                         
  -3  12   2         19.51         24.17         6.78 o                         
  -2  12   2          2.44          6.85         5.82 o                         
  -1  12   2         28.10          9.66         8.83 o                         
   0  12   2         28.96         41.19        12.30 o                         
   1  12   2          1.53         -3.43         3.64 o                         
   2  12   2         26.53         15.68         6.24 o                         
   3  12   2         99.65         82.10         7.55 o                         
   4  12   2         13.63         13.05         5.65 o                         
   5  12   2         44.45         47.96         8.90 o                         
   6  12   2          2.23          0.69         4.12 o                         
   7  12   2        208.58        224.02        17.07 o                         
   8  12   2         45.38         41.57         9.94 o                         
   9  12   2         19.39         19.88         9.81 o                         
  -4  13   2          1.66          3.41         5.76 o                         
  -3  13   2         48.41         54.98         9.29 o                         
  -2  13   2         62.16         78.11        13.54 o                         
  -1  13   2          0.94          3.64         5.30 o                         
   0  13   2          0.01          0.81         4.53 o                         
   1  13   2         38.96         25.56        10.53 o                         
   2  13   2          0.60          5.08         5.59 o                         
   3  13   2         22.76         19.14         6.51 o                         
   4  13   2          0.13          3.27         3.72 o                         
   5  13   2          0.22          1.17         3.65 o                         
   6  13   2         62.85         63.70         8.97 o                         
   7  13   2         14.51         33.97         7.54 o                         
   8  13   2          2.18         -1.28         5.10 o                         
  -3  14   2          0.71          6.54         8.50 o                         
  -2  14   2         44.74         57.17        10.13 o                         
  -1  14   2        115.04        126.39        13.87 o                         
   0  14   2          0.80          3.58         5.21 o                         
   1  14   2          7.65         14.46         6.57 o                         
   2  14   2         15.43          9.87         6.03 o                         
   3  14   2         26.84         17.32        16.48 o                         
   4  14   2          0.54         -0.90         4.62 o                         
   5  14   2        112.72        116.60        12.56 o                         
   6  14   2         83.63         75.64        17.07 o                         
   7  14   2          6.48          9.06         9.94 o                         
   8  14   2          0.47          0.18         5.23 o                         
   0  15   2         15.30         13.67         7.04 o                         
   1  15   2          2.19          7.45         6.10 o                         
   2  15   2          1.57          3.42         5.37 o                         
   3  15   2          8.91          9.66         5.96 o                         
   4  15   2          3.81          3.34         7.59 o                         
   5  15   2         42.86         53.76         9.89 o                         
   6  15   2         28.52         28.25        11.25 o                         
   7  15   2          0.32          0.52         7.33 o                         
   4  16   2         63.42         73.51        18.57 o                         
   5  16   2         22.57         49.05        14.00 o                         
  -3 -15   3         16.10         32.18        10.73 o                         
  -2 -15   3          6.32          3.01         7.72 o                         
  -4 -14   3         64.99         66.32        15.70 o                         
  -3 -14   3          3.52          1.40        11.51 o                         
  -2 -14   3          4.52          4.21         5.68 o                         
  -1 -14   3         26.99         37.30         6.86 o                         
   0 -14   3         55.75         69.83         8.47 o                         
   1 -14   3         42.64         37.31         7.42 o                         
   2 -14   3         30.74         34.06         8.64 o                         
  -6 -13   3         56.95         53.24        14.65 o                         
  -5 -13   3         20.43         23.06         9.09 o                         
  -4 -13   3          0.16          2.77         4.61 o                         
  -3 -13   3          1.21          1.84         3.73 o                         
  -2 -13   3         16.11         22.39         5.44 o                         
  -1 -13   3         31.19         35.54         6.16 o                         
   0 -13   3          5.03          5.39         4.09 o                         
   1 -13   3          1.67          3.04         4.30 o                         
   2 -13   3          1.38          2.40         5.65 o                         
   3 -13   3          5.94          2.54         4.52 o                         
  -8 -12   3          6.68          5.34         6.24 o                         
  -7 -12   3          0.80          0.66         4.97 o                         
  -6 -12   3          3.85          5.64         5.16 o                         
  -5 -12   3          0.01         -3.16         4.65 o                         
  -4 -12   3         37.19         43.99        19.82 o                         
  -3 -12   3         12.35          2.16         3.49 o                         
  -2 -12   3          8.39          3.29         3.67 o                         
  -1 -12   3          0.13          9.41         4.01 o                         
   0 -12   3          3.21          6.64         4.07 o                         
   1 -12   3         11.21         15.12         4.84 o                         
   2 -12   3         19.74         36.34         6.40 o                         
   3 -12   3          2.01          9.20         5.62 o                         
   4 -12   3          2.86         11.21         4.62 o                         
  -9 -11   3          1.30          3.74         5.21 o                         
  -8 -11   3         38.70         43.40         7.12 o                         
  -7 -11   3          0.28         -2.95         3.34 o                         
  -6 -11   3        112.50        115.48         9.19 o                         
  -5 -11   3         61.21         59.92         8.58 o                         
  -4 -11   3         45.80         54.57         6.45 o                         
  -3 -11   3         47.88         38.58         6.69 o                         
  -2 -11   3        124.90        117.00        12.87 o                         
  -1 -11   3        121.91        103.91         8.43 o                         
   0 -11   3         17.99         13.46         4.37 o                         
   1 -11   3         41.61         39.25         5.87 o                         
   2 -11   3         10.49         16.03         4.89 o                         
   3 -11   3        198.37        187.10        12.07 o                         
   4 -11   3         44.54         50.61         7.11 o                         
   5 -11   3         31.57         25.57         7.95 o                         
   6 -11   3         16.81         19.62         9.68 o                         
  -9 -10   3          0.23          2.47         4.07 o                         
  -8 -10   3         26.47         36.25         6.38 o                         
  -7 -10   3        116.26        111.81        10.33 o                         
  -6 -10   3         77.26         88.66         8.07 o                         
  -5 -10   3        386.32        356.06        12.49 o                         
  -4 -10   3         95.20        101.59         7.70 o                         
  -3 -10   3        193.50        188.72        16.15 o                         
  -2 -10   3         67.97         65.18         6.40 o                         
  -1 -10   3          4.18          3.47         2.99 o                         
   0 -10   3          6.47          5.48         3.47 o                         
   1 -10   3        119.38        101.68         9.54 o                         
   2 -10   3         13.95         15.33         9.00 o                         
   3 -10   3          5.90          7.86         4.11 o                         
   4 -10   3          8.40         10.41         5.69 o                         
   5 -10   3         66.13         64.19         9.65 o                         
   6 -10   3         18.70         20.82         7.02 o                         
   7 -10   3         55.31         56.90        13.08 o                         
 -10  -9   3         18.78         26.92         7.28 o                         
  -9  -9   3          1.81          0.59         4.55 o                         
  -8  -9   3         56.14         53.30        13.09 o                         
  -7  -9   3        275.26        264.23        15.70 o                         
  -6  -9   3          2.08          4.73         3.37 o                         
  -5  -9   3        281.92        273.71        10.68 o                         
  -4  -9   3        249.30        235.27         8.02 o                         
  -3  -9   3        234.38        213.52         7.71 o                         
  -2  -9   3         22.69         20.03         4.00 o                         
  -1  -9   3        292.49        260.22         9.91 o                         
   0  -9   3        364.99        342.83        17.42 o                         
   1  -9   3        162.74        148.03         9.23 o                         
   2  -9   3         28.17         23.75         4.87 o                         
   3  -9   3        346.62        347.92        15.39 o                         
   4  -9   3         31.57         34.74         8.40 o                         
   5  -9   3         77.94         85.01        10.87 o                         
   6  -9   3        153.89        153.52        14.48 o                         
   7  -9   3          3.99          0.59         5.12 o                         
 -10  -8   3         63.83         68.22        11.10 o                         
  -9  -8   3          6.98          7.63         5.19 o                         
  -8  -8   3         10.90         15.87         6.06 o                         
  -7  -8   3         48.57         53.46         6.54 o                         
  -6  -8   3         73.44         87.28         7.67 o                         
  -5  -8   3         66.77         52.12         5.64 o                         
  -4  -8   3       2630.41       2648.66        27.90 o                         
  -3  -8   3         88.39         79.68         5.61 o                         
  -2  -8   3        742.71        710.51        12.44 o                         
  -1  -8   3        190.90        190.08         8.20 o                         
   0  -8   3          5.00         10.12         3.39 o                         
   1  -8   3        449.83        423.83        25.68 o                         
   2  -8   3        246.34        240.01         9.67 o                         
   3  -8   3        292.49        306.76        11.26 o                         
   4  -8   3        167.03        153.58        13.50 o                         
   5  -8   3         29.74         28.47         5.25 o                         
   6  -8   3         26.34         28.79         7.08 o                         
   7  -8   3         25.02         29.72         7.34 o                         
   8  -8   3        114.08        111.84        20.93 o                         
 -10  -7   3         87.67         89.48         9.59 o                         
  -9  -7   3        112.91        114.61        13.99 o                         
  -8  -7   3         23.23         28.99         7.04 o                         
  -7  -7   3         25.25         30.06         6.36 o                         
  -6  -7   3          1.38         -0.58         3.32 o                         
  -5  -7   3          1.57         -1.21         2.56 o                         
  -4  -7   3         23.08         23.92         3.30 o                         
  -3  -7   3          2.38          3.77         2.23 o                         
  -2  -7   3        519.24        494.27         9.72 o                         
  -1  -7   3        201.29        220.44        14.48 o                         
   0  -7   3         88.39         89.93         6.39 o                         
   1  -7   3         65.12         58.09         7.13 o                         
   2  -7   3        243.20        244.21        12.24 o                         
   3  -7   3        448.69        458.19        12.81 o                         
   4  -7   3         95.51        102.39        11.01 o                         
   5  -7   3          8.17         13.52         3.87 o                         
   6  -7   3          8.68         16.32         5.84 o                         
   7  -7   3         31.77         29.40         7.48 o                         
   8  -7   3          2.83          9.03         9.81 o                         
 -10  -6   3         23.30         32.44         9.99 o                         
  -9  -6   3          5.08          3.36         3.76 o                         
  -8  -6   3          3.68          4.76         3.71 o                         
  -7  -6   3         15.99         18.69         4.30 o                         
  -6  -6   3         46.15         48.47         5.82 o                         
  -5  -6   3          6.08          2.17         2.92 o                         
  -4  -6   3         59.76         68.50         5.37 o                         
  -3  -6   3        374.57        353.63         8.00 o                         
  -2  -6   3          8.56          9.39         2.14 o                         
  -1  -6   3         50.72         65.19         4.45 o                         
   0  -6   3         35.78         32.92         2.71 o                         
   1  -6   3        192.39        196.50         7.47 o                         
   2  -6   3          0.23         -0.59         2.51 o                         
   3  -6   3         10.07         15.12         6.36 o                         
   4  -6   3          2.54         -0.18         2.72 o                         
   5  -6   3        227.73        222.62         9.29 o                         
   6  -6   3          2.30          6.37         4.52 o                         
   7  -6   3         43.43         49.61         8.01 o                         
   8  -6   3         24.94         35.71        13.08 o                         
   9  -6   3          3.03         -1.18         7.19 o                         
 -10  -5   3         29.08         23.00         5.78 o                         
  -9  -5   3         18.57         13.69         4.27 o                         
  -8  -5   3          9.95          4.76         3.42 o                         
  -7  -5   3        236.13        243.09        11.18 o                         
  -6  -5   3         80.83         83.03         6.92 o                         
  -5  -5   3          0.50          3.06         3.99 o                         
  -4  -5   3         45.79         58.77         4.43 o                         
  -3  -5   3        620.45        603.70         9.88 o                         
  -2  -5   3         28.24         20.77         2.37 o                         
  -1  -5   3        853.49        900.57        11.53 o                         
   0  -5   3        131.20        160.07         5.53 o                         
   1  -5   3        284.09        310.88        15.87 o                         
   2  -5   3        393.06        392.35        12.41 o                         
   3  -5   3         63.11         61.47         5.19 o                         
   4  -5   3         60.07         65.42         7.12 o                         
   5  -5   3        102.96        105.75         7.23 o                         
   6  -5   3        532.23        534.37        25.31 o                         
   7  -5   3          0.12          0.68         3.91 o                         
   8  -5   3         26.98         15.44         9.81 o                         
   9  -5   3          2.09         -2.49         6.93 o                         
 -10  -4   3         44.26         43.53         6.80 o                         
  -9  -4   3          2.11          1.98         3.63 o                         
  -8  -4   3        111.54        103.97         8.30 o                         
  -7  -4   3         77.54         59.38         8.14 o                         
  -6  -4   3        115.43        125.71        11.07 o                         
  -5  -4   3          2.29          1.23         2.32 o                         
  -4  -4   3          0.92         -0.55         1.15 o                         
  -3  -4   3        567.26        621.73        15.71 o                         
  -2  -4   3         44.71         45.98         5.02 o                         
  -1  -4   3         96.42         87.82         5.21 o                         
   0  -4   3        573.07        608.34         8.07 o                         
   1  -4   3          0.30          3.18         1.79 o                         
   2  -4   3        153.71        159.55         5.91 o                         
   3  -4   3         10.32         10.20         3.76 o                         
   4  -4   3        253.09        244.70        10.94 o                         
   5  -4   3         28.21         25.67         3.81 o                         
   6  -4   3         13.51         11.85         8.18 o                         
   7  -4   3         96.97        109.26        10.22 o                         
   8  -4   3         56.10         52.98        12.03 o                         
   9  -4   3          4.52         17.27         9.03 o                         
  10  -4   3          3.02         18.71        11.38 o                         
 -10  -3   3         10.79          7.61         5.61 o                         
  -9  -3   3         22.01         34.83         5.74 o                         
  -8  -3   3        145.16        139.15        11.96 o                         
  -7  -3   3          0.29         -0.02         3.77 o                         
  -6  -3   3         95.67         85.91         6.78 o                         
  -5  -3   3          5.93          8.26         2.84 o                         
  -4  -3   3        682.29        696.14        18.56 o                         
  -3  -3   3        251.74        262.53         7.34 o                         
  -2  -3   3         94.36         93.88         3.57 o                         
  -1  -3   3        841.97        847.49         9.83 o                         
   0  -3   3        300.73        279.48         5.36 o                         
   1  -3   3        127.79        124.55         4.51 o                         
   2  -3   3        692.33        685.79        11.18 o                         
   3  -3   3         18.10         19.06         1.84 o                         
   4  -3   3         57.48         58.29         3.47 o                         
   5  -3   3          0.18         -0.11         1.54 o                         
   6  -3   3        189.83        162.27        20.14 o                         
   7  -3   3        323.44        334.23        22.63 o                         
   8  -3   3          3.10          4.45         6.41 o                         
   9  -3   3         37.85         40.55        12.43 o                         
  10  -3   3          0.96          4.58         7.85 o                         
 -10  -2   3         30.71         39.42         8.90 o                         
  -9  -2   3         42.77         63.03         7.25 o                         
  -8  -2   3        262.04        242.94        10.63 o                         
  -7  -2   3          3.61          3.33         3.68 o                         
  -6  -2   3         49.74         51.29         5.41 o                         
  -5  -2   3         28.87         34.60         4.18 o                         
  -4  -2   3       1045.98       1119.17        16.98 o                         
  -3  -2   3       3495.04       3688.35        48.67 o                         
  -2  -2   3        977.43       1028.58        19.05 o                         
  -1  -2   3        316.86        295.60         6.89 o                         
   0  -2   3         27.46         29.21         1.85 o                         
   1  -2   3        214.30        200.66         5.02 o                         
   2  -2   3        269.38        255.94         4.03 o                         
   3  -2   3        515.55        577.97         8.78 o                         
   4  -2   3         22.99         29.37         2.53 o                         
   5  -2   3          9.18          9.49         1.89 o                         
   6  -2   3         16.55         14.76         3.31 o                         
   7  -2   3        252.10        246.63        11.24 o                         
   8  -2   3         22.16         12.69         7.59 o                         
   9  -2   3          0.09          0.26         6.54 o                         
  10  -2   3         49.84         85.68        16.87 o                         
 -10  -1   3         42.15         57.72         9.76 o                         
  -9  -1   3        411.98        386.63        13.92 o                         
  -8  -1   3        195.98        198.66        11.26 o                         
  -7  -1   3          4.24          3.31         2.83 o                         
  -6  -1   3         33.81         35.02         5.22 o                         
  -5  -1   3          3.71          6.88         3.28 o                         
  -4  -1   3         70.19         72.56        10.47 o                         
  -3  -1   3          3.81          9.26         2.72 o                         
  -2  -1   3        121.51        127.04         3.09 o                         
  -1  -1   3          0.43         -0.10         0.85 o                         
   0  -1   3       2597.92       2447.69        25.64 o                         
   1  -1   3        408.12        343.73         4.52 o                         
   2  -1   3        287.08        316.82         4.59 o                         
   3  -1   3       2203.69       2263.97        18.35 o                         
   4  -1   3       1172.31       1170.71        12.54 o                         
   5  -1   3         56.10         62.95         3.60 o                         
   6  -1   3         10.50          6.56         3.66 o                         
   7  -1   3         46.57         52.83         5.17 o                         
   8  -1   3         16.52         14.88         4.86 o                         
   9  -1   3         10.06         11.12         7.85 o                         
  10  -1   3         20.90         34.14        11.12 o                         
  11  -1   3        167.94        164.42        23.15 o                         
 -10   0   3          4.27          2.30         5.89 o                         
  -9   0   3          2.17          2.58         3.52 o                         
  -8   0   3          0.94         -1.61         2.83 o                         
  -7   0   3         58.84         67.89         6.41 o                         
  -6   0   3        175.39        181.30         8.41 o                         
  -5   0   3          8.40          5.19         2.42 o                         
  -4   0   3         13.19         14.48         2.60 o                         
  -3   0   3         83.04         75.25         4.91 o                         
  -2   0   3        228.56        236.03         4.26 o                         
  -1   0   3          0.50         -1.04         1.04 o                         
   0   0   3       3897.76       3938.58        26.19 o                         
   1   0   3       1486.08       1503.36        14.11 o                         
   2   0   3       1751.71       1652.14        19.19 o                         
   3   0   3       1878.26       1845.52        15.11 o                         
   4   0   3         45.87         58.53         2.71 o                         
   5   0   3         56.85         56.11         3.15 o                         
   6   0   3         11.67          6.92         2.60 o                         
   7   0   3         54.92         56.30         7.06 o                         
   8   0   3          7.33          7.34         4.38 o                         
   9   0   3          2.23          0.54         3.93 o                         
  10   0   3         12.89         10.73         7.98 o                         
  11   0   3          0.15          4.71         8.11 o                         
 -10   1   3          1.22          4.63         5.26 o                         
  -9   1   3        162.79        171.10        11.26 o                         
  -8   1   3          9.12         10.27         3.69 o                         
  -7   1   3        230.94        223.64         9.59 o                         
  -6   1   3       1124.92       1107.94        24.23 o                         
  -5   1   3        131.88        145.26         7.33 o                         
  -4   1   3        166.02        174.27         4.52 o                         
  -3   1   3         18.29         20.07         2.01 o                         
  -2   1   3         36.48         46.83         2.49 o                         
  -1   1   3       4304.28       4215.61        28.83 o                         
   0   1   3      12895.18      12461.02       173.78 o                         
   1   1   3        797.30        780.78         7.22 o                         
   2   1   3       6037.33       5895.04        91.11 o                         
   3   1   3       1135.04       1130.90        18.52 o                         
   4   1   3        197.24        213.27         6.53 o                         
   5   1   3         26.41         19.89         2.07 o                         
   6   1   3        109.70        113.67         5.92 o                         
   7   1   3        146.19        150.37        10.69 o                         
   8   1   3        103.07        112.65        10.07 o                         
   9   1   3          0.22          5.33         4.90 o                         
  10   1   3          0.01         -1.98         9.35 o                         
  11   1   3        158.81        122.56        18.84 o                         
 -10   2   3          0.04          0.16         5.36 o                         
  -9   2   3          0.69          2.10         3.59 o                         
  -8   2   3         49.81         49.85         7.25 o                         
  -7   2   3         95.94         79.84         7.01 o                         
  -6   2   3        100.10         84.07         7.04 o                         
  -5   2   3         22.38         20.05         3.51 o                         
  -4   2   3         37.39         44.34         3.23 o                         
  -3   2   3       1165.40       1187.20        15.66 o                         
  -2   2   3        456.01        456.48         7.01 o                         
  -1   2   3         66.06         67.37         7.52 o                         
   0   2   3       1352.25       1281.80        11.01 o                         
   1   2   3       7197.40       6973.21        99.16 o                         
   2   2   3       1495.71       1470.07        12.03 o                         
   3   2   3        916.98        996.45         9.76 o                         
   4   2   3         12.57         13.54         1.60 o                         
   5   2   3          5.22          5.01         1.67 o                         
   6   2   3        292.74        303.93         8.55 o                         
   7   2   3         96.49        105.12        16.94 o                         
   8   2   3          3.20          4.64         4.21 o                         
   9   2   3         52.42         60.73         8.23 o                         
  10   2   3          3.21          4.20         4.57 o                         
  11   2   3          1.36         -1.54         4.90 o                         
 -10   3   3          3.16         -1.10         4.86 o                         
  -9   3   3         89.89         73.47        10.71 o                         
  -8   3   3          9.21          4.59         3.51 o                         
  -7   3   3          1.05          3.07         3.09 o                         
  -6   3   3          3.15          1.80         2.77 o                         
  -5   3   3        503.53        496.01        24.51 o                         
  -4   3   3        543.89        540.99        10.80 o                         
  -3   3   3         25.38         29.04         2.73 o                         
  -2   3   3         50.09         53.58         3.24 o                         
  -1   3   3          3.93          4.10         1.33 o                         
   0   3   3        417.57        399.06         6.08 o                         
   1   3   3        131.29        119.27         3.91 o                         
   2   3   3       2313.06       2220.02        17.05 o                         
   3   3   3       1155.98       1208.00        13.46 o                         
   4   3   3        188.74        218.31         4.82 o                         
   5   3   3         88.98         88.94         4.42 o                         
   6   3   3        127.27        129.02         4.82 o                         
   7   3   3         26.24         29.27         5.63 o                         
   8   3   3         69.43         65.97         9.35 o                         
   9   3   3         35.29         35.33         6.93 o                         
  10   3   3         36.50         37.29        10.66 o                         
  11   3   3          1.70         -1.20         5.30 o                         
  12   3   3          1.42         -3.53         8.37 o                         
  -9   4   3         14.94         11.53         4.60 o                         
  -8   4   3         67.79         67.17         7.18 o                         
  -7   4   3         47.20         64.33         6.76 o                         
  -6   4   3        166.50        169.46        20.49 o                         
  -5   4   3        162.57        159.87         8.28 o                         
  -4   4   3         14.10         12.44         2.97 o                         
  -3   4   3       2097.80       2225.58        26.75 o                         
  -2   4   3        432.23        438.97         8.10 o                         
  -1   4   3       1014.62       1056.15        14.42 o                         
   0   4   3        531.59        507.10         7.01 o                         
   1   4   3         62.99         51.15         3.35 o                         
   2   4   3        180.63        201.99         3.84 o                         
   3   4   3         91.95         97.89         3.19 o                         
   4   4   3       1030.44       1075.11        12.21 o                         
   5   4   3          4.28          3.08         1.53 o                         
   6   4   3         84.15         79.96         4.64 o                         
   7   4   3          3.35          4.81         4.05 o                         
   8   4   3         50.90         54.33         7.34 o                         
   9   4   3         10.99         21.55        11.31 o                         
  10   4   3         80.43        105.75        21.19 o                         
  11   4   3          0.75         -3.34         5.43 o                         
  12   4   3          8.56         19.10        10.46 o                         
  -9   5   3         29.32         14.91        10.46 o                         
  -8   5   3        312.96        294.83        12.66 o                         
  -7   5   3          0.47         -2.71         2.71 o                         
  -6   5   3         20.53         14.94         4.46 o                         
  -5   5   3         82.27         92.74         7.00 o                         
  -4   5   3         44.95         41.00         3.83 o                         
  -3   5   3          3.99          2.56         1.91 o                         
  -2   5   3        412.22        424.94         8.25 o                         
  -1   5   3          7.27          8.79         1.75 o                         
   0   5   3        220.21        236.63         5.20 o                         
   1   5   3        399.31        428.21         6.46 o                         
   2   5   3        156.49        143.21         3.62 o                         
   3   5   3        163.01        169.85         4.35 o                         
   4   5   3         24.95         19.59         2.18 o                         
   5   5   3        157.89        164.08         5.16 o                         
   6   5   3        435.90        468.01         9.05 o                         
   7   5   3         25.65         24.98         6.93 o                         
   8   5   3          0.16         -2.38         3.01 o                         
   9   5   3          7.58          5.06         4.25 o                         
  10   5   3          2.51          1.72         4.84 o                         
  11   5   3         13.61         16.13         6.28 o                         
  12   5   3          0.00         -0.13         7.19 o                         
  -9   6   3          5.79          1.44         7.72 o                         
  -8   6   3          5.37          2.39         9.29 o                         
  -7   6   3         34.16         43.86         6.05 o                         
  -6   6   3          4.86          3.73         3.16 o                         
  -5   6   3          0.23         -1.03         2.44 o                         
  -4   6   3          0.63          2.08         2.22 o                         
  -3   6   3          0.91          0.51         2.95 o                         
  -2   6   3         55.29         54.01         3.94 o                         
  -1   6   3          3.65          2.09         1.51 o                         
   0   6   3         14.71         20.78         2.32 o                         
   1   6   3        312.93        311.25         6.15 o                         
   2   6   3        282.81        318.27         8.93 o                         
   3   6   3         96.25         97.74         3.95 o                         
   4   6   3       1069.51       1081.18        13.61 o                         
   5   6   3        103.34        122.51         5.04 o                         
   6   6   3        234.98        226.37         6.70 o                         
   7   6   3          2.91          9.26         3.87 o                         
   8   6   3        519.43        473.23        16.82 o                         
   9   6   3         77.67         72.25        13.08 o                         
  10   6   3         38.87         40.16         7.64 o                         
  11   6   3         58.90         65.43        13.47 o                         
  -8   7   3          0.67         -4.26         4.26 o                         
  -7   7   3          0.01         -0.10         4.20 o                         
  -6   7   3          6.09          4.62         7.78 o                         
  -5   7   3         55.86         42.29         4.61 o                         
  -4   7   3         30.30         36.30         4.38 o                         
  -3   7   3          2.20          3.07         3.89 o                         
  -2   7   3         59.59         67.87         4.69 o                         
  -1   7   3        385.82        380.03         8.41 o                         
   0   7   3          0.02          3.93         1.82 o                         
   1   7   3        447.78        450.13         8.26 o                         
   2   7   3         72.98         76.34         4.46 o                         
   3   7   3        265.35        241.80         5.98 o                         
   4   7   3         29.78         29.94         3.27 o                         
   5   7   3         98.90        106.49         5.43 o                         
   6   7   3        106.47        103.79         6.49 o                         
   7   7   3          7.49          6.28         3.45 o                         
   8   7   3        977.69        969.26        24.37 o                         
   9   7   3        171.90        201.83        21.84 o                         
  10   7   3          1.25         -1.57         7.06 o                         
  11   7   3          4.61          4.32         8.50 o                         
  -8   8   3          0.58         -1.31         5.95 o                         
  -7   8   3          1.09         -1.15         4.86 o                         
  -6   8   3         21.85         20.77         6.52 o                         
  -5   8   3         73.93         76.21         7.17 o                         
  -4   8   3          1.02          0.75         2.17 o                         
  -3   8   3        488.42        496.90        11.21 o                         
  -2   8   3          0.11         -0.61         2.62 o                         
  -1   8   3          2.00         -0.20         2.05 o                         
   0   8   3        137.54        116.77         5.61 o                         
   1   8   3         19.96         27.00         3.00 o                         
   2   8   3        277.49        279.29         8.12 o                         
   3   8   3         11.30          5.19         2.68 o                         
   4   8   3        192.63        176.59         9.05 o                         
   5   8   3        319.26        277.56        16.68 o                         
   6   8   3       1104.46       1145.70        39.22 o                         
   7   8   3        163.69        159.56        12.16 o                         
   8   8   3          0.32          0.13         6.15 o                         
   9   8   3         86.97         58.86        12.82 o                         
  10   8   3          3.09         10.99         8.37 o                         
  11   8   3          1.17         13.60         9.55 o                         
  -8   9   3          0.00          0.13         6.54 o                         
  -7   9   3         56.16         64.53        10.22 o                         
  -6   9   3          3.07          1.35         4.98 o                         
  -5   9   3        144.07        142.16         9.86 o                         
  -4   9   3         41.28         26.87         4.88 o                         
  -3   9   3         20.68         21.76         4.38 o                         
  -2   9   3        613.03        607.36        12.49 o                         
  -1   9   3         70.83         68.82         5.14 o                         
   0   9   3         20.69         23.97         3.39 o                         
   1   9   3          4.14          3.47         2.79 o                         
   2   9   3        342.29        333.01        10.49 o                         
   3   9   3         89.06         92.76         7.18 o                         
   4   9   3        825.17        803.09        16.61 o                         
   5   9   3        598.74        561.04        14.36 o                         
   6   9   3         11.71         15.18         4.00 o                         
   7   9   3        175.28        214.99        15.04 o                         
   8   9   3         37.10         40.68        10.73 o                         
   9   9   3         54.08         72.47        14.13 o                         
  10   9   3         70.77         70.64        15.44 o                         
  -7  10   3          0.56         -2.78         4.90 o                         
  -6  10   3          1.51         -4.54         4.54 o                         
  -5  10   3         20.85         26.69         6.07 o                         
  -4  10   3        138.23        131.75        11.48 o                         
  -3  10   3          3.80         -1.09         3.82 o                         
  -2  10   3        300.33        268.86        13.82 o                         
  -1  10   3          1.94          1.99         2.67 o                         
   0  10   3        458.43        440.24        12.70 o                         
   1  10   3         10.13         10.23         3.51 o                         
   2  10   3        334.16        313.00        15.91 o                         
   3  10   3          4.49          8.18         3.55 o                         
   4  10   3        132.56        120.93         8.21 o                         
   5  10   3        711.77        689.48        18.77 o                         
   6  10   3         23.23         16.63         4.29 o                         
   7  10   3         25.32         23.61         9.68 o                         
   8  10   3         11.83          6.02         7.33 o                         
   9  10   3         24.69         38.98        11.64 o                         
  10  10   3         15.84         21.58        10.86 o                         
  -6  11   3          4.46          4.05         7.59 o                         
  -5  11   3         41.31         67.70         9.63 o                         
  -4  11   3          1.65          6.15         4.93 o                         
  -3  11   3          2.75          6.77         4.86 o                         
  -2  11   3         31.91         20.30         6.01 o                         
  -1  11   3        508.97        503.60        19.02 o                         
   0  11   3        254.51        240.89        10.63 o                         
   1  11   3         64.71         64.43         8.55 o                         
   2  11   3          0.50         -2.52         2.52 o                         
   3  11   3         39.51         29.45         5.15 o                         
   4  11   3        184.78        176.57        10.16 o                         
   5  11   3         82.56         87.27         7.72 o                         
   6  11   3          0.61         -2.07         3.16 o                         
   7  11   3          5.11          0.29         3.97 o                         
   8  11   3          7.35          8.50         6.28 o                         
   9  11   3         13.54         15.04         9.55 o                         
  -5  12   3         21.89         38.20        12.30 o                         
  -4  12   3         49.64         84.20        37.35 o                         
  -3  12   3          4.19          6.37         5.31 o                         
  -2  12   3          4.55          2.34         4.87 o                         
  -1  12   3          6.06         15.55         7.19 o                         
   0  12   3         40.82         39.38         7.68 o                         
   1  12   3         97.79         98.34        11.51 o                         
   2  12   3          1.41          1.83         3.04 o                         
   3  12   3         12.13         10.73         4.11 o                         
   4  12   3        325.90        273.54        12.49 o                         
   5  12   3          1.26          1.92         3.42 o                         
   6  12   3         18.77         26.84         5.16 o                         
   7  12   3          0.00          2.37         4.71 o                         
   8  12   3         24.98         28.52        10.20 o                         
   9  12   3         25.95         11.12         8.50 o                         
  -4  13   3         11.13         12.75         6.35 o                         
  -3  13   3         19.78         24.87         7.35 o                         
  -2  13   3          0.03          8.07         5.73 o                         
  -1  13   3          0.99          2.84         5.34 o                         
   0  13   3         12.55         14.60         6.24 o                         
   1  13   3          0.51          5.45         5.57 o                         
   2  13   3          8.09          2.00         5.15 o                         
   3  13   3         28.24         30.58         5.40 o                         
   4  13   3          3.25          4.76         3.68 o                         
   5  13   3         20.49         23.36         8.31 o                         
   6  13   3          1.15          5.47         4.03 o                         
   7  13   3          0.40          0.17         4.99 o                         
   8  13   3         16.54         22.50         9.42 o                         
  -3  14   3         21.07         28.12        11.64 o                         
  -2  14   3         71.59         76.52        11.18 o                         
  -1  14   3         11.36          9.75         6.75 o                         
   0  14   3          9.35         14.93         6.91 o                         
   1  14   3          2.16          0.44        10.01 o                         
   2  14   3          0.21          1.73         5.51 o                         
   3  14   3          1.26          0.17         8.31 o                         
   4  14   3         13.37         17.43         6.85 o                         
   5  14   3        173.55        183.04        12.07 o                         
   6  14   3        153.44        175.85        12.13 o                         
   7  14   3          4.04          2.14         4.65 o                         
   8  14   3         14.46         12.30         9.55 o                         
   0  15   3          0.27          0.26         7.19 o                         
   1  15   3          1.07          1.36         5.66 o                         
   2  15   3         19.62         19.64         7.41 o                         
   3  15   3          0.07          2.58         5.49 o                         
   4  15   3         10.91          8.81         6.09 o                         
   5  15   3          2.78         14.24         7.07 o                         
   6  15   3        106.12         98.89        17.14 o                         
   7  15   3          5.33          3.67         4.97 o                         
   4  16   3         17.67         25.64        12.30 o                         
   5  16   3          2.67         -1.70         8.63 o                         
  -4 -14   4         18.80         14.78         7.59 o                         
  -3 -14   4         17.78         28.90         6.44 o                         
  -2 -14   4          0.67          2.32         4.86 o                         
  -1 -14   4          8.98          1.49         4.35 o                         
   0 -14   4          6.44         12.41         7.09 o                         
   1 -14   4          0.22          5.30         6.01 o                         
  -6 -13   4          2.38          7.33         7.33 o                         
  -5 -13   4        131.57        154.15        13.99 o                         
  -4 -13   4         31.56         41.07         8.17 o                         
  -3 -13   4          8.63         13.00         4.70 o                         
  -2 -13   4         38.14         39.47         6.62 o                         
  -1 -13   4          0.95          1.23         4.00 o                         
   0 -13   4         21.14         23.16         5.58 o                         
   1 -13   4         10.25         22.96         6.06 o                         
   2 -13   4          8.12         18.05         5.77 o                         
   3 -13   4          0.73          7.53        12.43 o                         
  -8 -12   4          0.23          4.05         7.46 o                         
  -7 -12   4          6.13          5.63         6.05 o                         
  -6 -12   4         11.65         17.22         6.31 o                         
  -5 -12   4         16.57         20.10         7.01 o                         
  -4 -12   4         15.03         20.02         6.26 o                         
  -3 -12   4         18.52         10.87         4.91 o                         
  -2 -12   4          0.24          0.78         6.17 o                         
  -1 -12   4          0.32          0.39         3.54 o                         
   0 -12   4         10.51         15.63         5.81 o                         
   1 -12   4          5.12          6.73         4.12 o                         
   2 -12   4          5.84         14.25         4.88 o                         
   3 -12   4          2.16          4.19         4.22 o                         
   4 -12   4          1.36         -5.23         5.23 o                         
  -8 -11   4         41.69         36.38         6.60 o                         
  -7 -11   4        131.19         92.94        29.56 o                         
  -6 -11   4         12.83         12.65         5.55 o                         
  -5 -11   4         12.33         11.47         5.32 o                         
  -4 -11   4         14.12         18.48         5.65 o                         
  -3 -11   4          1.81         -0.57         2.80 o                         
  -2 -11   4          6.91         11.23         3.92 o                         
  -1 -11   4         21.98         19.81         4.94 o                         
   0 -11   4         44.66         40.30         6.19 o                         
   1 -11   4          5.17         -1.13         5.59 o                         
   2 -11   4          3.60          4.01         3.89 o                         
   3 -11   4        125.46        131.07        10.46 o                         
   4 -11   4         70.82         88.43        26.03 o                         
   5 -11   4         19.41         24.99         8.06 o                         
  -9 -10   4         12.50         10.11         5.25 o                         
  -8 -10   4         10.70          9.72         5.11 o                         
  -7 -10   4        151.67        154.63        11.15 o                         
  -6 -10   4          0.26          0.33         3.54 o                         
  -5 -10   4         14.14         12.29         5.13 o                         
  -4 -10   4         79.50         68.86         8.80 o                         
  -3 -10   4         24.28         32.75         6.47 o                         
  -2 -10   4        104.67        111.92         9.98 o                         
  -1 -10   4        292.53        238.99        10.84 o                         
   0 -10   4          1.68         -3.95         3.95 o                         
   1 -10   4        527.00        500.70        15.17 o                         
   2 -10   4          2.59          7.43         3.74 o                         
   3 -10   4         69.42         63.92         7.25 o                         
   4 -10   4         22.97         12.13         8.24 o                         
   5 -10   4         12.37          2.36         7.91 o                         
   6 -10   4          0.04          4.12         5.82 o                         
   7 -10   4         25.99         31.00        11.51 o                         
  -9  -9   4        153.44        142.03        11.62 o                         
  -8  -9   4          2.38          0.36         3.64 o                         
  -7  -9   4          1.70          5.21         3.96 o                         
  -6  -9   4         69.97         67.48         8.78 o                         
  -5  -9   4        204.53        230.08        16.96 o                         
  -4  -9   4        296.27        296.49        11.00 o                         
  -3  -9   4          0.63         -1.53         2.52 o                         
  -2  -9   4         44.02         41.59         5.29 o                         
  -1  -9   4        126.02        111.82         7.97 o                         
   0  -9   4        185.19        169.34        13.37 o                         
   1  -9   4        351.16        384.77        12.71 o                         
   2  -9   4         44.04         49.43         6.20 o                         
   3  -9   4         62.54         56.54         7.10 o                         
   4  -9   4         61.71         64.26         7.21 o                         
   5  -9   4        211.58        231.72        17.02 o                         
   6  -9   4        133.37        143.54        50.75 o                         
   7  -9   4         54.40         31.70         8.40 o                         
 -10  -8   4          9.23         16.22         9.81 o                         
  -9  -8   4          2.37          0.67         4.17 o                         
  -8  -8   4          3.63          0.22         3.51 o                         
  -7  -8   4         44.30         55.27         6.72 o                         
  -6  -8   4          2.46          1.24         3.23 o                         
  -5  -8   4        110.02        117.36         8.56 o                         
  -4  -8   4          4.71          1.51         3.04 o                         
  -3  -8   4        151.88        150.93         7.00 o                         
  -2  -8   4          4.78          3.09         2.89 o                         
  -1  -8   4        659.15        645.52        14.96 o                         
   0  -8   4         56.67         44.05         5.22 o                         
   1  -8   4         37.18         44.34         5.43 o                         
   2  -8   4         57.36         45.54         5.69 o                         
   3  -8   4        867.38        861.79        18.86 o                         
   4  -8   4          4.98          4.07         3.48 o                         
   5  -8   4          2.01          1.70         4.40 o                         
   6  -8   4         29.13         26.56         7.01 o                         
   7  -8   4          0.35          8.00         5.66 o                         
 -10  -7   4          4.06          9.13         7.65 o                         
  -9  -7   4         10.64         13.53         4.65 o                         
  -8  -7   4         24.96         27.03         5.68 o                         
  -7  -7   4          4.92          5.69         3.70 o                         
  -6  -7   4         68.74         77.24         7.30 o                         
  -5  -7   4        110.89        118.15         8.22 o                         
  -4  -7   4        875.52        830.69        16.99 o                         
  -3  -7   4         99.82         96.68         5.62 o                         
  -2  -7   4        417.74        402.34         9.06 o                         
  -1  -7   4         98.88         86.85         6.36 o                         
   0  -7   4         44.39         34.15         4.38 o                         
   1  -7   4        148.26        163.90         8.94 o                         
   2  -7   4         15.95         11.49         3.61 o                         
   3  -7   4        876.52        907.27        29.69 o                         
   4  -7   4         23.93         31.72         4.92 o                         
   5  -7   4        180.33        193.81        14.24 o                         
   6  -7   4        151.88        160.62        19.88 o                         
   7  -7   4        149.55        183.91        19.75 o                         
   8  -7   4          0.50         13.73         9.16 o                         
 -10  -6   4         10.80         14.26         5.40 o                         
  -9  -6   4         27.31         26.88         5.67 o                         
  -8  -6   4          6.26          2.20         3.17 o                         
  -7  -6   4         68.15         72.72         7.29 o                         
  -6  -6   4         65.51         78.78         8.81 o                         
  -5  -6   4         11.96         12.08         3.63 o                         
  -4  -6   4          0.05          1.83         2.55 o                         
  -3  -6   4         91.38         84.12         6.87 o                         
  -2  -6   4         86.02         86.60         4.91 o                         
  -1  -6   4        181.09        167.71         8.54 o                         
   0  -6   4        512.88        536.72        12.20 o                         
   1  -6   4        116.70        100.05         6.60 o                         
   2  -6   4        248.74        264.16         9.05 o                         
   3  -6   4        402.72        399.91        11.95 o                         
   4  -6   4        219.30        238.59         9.31 o                         
   5  -6   4        229.23        211.14        12.93 o                         
   6  -6   4          0.10         -1.02         5.10 o                         
   7  -6   4         49.04         59.35         8.76 o                         
   8  -6   4         14.68         18.57        10.46 o                         
   9  -6   4          0.29          1.96         7.98 o                         
 -10  -5   4         21.19         19.59         5.45 o                         
  -9  -5   4         20.68         11.55         4.82 o                         
  -8  -5   4          2.17          2.92         3.60 o                         
  -7  -5   4         12.97         11.75         3.85 o                         
  -6  -5   4          6.18         14.00         3.61 o                         
  -5  -5   4         52.22         48.08         5.40 o                         
  -4  -5   4          0.93          0.52         2.46 o                         
  -3  -5   4         93.16         94.46         4.92 o                         
  -2  -5   4         26.11         23.77         2.70 o                         
  -1  -5   4          5.15          6.99         1.80 o                         
   0  -5   4        323.50        329.48         6.37 o                         
   1  -5   4          0.64          3.51         3.40 o                         
   2  -5   4          8.17         11.87         2.92 o                         
   3  -5   4          5.61          4.87         3.35 o                         
   4  -5   4        638.74        625.73        13.96 o                         
   5  -5   4        134.74        146.21        29.82 o                         
   6  -5   4         38.48         30.40        12.49 o                         
   7  -5   4        200.07        217.69        13.70 o                         
   8  -5   4          1.37          2.22         6.28 o                         
   9  -5   4         26.80         15.70         9.42 o                         
 -10  -4   4          2.73          6.91         4.34 o                         
  -9  -4   4         66.50         62.02         7.55 o                         
  -8  -4   4         53.80         49.06         8.23 o                         
  -7  -4   4        240.35        221.21        19.88 o                         
  -6  -4   4         58.03         63.27         6.19 o                         
  -5  -4   4          0.11          1.13         2.67 o                         
  -4  -4   4         26.95         28.75         3.79 o                         
  -3  -4   4        179.30        216.62         5.67 o                         
  -2  -4   4        471.37        499.45         9.80 o                         
  -1  -4   4          0.52          1.70         1.31 o                         
   0  -4   4        853.18        821.06        10.35 o                         
   1  -4   4        172.41        150.39         6.93 o                         
   2  -4   4         57.01         63.04         4.66 o                         
   3  -4   4        130.21        141.02         6.10 o                         
   4  -4   4        576.53        578.72        12.43 o                         
   5  -4   4        167.64        195.53        10.79 o                         
   6  -4   4        238.48        221.04        14.91 o                         
   7  -4   4          7.62          5.43         8.44 o                         
   8  -4   4          7.48         10.46         8.37 o                         
   9  -4   4          0.42          9.81         8.37 o                         
  10  -4   4          7.42          4.71        10.60 o                         
 -10  -3   4         85.89        105.55         9.94 o                         
  -9  -3   4         41.62         40.62         8.22 o                         
  -8  -3   4         26.16         29.59         5.68 o                         
  -7  -3   4         79.01         91.23         7.72 o                         
  -6  -3   4         71.38         83.41         6.86 o                         
  -5  -3   4        146.31        149.30        13.86 o                         
  -4  -3   4        820.21        913.95        26.97 o                         
  -3  -3   4         35.91         26.25         2.62 o                         
  -2  -3   4         57.75         64.96         4.29 o                         
  -1  -3   4         18.71         18.18         2.00 o                         
   0  -3   4        475.27        442.32        11.57 o                         
   1  -3   4        811.75        840.79        15.98 o                         
   2  -3   4        179.66        197.10         7.13 o                         
   3  -3   4       2721.61       2811.44        25.96 o                         
   4  -3   4          0.16         -0.82         1.71 o                         
   5  -3   4        160.20        157.64         9.54 o                         
   6  -3   4         61.00         80.19         8.36 o                         
   7  -3   4         37.47         29.24         7.33 o                         
   8  -3   4        127.78        115.76        17.27 o                         
   9  -3   4          2.95          6.67         7.19 o                         
  10  -3   4          0.15         -1.44         7.85 o                         
 -10  -2   4         14.18         14.44         5.06 o                         
  -9  -2   4         10.30         16.23         4.83 o                         
  -8  -2   4         93.67         94.19         9.07 o                         
  -7  -2   4          9.51          8.56         4.58 o                         
  -6  -2   4          1.89          4.79         3.27 o                         
  -5  -2   4        119.38        117.60         7.27 o                         
  -4  -2   4         46.74         49.48         4.52 o                         
  -3  -2   4         50.14         43.35         2.44 o                         
  -2  -2   4        499.37        525.20         7.79 o                         
  -1  -2   4        590.41        554.66         9.76 o                         
   0  -2   4        166.76        178.98         4.01 o                         
   1  -2   4        303.19        346.18         5.11 o                         
   2  -2   4        520.97        540.62         7.36 o                         
   3  -2   4        616.35        605.48         8.55 o                         
   4  -2   4        487.18        534.61         9.03 o                         
   5  -2   4         96.67         99.41         8.42 o                         
   6  -2   4         71.65         74.09         7.72 o                         
   7  -2   4         16.21         26.28         7.78 o                         
   8  -2   4          8.34          6.80         6.80 o                         
   9  -2   4         18.59         26.42        10.33 o                         
  10  -2   4         25.57         27.60        11.12 o                         
 -10  -1   4          5.84          1.58         4.29 o                         
  -9  -1   4          8.14          7.90         4.25 o                         
  -8  -1   4          1.82          3.95         3.44 o                         
  -7  -1   4         43.44         44.74         5.39 o                         
  -6  -1   4          0.42          2.68         2.78 o                         
  -5  -1   4          7.79          5.95         2.76 o                         
  -4  -1   4         57.22         68.54         8.70 o                         
  -3  -1   4         88.07         77.68         6.25 o                         
  -2  -1   4        497.67        475.74         7.04 o                         
  -1  -1   4       1120.90       1115.11        13.93 o                         
   0  -1   4        449.69        434.71         6.12 o                         
   1  -1   4         10.57         13.90         1.48 o                         
   2  -1   4         24.49         21.31         1.63 o                         
   3  -1   4        232.21        246.17         5.21 o                         
   4  -1   4       1597.69       1647.96        15.63 o                         
   5  -1   4         36.23         38.46         3.98 o                         
   6  -1   4         77.91         84.66         5.93 o                         
   7  -1   4         66.36         59.53         5.47 o                         
   8  -1   4         35.55         47.74        10.86 o                         
   9  -1   4         13.69         12.43         7.85 o                         
  10  -1   4          3.35          2.88         8.24 o                         
  11  -1   4         24.12         28.12        12.03 o                         
 -10   0   4          4.51          0.07         3.92 o                         
  -9   0   4         44.58         28.76         5.44 o                         
  -8   0   4         15.29         17.14         4.33 o                         
  -7   0   4       1128.04       1087.63        32.49 o                         
  -6   0   4        569.76        593.81        14.61 o                         
  -5   0   4         44.75         43.89         7.35 o                         
  -4   0   4        496.71        475.93        10.97 o                         
  -3   0   4        503.91        526.16         7.49 o                         
  -2   0   4        794.38        812.18        12.55 o                         
  -1   0   4        738.14        720.13         9.11 o                         
   0   0   4        686.33        686.78         7.81 o                         
   1   0   4        500.75        499.20        11.91 o                         
   2   0   4        691.69        683.37         7.25 o                         
   3   0   4         53.82         53.84         3.42 o                         
   4   0   4        220.59        236.82         6.62 o                         
   5   0   4        175.42        175.24         7.45 o                         
   6   0   4         98.59        106.00         6.29 o                         
   7   0   4        159.10        146.21         7.46 o                         
   8   0   4         46.97         44.99         6.72 o                         
   9   0   4         18.73         22.76         9.42 o                         
  10   0   4          2.38          7.72         7.85 o                         
  11   0   4          0.01         -5.36         6.02 o                         
 -10   1   4          7.91          7.20         6.10 o                         
  -9   1   4         14.17         12.32         4.60 o                         
  -8   1   4         40.51         34.58         5.59 o                         
  -7   1   4        101.45        100.84         7.87 o                         
  -6   1   4        252.49        219.49         9.12 o                         
  -5   1   4        104.40        100.15        11.23 o                         
  -4   1   4          3.59          8.84         2.43 o                         
  -3   1   4        134.77        139.17         4.20 o                         
  -2   1   4          5.48          6.01         1.42 o                         
  -1   1   4        449.40        468.19         6.66 o                         
   0   1   4       2008.75       2030.74        25.45 o                         
   1   1   4        468.27        454.86         7.14 o                         
   2   1   4          0.19          0.60         1.03 o                         
   3   1   4       1753.41       1687.21        18.88 o                         
   4   1   4        102.23        104.02         4.52 o                         
   5   1   4        935.58        946.19        11.21 o                         
   6   1   4        160.68        166.88         9.66 o                         
   7   1   4        346.61        335.10         9.92 o                         
   8   1   4         53.67         52.87         7.30 o                         
   9   1   4         30.06         25.91         6.13 o                         
  10   1   4          1.03          9.42         7.85 o                         
  11   1   4          2.33          6.41         8.50 o                         
 -10   2   4        130.30        115.28        13.59 o                         
  -9   2   4         27.84         27.84         5.67 o                         
  -8   2   4         47.70         53.42         6.50 o                         
  -7   2   4         37.86         26.40         6.28 o                         
  -6   2   4         15.14         16.12         3.87 o                         
  -5   2   4         20.08         24.46         4.87 o                         
  -4   2   4        266.97        253.28         6.96 o                         
  -3   2   4         32.77         37.45         3.30 o                         
  -2   2   4        208.11        229.44         5.19 o                         
  -1   2   4       1316.95       1305.68        12.85 o                         
   0   2   4        343.46        354.13         5.34 o                         
   1   2   4        720.25        722.68         7.60 o                         
   2   2   4       1720.02       1650.07        13.51 o                         
   3   2   4         52.08         53.56         3.36 o                         
   4   2   4       2342.40       2311.29        25.19 o                         
   5   2   4        969.13       1052.89        12.27 o                         
   6   2   4         70.30         72.61         5.32 o                         
   7   2   4        819.45        852.44        23.18 o                         
   8   2   4        131.85        128.38        10.63 o                         
   9   2   4         98.09        110.17        29.56 o                         
  10   2   4         30.34         31.92         6.70 o                         
  11   2   4          0.77         -0.39         6.93 o                         
 -10   3   4         75.76         69.33        14.26 o                         
  -9   3   4         96.05        111.16         9.78 o                         
  -8   3   4         21.09         28.50         5.33 o                         
  -7   3   4         80.97         60.79         6.57 o                         
  -6   3   4        444.06        429.05        12.73 o                         
  -5   3   4          7.96          5.39         2.84 o                         
  -4   3   4         27.37         36.68         3.39 o                         
  -3   3   4         15.14         24.26         2.61 o                         
  -2   3   4        406.98        386.92         7.15 o                         
  -1   3   4         39.43         34.88         2.44 o                         
   0   3   4       1119.84       1106.33        10.96 o                         
   1   3   4       2346.44       2396.74        22.59 o                         
   2   3   4       2221.09       2197.05        17.10 o                         
   3   3   4        189.76        168.33         3.79 o                         
   4   3   4         98.53         80.68         3.14 o                         
   5   3   4         40.62         48.16         3.41 o                         
   6   3   4          5.00          3.73         3.14 o                         
   7   3   4         15.70         18.39         4.67 o                         
   8   3   4         40.78         39.98         6.36 o                         
   9   3   4          1.35         -0.19         4.19 o                         
  10   3   4          8.72         14.00         5.02 o                         
  11   3   4          0.91          4.35         5.18 o                         
  12   3   4          7.92         22.24         9.94 o                         
 -10   4   4         96.85         92.74        17.40 o                         
  -9   4   4         54.49         46.78         6.99 o                         
  -8   4   4         98.93         95.41         9.73 o                         
  -7   4   4         10.50          9.88         3.73 o                         
  -6   4   4          1.87         -2.58         2.58 o                         
  -5   4   4         20.30         18.95         3.72 o                         
  -4   4   4         14.94         13.49         2.72 o                         
  -3   4   4         44.69         47.89         3.73 o                         
  -2   4   4        149.23        164.00         5.08 o                         
  -1   4   4        152.83        168.03         5.12 o                         
   0   4   4         22.27         26.42         2.00 o                         
   1   4   4        669.31        700.71        10.85 o                         
   2   4   4       1621.53       1747.22        28.96 o                         
   3   4   4        438.30        461.17         6.77 o                         
   4   4   4        439.17        468.85         7.44 o                         
   5   4   4        716.61        752.71        10.45 o                         
   6   4   4        141.83        146.05         6.58 o                         
   7   4   4         75.34         85.74        11.18 o                         
   8   4   4          0.18          1.08         3.38 o                         
   9   4   4        113.46        101.18        10.08 o                         
  10   4   4         37.40         28.22         6.67 o                         
  11   4   4         20.50         10.20         6.03 o                         
  12   4   4          3.89          1.41         5.71 o                         
  -9   5   4          0.09          7.16         5.08 o                         
  -8   5   4          3.44          4.92         4.19 o                         
  -7   5   4        165.24        151.78        10.23 o                         
  -6   5   4        195.35        173.67        13.25 o                         
  -5   5   4          4.47          7.77         3.21 o                         
  -4   5   4          2.49          2.98         2.25 o                         
  -3   5   4         24.19         25.62         3.13 o                         
  -2   5   4        341.78        337.63         8.19 o                         
  -1   5   4        351.34        369.32         9.29 o                         
   0   5   4          0.99          0.99         1.14 o                         
   1   5   4          0.34         -0.27         1.44 o                         
   2   5   4        144.51        143.91         7.73 o                         
   3   5   4       1262.17       1306.28        13.25 o                         
   4   5   4         90.16         92.88         3.75 o                         
   5   5   4        160.62        166.59         5.38 o                         
   6   5   4         20.80         20.82         5.40 o                         
   7   5   4         16.32         20.43         4.88 o                         
   8   5   4         56.44         57.27         7.57 o                         
   9   5   4         13.93         11.04         4.59 o                         
  10   5   4          2.62         -3.27         4.32 o                         
  11   5   4          2.27         -4.90         4.90 o                         
  -9   6   4         17.35          5.76         7.46 o                         
  -8   6   4         12.84         18.03         5.96 o                         
  -7   6   4         87.82         96.76        13.74 o                         
  -6   6   4        350.33        306.40        11.83 o                         
  -5   6   4         29.06         26.62         4.32 o                         
  -4   6   4        117.56        117.30         6.60 o                         
  -3   6   4          1.00          4.34         2.13 o                         
  -2   6   4        459.90        443.94         9.11 o                         
  -1   6   4         68.36         84.17         4.32 o                         
   0   6   4         42.94         38.45         3.23 o                         
   1   6   4        253.07        254.16         5.19 o                         
   2   6   4        350.81        374.91        11.40 o                         
   3   6   4        193.31        212.99         5.98 o                         
   4   6   4         80.71         76.36         5.43 o                         
   5   6   4        289.83        291.76        11.04 o                         
   6   6   4         11.32         10.49         2.48 o                         
   7   6   4         71.34         87.10         6.38 o                         
   8   6   4        221.22        198.42        20.93 o                         
   9   6   4         14.26          7.42         4.71 o                         
  10   6   4          0.03         -0.26         5.76 o                         
  11   6   4        171.57        168.09        22.24 o                         
  -8   7   4          2.92          6.87         6.87 o                         
  -7   7   4         20.03         16.05         6.16 o                         
  -6   7   4         10.94         10.31         6.67 o                         
  -5   7   4         44.79         46.76         5.68 o                         
  -4   7   4         11.01          9.75         2.85 o                         
  -3   7   4          0.57          0.16         2.07 o                         
  -2   7   4          2.40          0.74         1.93 o                         
  -1   7   4         45.88         58.27         5.44 o                         
   0   7   4         27.93         32.54         3.07 o                         
   1   7   4        106.91        103.29         4.46 o                         
   2   7   4        134.81        148.79         4.63 o                         
   3   7   4         96.83         93.30         5.92 o                         
   4   7   4         16.75         14.35         3.04 o                         
   5   7   4         69.88         70.34         6.47 o                         
   6   7   4        257.53        231.70         8.44 o                         
   7   7   4          3.58          2.63         3.61 o                         
   8   7   4        482.69        463.31        26.16 o                         
   9   7   4         23.75         31.65         9.42 o                         
  10   7   4          3.02          3.92         6.67 o                         
  11   7   4        160.88        184.96        23.81 o                         
  -8   8   4         43.71         53.65         9.76 o                         
  -7   8   4          8.07         24.41         7.00 o                         
  -6   8   4          2.20          0.72         4.04 o                         
  -5   8   4          5.99          8.59         5.14 o                         
  -4   8   4         40.74         42.81         4.61 o                         
  -3   8   4         43.02         38.60         4.20 o                         
  -2   8   4        140.36        136.85         6.61 o                         
  -1   8   4        486.83        473.78        10.09 o                         
   0   8   4         36.08         36.31         4.58 o                         
   1   8   4         17.50         12.85         3.18 o                         
   2   8   4        293.65        306.55         9.85 o                         
   3   8   4         13.71          6.66         2.89 o                         
   4   8   4        433.60        452.44        17.76 o                         
   5   8   4        256.27        261.99         9.24 o                         
   6   8   4          0.36          2.04         2.82 o                         
   7   8   4        134.20        137.69        10.68 o                         
   8   8   4         55.61         74.04        14.00 o                         
   9   8   4          5.70          3.53         6.41 o                         
  10   8   4          4.57          4.45         7.46 o                         
  11   8   4         16.25         13.21        10.60 o                         
  -7   9   4          0.26          3.63         6.28 o                         
  -6   9   4          0.51         -1.06         4.51 o                         
  -5   9   4         36.90         45.57         7.91 o                         
  -4   9   4         44.38         42.00         8.04 o                         
  -3   9   4        128.11        136.43         7.52 o                         
  -2   9   4        189.57        199.51        11.58 o                         
  -1   9   4        267.68        240.87        14.13 o                         
   0   9   4        459.55        448.20        20.70 o                         
   1   9   4        117.12        129.07         8.01 o                         
   2   9   4        138.96        158.55         8.26 o                         
   3   9   4         75.33         78.75         6.52 o                         
   4   9   4        322.92        294.05        10.23 o                         
   5   9   4         28.60         30.03         4.63 o                         
   6   9   4         18.66         14.02         5.05 o                         
   7   9   4        224.04        228.91        21.32 o                         
   8   9   4        106.81        122.17        17.00 o                         
   9   9   4         16.32         16.22         8.50 o                         
  10   9   4         23.80         31.65        11.38 o                         
  -6  10   4         36.80         55.98        13.34 o                         
  -5  10   4          0.04         -4.97         4.97 o                         
  -4  10   4         11.58          9.59         7.91 o                         
  -3  10   4          0.37         -4.64         4.64 o                         
  -2  10   4          1.35          1.58         3.70 o                         
  -1  10   4          8.82          7.88         3.50 o                         
   0  10   4          0.90         -2.77         2.77 o                         
   1  10   4         51.58         67.94         6.36 o                         
   2  10   4         90.51         79.90         6.89 o                         
   3  10   4         37.00         38.25         5.15 o                         
   4  10   4        676.10        651.14        18.35 o                         
   5  10   4          5.41          5.51         3.36 o                         
   6  10   4          0.19         -2.66         2.66 o                         
   7  10   4         87.54         78.09        13.87 o                         
   8  10   4          0.55         11.51         7.85 o                         
   9  10   4        198.95        216.75        23.28 o                         
  10  10   4          2.68         -2.75         6.54 o                         
  -6  11   4          0.19          2.35         7.59 o                         
  -5  11   4          0.25         10.33         8.76 o                         
  -4  11   4         41.80         41.86         8.09 o                         
  -3  11   4         13.46         17.47         8.50 o                         
  -2  11   4          2.62          9.50         5.28 o                         
  -1  11   4         14.69          1.99         4.41 o                         
   0  11   4        387.14        379.72        24.66 o                         
   1  11   4         54.00         49.81         5.86 o                         
   2  11   4        391.76        365.53        23.02 o                         
   3  11   4         12.22          3.97         6.00 o                         
   4  11   4         42.38         43.89         8.59 o                         
   5  11   4        250.99        253.48        12.89 o                         
   6  11   4        199.74        213.43        23.67 o                         
   7  11   4          5.73          1.44         6.41 o                         
   8  11   4        111.39        105.04        16.22 o                         
   9  11   4         14.01         12.03         8.37 o                         
  10  11   4          1.06         -3.53         6.28 o                         
  -5  12   4         21.28         51.80        14.13 o                         
  -4  12   4          0.21         10.61         6.00 o                         
  -3  12   4         12.18         14.37         5.79 o                         
  -2  12   4         15.68         20.85         6.64 o                         
  -1  12   4          3.47          6.23         5.12 o                         
   0  12   4        122.61        116.62        12.00 o                         
   1  12   4         52.61         52.95         7.67 o                         
   2  12   4        284.18        265.75        12.99 o                         
   3  12   4          8.25          8.35         4.35 o                         
   4  12   4          5.85          0.71         3.42 o                         
   5  12   4         27.84         20.15         6.32 o                         
   6  12   4          5.36          1.88         4.11 o                         
   7  12   4         34.78         33.75        10.60 o                         
   8  12   4         42.17         49.44        12.56 o                         
   9  12   4          1.55          3.14         7.19 o                         
  -4  13   4          4.53         14.39         9.29 o                         
  -3  13   4         50.91         28.84         7.63 o                         
  -2  13   4          0.07          1.21         4.86 o                         
  -1  13   4          3.91          7.06         5.72 o                         
   0  13   4         46.97         33.64         8.08 o                         
   1  13   4         97.45         98.53        11.72 o                         
   2  13   4         83.67         91.62         8.27 o                         
   3  13   4         70.61         59.68         9.07 o                         
   4  13   4         62.15         58.72         7.00 o                         
   5  13   4          0.52          1.36         3.56 o                         
   6  13   4          6.84          6.77         4.31 o                         
   7  13   4         95.37         98.63        16.48 o                         
   8  13   4          0.55          0.65         6.54 o                         
  -3  14   4         38.83         34.53        12.69 o                         
  -2  14   4         25.72         37.92         9.11 o                         
  -1  14   4         77.85         73.61        10.82 o                         
   0  14   4          0.82         -1.96         4.74 o                         
   1  14   4         79.59         85.80        34.14 o                         
   2  14   4          5.57          4.86         5.66 o                         
   3  14   4         31.88         34.19         7.82 o                         
   4  14   4          1.59          1.59         3.73 o                         
   5  14   4         53.22         52.05         7.17 o                         
   6  14   4          1.34          3.43         5.45 o                         
   7  14   4         14.33         22.11         8.76 o                         
   8  14   4         10.26         18.57         9.16 o                         
   0  15   4        104.37        137.27        14.75 o                         
   1  15   4          0.28          5.48         6.50 o                         
   2  15   4          1.47          0.03         7.59 o                         
   3  15   4          8.07          3.49         5.70 o                         
   4  15   4         24.03         35.09         8.59 o                         
   5  15   4         94.61        130.25        13.24 o                         
   6  15   4          0.44          0.91         4.23 o                         
   7  15   4         11.75         24.85        10.33 o                         
   5  16   4         85.67        100.98        21.58 o                         
  -4 -14   5         12.63         20.80         9.42 o                         
  -3 -14   5          3.22         -4.32         7.19 o                         
  -2 -14   5         30.80         28.91         7.45 o                         
  -1 -14   5         83.09         97.62        12.16 o                         
   0 -14   5         33.04         34.01        12.56 o                         
  -6 -13   5          0.14          2.49         7.19 o                         
  -5 -13   5          0.33          2.88         6.15 o                         
  -4 -13   5         43.62         46.06         8.83 o                         
  -3 -13   5          5.00          3.91         4.89 o                         
  -2 -13   5          0.33         -0.78         5.18 o                         
  -1 -13   5         21.65         14.62         5.31 o                         
   0 -13   5          9.80          8.31         4.68 o                         
   1 -13   5          9.91          8.61         5.22 o                         
   2 -13   5        105.86        133.99        14.50 o                         
  -7 -12   5         13.77         15.04         9.03 o                         
  -6 -12   5         11.76          0.91         5.26 o                         
  -5 -12   5          6.07          5.76         5.50 o                         
  -4 -12   5         51.16         69.39        17.20 o                         
  -3 -12   5          0.04          3.52         3.87 o                         
  -2 -12   5         11.87         10.81         4.41 o                         
  -1 -12   5         13.28         11.35         4.56 o                         
   0 -12   5         52.54         64.52         8.53 o                         
   1 -12   5          2.36          3.51         3.94 o                         
   2 -12   5         41.33         50.18         7.64 o                         
   3 -12   5          0.81          5.84         4.73 o                         
   4 -12   5          0.69         16.35        10.60 o                         
  -8 -11   5         71.70         98.24        16.74 o                         
  -7 -11   5          0.10         -6.71         8.50 o                         
  -6 -11   5          1.94         -1.20         4.21 o                         
  -5 -11   5          4.48          1.31         4.11 o                         
  -4 -11   5         26.76         20.21         9.61 o                         
  -3 -11   5         20.81         27.06         5.05 o                         
  -2 -11   5         10.79          4.05         3.81 o                         
  -1 -11   5          0.74          1.55         3.09 o                         
   0 -11   5         14.27          6.51         5.96 o                         
   1 -11   5          0.04         -3.08         3.08 o                         
   2 -11   5         38.74         42.88         9.16 o                         
   3 -11   5        120.08        132.92        10.58 o                         
   4 -11   5         33.79         34.55         7.86 o                         
   5 -11   5         74.47         87.58        16.35 o                         
  -8 -10   5         11.39         10.78         5.12 o                         
  -7 -10   5         10.08         17.76         5.46 o                         
  -6 -10   5         82.46         87.70        10.82 o                         
  -5 -10   5         13.84         18.16         5.75 o                         
  -4 -10   5         51.35         56.26         8.36 o                         
  -3 -10   5          0.67         -1.68         3.75 o                         
  -2 -10   5         13.38         11.76         3.69 o                         
  -1 -10   5        206.97        197.89        12.51 o                         
   0 -10   5          5.33         14.12         4.37 o                         
   1 -10   5         24.11         21.54         4.93 o                         
   2 -10   5         41.44         42.91         9.52 o                         
   3 -10   5          7.68          1.29         3.69 o                         
   4 -10   5          1.14         14.48         7.85 o                         
   5 -10   5         54.63         73.46        11.06 o                         
   6 -10   5        191.38        196.74        16.90 o                         
  -9  -9   5          0.37         -6.47         6.47 o                         
  -8  -9   5          7.74         10.66         4.92 o                         
  -7  -9   5         13.30         14.04         4.78 o                         
  -6  -9   5         17.16         10.29         4.35 o                         
  -5  -9   5         29.79         28.70         5.19 o                         
  -4  -9   5         24.82         32.01         6.68 o                         
  -3  -9   5         80.64         82.42         7.31 o                         
  -2  -9   5         12.13         14.11         3.75 o                         
  -1  -9   5         14.53         17.32         4.29 o                         
   0  -9   5         33.47         35.61         6.39 o                         
   1  -9   5         69.84         89.02         7.66 o                         
   2  -9   5          5.26          2.39         3.46 o                         
   3  -9   5        346.35        380.17        16.82 o                         
   4  -9   5        158.26        162.84        14.01 o                         
   5  -9   5          7.88          2.10         5.45 o                         
   6  -9   5         32.79         49.03        15.44 o                         
   7  -9   5         50.58         64.36        14.00 o                         
  -9  -8   5          8.77          6.80         4.55 o                         
  -8  -8   5         26.57         31.71         6.28 o                         
  -7  -8   5         60.83         66.58        10.64 o                         
  -6  -8   5          2.13          3.80         3.48 o                         
  -5  -8   5        176.41        147.35         9.68 o                         
  -4  -8   5        333.60        324.43        11.39 o                         
  -3  -8   5         27.09         23.66         4.01 o                         
  -2  -8   5        695.23        710.16        16.06 o                         
  -1  -8   5        223.68        223.09         9.32 o                         
   0  -8   5         84.75         71.03         6.66 o                         
   1  -8   5        346.63        349.30        11.78 o                         
   2  -8   5        131.34        144.68         9.78 o                         
   3  -8   5         17.85         26.53         4.90 o                         
   4  -8   5          5.06          4.18         6.15 o                         
   5  -8   5         35.36         29.64        15.83 o                         
   6  -8   5         32.88         35.18         8.13 o                         
   7  -8   5         45.42         62.87        14.91 o                         
  -9  -7   5          1.88          6.94         4.45 o                         
  -8  -7   5          0.12         -0.62         3.37 o                         
  -7  -7   5          0.90          0.48         3.46 o                         
  -6  -7   5         33.52         31.61         5.29 o                         
  -5  -7   5          2.48         -0.36         2.98 o                         
  -4  -7   5          0.44         -1.64         3.16 o                         
  -3  -7   5          9.01         10.95         2.77 o                         
  -2  -7   5          2.06          2.13         2.50 o                         
  -1  -7   5         39.78         31.27         4.44 o                         
   0  -7   5          5.70          7.09         3.42 o                         
   1  -7   5         19.71         13.72         4.13 o                         
   2  -7   5         56.04         53.18         5.70 o                         
   3  -7   5          1.44         -0.39         2.98 o                         
   4  -7   5         32.55         33.00        10.46 o                         
   5  -7   5          0.00         -3.66         3.66 o                         
   6  -7   5         84.79         85.56        10.84 o                         
   7  -7   5         91.79        100.55        11.82 o                         
   8  -7   5         56.59         40.94        12.56 o                         
 -10  -6   5          2.76          4.32         7.72 o                         
  -9  -6   5          1.13          3.72         4.15 o                         
  -8  -6   5          4.30          3.04         3.76 o                         
  -7  -6   5          1.79         -1.90         2.93 o                         
  -6  -6   5         32.10         34.78         5.24 o                         
  -5  -6   5          5.03          3.43         4.12 o                         
  -4  -6   5        110.62         92.76         7.10 o                         
  -3  -6   5        113.33        124.01         5.89 o                         
  -2  -6   5          4.76          5.64         2.13 o                         
  -1  -6   5        235.90        225.11         9.96 o                         
   0  -6   5        123.28        119.66         7.27 o                         
   1  -6   5        471.43        481.94        12.20 o                         
   2  -6   5          0.28          2.14         2.61 o                         
   3  -6   5        234.17        235.53         9.29 o                         
   4  -6   5        141.09        130.42        10.12 o                         
   5  -6   5         61.81         57.94        10.20 o                         
   6  -6   5          8.37         10.89         4.78 o                         
   7  -6   5          7.42         11.62         5.51 o                         
   8  -6   5         27.56         26.95        11.12 o                         
 -10  -5   5          0.06          5.42         5.21 o                         
  -9  -5   5         25.97         11.55         4.88 o                         
  -8  -5   5         94.21         74.69         8.08 o                         
  -7  -5   5        143.77        122.39         9.11 o                         
  -6  -5   5         51.87         47.57         5.74 o                         
  -5  -5   5          7.35          5.46         6.64 o                         
  -4  -5   5        182.78        195.24         8.47 o                         
  -3  -5   5         49.48         50.16         4.95 o                         
  -2  -5   5        117.48        113.47         5.83 o                         
  -1  -5   5         33.93         27.54         2.85 o                         
   0  -5   5          0.01         -0.72         2.88 o                         
   1  -5   5         41.76         37.63         7.73 o                         
   2  -5   5        106.52        116.12         8.73 o                         
   3  -5   5          7.12          5.56         2.86 o                         
   4  -5   5        198.82        192.86         8.44 o                         
   5  -5   5        439.05        488.68        45.32 o                         
   6  -5   5        148.49        157.30        12.40 o                         
   7  -5   5          3.04          2.05         4.18 o                         
   8  -5   5         47.81         34.14        11.38 o                         
   9  -5   5          0.19          2.75         7.98 o                         
 -10  -4   5         13.20         11.01         4.64 o                         
  -9  -4   5          4.63          4.96         6.23 o                         
  -8  -4   5         74.79         67.19         9.53 o                         
  -7  -4   5         10.05          3.97         3.87 o                         
  -6  -4   5          6.04          2.84         2.98 o                         
  -5  -4   5        113.53        102.69         7.32 o                         
  -4  -4   5         52.39         51.69         5.04 o                         
  -3  -4   5         91.29         81.38         4.21 o                         
  -2  -4   5        357.41        351.22         7.43 o                         
  -1  -4   5          8.52          1.59         1.41 o                         
   0  -4   5        587.20        577.63         8.76 o                         
   1  -4   5        614.63        655.67        19.75 o                         
   2  -4   5        168.70        176.73         6.62 o                         
   3  -4   5        377.67        381.76         9.98 o                         
   4  -4   5         72.17         57.55         5.09 o                         
   5  -4   5        174.68        182.53        11.38 o                         
   6  -4   5          0.07          0.80         3.34 o                         
   7  -4   5         75.78         80.42         9.46 o                         
   8  -4   5          0.40          0.52         6.28 o                         
   9  -4   5          1.01          6.80         8.11 o                         
 -10  -3   5          0.17         -3.79         3.79 o                         
  -9  -3   5          0.03         -1.13         3.82 o                         
  -8  -3   5          5.68          9.49         4.23 o                         
  -7  -3   5         44.32         40.84         6.13 o                         
  -6  -3   5          0.16         -0.12         2.59 o                         
  -5  -3   5         27.22         20.03         3.81 o                         
  -4  -3   5          0.44          2.41         2.22 o                         
  -3  -3   5        168.26        172.33         7.07 o                         
  -2  -3   5         31.34         32.74         2.74 o                         
  -1  -3   5        136.66        141.61         5.34 o                         
   0  -3   5        408.08        417.38         7.07 o                         
   1  -3   5       1203.11       1310.29        21.60 o                         
   2  -3   5        851.93        875.55        15.65 o                         
   3  -3   5          1.96          2.53         1.88 o                         
   4  -3   5          7.63         10.34         2.61 o                         
   5  -3   5        124.12        116.90         9.40 o                         
   6  -3   5        201.60        191.08        11.23 o                         
   7  -3   5         63.03         39.84         6.59 o                         
   8  -3   5          1.33          1.70         6.80 o                         
   9  -3   5          2.57          2.35         6.67 o                         
  10  -3   5          8.59         22.63        11.38 o                         
 -10  -2   5          4.71          7.97         6.35 o                         
  -9  -2   5          0.75          2.08         3.73 o                         
  -8  -2   5         19.90         30.87         5.36 o                         
  -7  -2   5         90.46         84.65         7.61 o                         
  -6  -2   5          0.57          1.62         2.91 o                         
  -5  -2   5         31.29         30.90         4.45 o                         
  -4  -2   5         57.77         61.78         5.19 o                         
  -3  -2   5        666.09        713.34        10.01 o                         
  -2  -2   5       1408.66       1498.24        15.64 o                         
  -1  -2   5       2410.34       2588.36        25.23 o                         
   0  -2   5        173.30        175.91         4.37 o                         
   1  -2   5        433.90        411.37         8.65 o                         
   2  -2   5        278.12        282.49         5.59 o                         
   3  -2   5          0.71         -0.87         0.87 o                         
   4  -2   5          0.01         -1.39         1.46 o                         
   5  -2   5          6.87         10.33         3.96 o                         
   6  -2   5         10.76          8.38         3.99 o                         
   7  -2   5         44.00         44.20         8.11 o                         
   8  -2   5         77.96         87.90        14.78 o                         
   9  -2   5         57.23         73.91        14.52 o                         
  10  -2   5        105.21        124.66        19.62 o                         
 -10  -1   5          1.82         -2.04         4.19 o                         
  -9  -1   5         54.86         46.40         9.02 o                         
  -8  -1   5          1.48          1.41         3.42 o                         
  -7  -1   5         66.17         74.71        13.05 o                         
  -6  -1   5        182.08        174.63        14.52 o                         
  -5  -1   5         16.66         20.20         4.21 o                         
  -4  -1   5         29.45         35.77         4.14 o                         
  -3  -1   5        338.57        360.20         9.19 o                         
  -2  -1   5         98.14         84.86         3.60 o                         
  -1  -1   5          0.00         -1.10         1.10 o                         
   0  -1   5         15.42         16.24         1.73 o                         
   1  -1   5       1244.26       1241.50        12.90 o                         
   2  -1   5        407.28        439.75         8.95 o                         
   3  -1   5        856.73        919.00        10.10 o                         
   4  -1   5         42.52         40.10         4.42 o                         
   5  -1   5        622.75        666.51        12.56 o                         
   6  -1   5          1.70          2.35         2.42 o                         
   7  -1   5          9.29          8.07         3.77 o                         
   8  -1   5         85.13         78.09        13.21 o                         
   9  -1   5         28.67         26.82         9.81 o                         
  10  -1   5         24.04         49.44        13.08 o                         
  11  -1   5         92.79        128.19        21.45 o                         
 -10   0   5         10.76          7.60         4.90 o                         
  -9   0   5         79.06         75.83         8.04 o                         
  -8   0   5         42.26         38.06         7.59 o                         
  -7   0   5        478.00        481.41        29.09 o                         
  -6   0   5          0.82         -1.98         2.65 o                         
  -5   0   5          8.72          5.74         3.52 o                         
  -4   0   5         62.97         65.59         5.36 o                         
  -3   0   5         59.60         63.20         3.29 o                         
  -2   0   5          0.01          0.41         1.47 o                         
  -1   0   5        733.14        791.57        10.74 o                         
   0   0   5        940.60        964.15        10.48 o                         
   1   0   5        435.86        451.02         6.40 o                         
   2   0   5         98.17        103.19         4.29 o                         
   3   0   5       1180.72       1191.87        15.02 o                         
   4   0   5        254.61        234.77         6.61 o                         
   5   0   5         45.20         57.00         4.58 o                         
   6   0   5        117.02        118.28         6.81 o                         
   7   0   5          0.83         -0.09         2.50 o                         
   8   0   5         44.54         84.50        13.60 o                         
   9   0   5          5.07         13.34         7.72 o                         
  10   0   5          1.13         -1.44         6.80 o                         
  11   0   5         80.19         76.00        15.96 o                         
 -10   1   5          0.23         -0.97         5.31 o                         
  -9   1   5         31.97         25.21         5.50 o                         
  -8   1   5         54.98         54.12        10.89 o                         
  -7   1   5        893.12        888.05        19.81 o                         
  -6   1   5       1461.71       1378.25        23.52 o                         
  -5   1   5        130.73        122.46         7.70 o                         
  -4   1   5        662.03        632.38        13.46 o                         
  -3   1   5        283.28        305.65         7.69 o                         
  -2   1   5         12.92         13.13         2.26 o                         
  -1   1   5         16.72         23.69         2.05 o                         
   0   1   5        442.37        466.00         6.80 o                         
   1   1   5          0.13          1.59         0.96 o                         
   2   1   5         31.30         32.12         1.77 o                         
   3   1   5        238.75        234.84         6.12 o                         
   4   1   5        459.66        454.37         9.27 o                         
   5   1   5         60.19         59.08         4.68 o                         
   6   1   5         77.66         82.82         5.80 o                         
   7   1   5         17.38         22.39         4.93 o                         
   8   1   5        118.71        109.95         9.63 o                         
   9   1   5          0.03         -1.57         5.23 o                         
  10   1   5          0.58          4.58         6.93 o                         
  11   1   5          0.00          5.36         7.72 o                         
 -10   2   5         11.15         -1.96         7.06 o                         
  -9   2   5          1.60          2.40         4.07 o                         
  -8   2   5          3.06          2.38         3.48 o                         
  -7   2   5         11.94          4.84         3.39 o                         
  -6   2   5        173.41        164.95         9.66 o                         
  -5   2   5         43.84         31.57         4.44 o                         
  -4   2   5          0.87         -1.86         1.86 o                         
  -3   2   5        247.12        240.43         6.44 o                         
  -2   2   5         83.37         75.84         3.64 o                         
  -1   2   5         33.47         39.06         2.61 o                         
   0   2   5       1491.01       1518.11        14.15 o                         
   1   2   5        619.03        644.91         7.74 o                         
   2   2   5         93.93         91.13         2.80 o                         
   3   2   5         25.25         28.05         2.67 o                         
   4   2   5         40.32         30.78         3.11 o                         
   5   2   5         53.50         57.09         4.56 o                         
   6   2   5         23.19         22.21         3.46 o                         
   7   2   5          5.73          4.08         2.74 o                         
   8   2   5         70.64         53.69         7.29 o                         
   9   2   5          2.94         -0.13         3.83 o                         
  10   2   5          0.89          5.06         4.57 o                         
  11   2   5          2.89         23.28         9.42 o                         
 -10   3   5         29.26         25.38        10.33 o                         
  -9   3   5          6.51          9.78         5.62 o                         
  -8   3   5          5.20          3.39         3.76 o                         
  -7   3   5         88.19         84.99         7.65 o                         
  -6   3   5         27.74         26.84         4.58 o                         
  -5   3   5         43.41         36.74         4.87 o                         
  -4   3   5        104.47         89.68        12.82 o                         
  -3   3   5        375.91        361.25         7.86 o                         
  -2   3   5        503.36        524.93         8.79 o                         
  -1   3   5          1.12          1.00         1.13 o                         
   0   3   5         25.51         22.95         1.92 o                         
   1   3   5        230.16        215.93         3.97 o                         
   2   3   5          9.40         11.91         1.38 o                         
   3   3   5       1402.56       1454.75        13.37 o                         
   4   3   5        134.08        118.14         3.14 o                         
   5   3   5         47.43         49.12         4.24 o                         
   6   3   5        309.77        313.30        14.34 o                         
   7   3   5         58.47         60.90         6.83 o                         
   8   3   5        277.70        274.26        18.84 o                         
   9   3   5         53.15         45.48         7.72 o                         
  10   3   5         21.62         49.72        16.22 o                         
  11   3   5          0.11          1.35        10.79 o                         
  12   3   5         60.09        104.64        18.44 o                         
  -9   4   5         18.82         28.71         5.79 o                         
  -8   4   5          4.36          2.98         3.76 o                         
  -7   4   5         73.25         77.05         7.65 o                         
  -6   4   5         58.66         51.99         5.96 o                         
  -5   4   5        106.56        104.82         7.69 o                         
  -4   4   5          0.16          0.11         3.13 o                         
  -3   4   5         25.10         25.63         2.98 o                         
  -2   4   5          5.30          3.24         1.54 o                         
  -1   4   5        840.98        897.62        11.51 o                         
   0   4   5        211.68        227.26         4.85 o                         
   1   4   5        368.61        383.95         8.15 o                         
   2   4   5         42.14         46.29         4.25 o                         
   3   4   5       2443.72       2558.61        20.73 o                         
   4   4   5       1917.04       2038.66        24.45 o                         
   5   4   5        130.56        138.72         5.78 o                         
   6   4   5          0.02         -2.06         2.06 o                         
   7   4   5         19.21         22.39         5.43 o                         
   8   4   5        151.69        148.65        11.10 o                         
   9   4   5        110.78        120.86        10.87 o                         
  10   4   5          1.88         11.08         6.21 o                         
  11   4   5          0.26          6.85         4.97 o                         
  12   4   5          8.10         19.75         9.68 o                         
  -9   5   5         13.50         13.88         5.33 o                         
  -8   5   5         18.09         14.92         4.71 o                         
  -7   5   5          1.76          8.17         4.12 o                         
  -6   5   5          0.22         -0.42         3.34 o                         
  -5   5   5         37.18         35.25         4.87 o                         
  -4   5   5          0.05          3.73         2.37 o                         
  -3   5   5          0.00          0.50         1.90 o                         
  -2   5   5          0.01         -1.46         1.46 o                         
  -1   5   5        656.55        685.53        10.34 o                         
   0   5   5          1.99          5.16         1.31 o                         
   1   5   5         16.62         16.51         2.57 o                         
   2   5   5        105.29        128.02         8.22 o                         
   3   5   5        226.12        225.62         4.39 o                         
   4   5   5         25.38         28.14         2.41 o                         
   5   5   5         51.22         41.63         3.14 o                         
   6   5   5        336.69        324.07         9.76 o                         
   7   5   5          0.64          1.33         2.54 o                         
   8   5   5          7.21          6.54         3.91 o                         
   9   5   5        129.90        139.74        11.65 o                         
  10   5   5         15.24         32.44         9.29 o                         
  11   5   5          1.19          0.52         6.54 o                         
  -9   6   5         17.35         21.58         9.29 o                         
  -8   6   5         61.93         70.99         8.04 o                         
  -7   6   5         10.43          9.09         3.96 o                         
  -6   6   5         80.35         85.31         7.74 o                         
  -5   6   5          0.01         -0.45         2.52 o                         
  -4   6   5          4.96          9.21         2.74 o                         
  -3   6   5         15.92         21.90         4.12 o                         
  -2   6   5         49.96         53.45         4.21 o                         
  -1   6   5         90.05        113.23         8.06 o                         
   0   6   5       1227.18       1253.62        14.32 o                         
   1   6   5        465.85        458.67        10.29 o                         
   2   6   5          7.81          4.53         2.03 o                         
   3   6   5         76.91         78.29         5.10 o                         
   4   6   5        135.81        152.00         7.26 o                         
   5   6   5        837.29        817.90        14.16 o                         
   6   6   5          2.12          0.56         4.32 o                         
   7   6   5          8.82          9.04         5.04 o                         
   8   6   5         80.56         72.86        12.69 o                         
   9   6   5         74.70         89.34        15.04 o                         
  10   6   5         14.65         20.54         9.68 o                         
  11   6   5         10.60         28.25        11.64 o                         
  -8   7   5          8.78          7.82         5.87 o                         
  -7   7   5          7.10         14.93         4.62 o                         
  -6   7   5        258.74        224.05        11.44 o                         
  -5   7   5         53.16         42.65         5.40 o                         
  -4   7   5        224.68        191.97         7.98 o                         
  -3   7   5          2.72          1.71         2.28 o                         
  -2   7   5         55.60         59.52         4.58 o                         
  -1   7   5          6.43          6.02         2.05 o                         
   0   7   5          0.01          0.67         2.30 o                         
   1   7   5        106.01        119.95         9.74 o                         
   2   7   5          1.27         -1.76         1.81 o                         
   3   7   5          9.20          5.27         2.35 o                         
   4   7   5        118.55        133.46         6.76 o                         
   5   7   5        671.84        697.20        14.18 o                         
   6   7   5         46.31         48.54         6.40 o                         
   7   7   5        243.55        253.18        11.87 o                         
   8   7   5          8.78          7.85         7.06 o                         
   9   7   5         11.45          8.63         7.98 o                         
  10   7   5         18.09         22.89         9.55 o                         
  11   7   5          5.63         -0.39         7.72 o                         
  -8   8   5          2.37         -2.88         7.46 o                         
  -7   8   5         21.10         22.09         6.78 o                         
  -6   8   5          9.76         11.19         4.14 o                         
  -5   8   5         55.81         63.25         8.44 o                         
  -4   8   5         42.42         53.13         5.11 o                         
  -3   8   5         18.73         20.84         7.02 o                         
  -2   8   5         64.89         73.53         6.44 o                         
  -1   8   5         21.42         28.08         4.41 o                         
   0   8   5        179.63        168.36        18.40 o                         
   1   8   5        241.23        254.37        10.72 o                         
   2   8   5          6.55          6.09         2.83 o                         
   3   8   5         10.72          3.31         3.01 o                         
   4   8   5         41.66         36.71         4.49 o                         
   5   8   5        273.25        251.16        10.42 o                         
   6   8   5         65.42         73.05         8.03 o                         
   7   8   5         45.96         53.29         6.94 o                         
   8   8   5         86.48         94.05        14.52 o                         
   9   8   5        215.91        241.47        23.81 o                         
  10   8   5         13.63          8.11         7.46 o                         
  11   8   5        132.06        160.37        23.28 o                         
  -7   9   5         46.74         49.18        13.08 o                         
  -6   9   5         73.70         64.09        13.34 o                         
  -5   9   5         56.75         77.18        13.87 o                         
  -4   9   5          0.03         -0.36         2.98 o                         
  -3   9   5          1.80         -2.38         2.38 o                         
  -2   9   5       1393.48       1352.57        23.42 o                         
  -1   9   5          9.15         13.28         3.66 o                         
   0   9   5        142.76        136.51        15.74 o                         
   1   9   5        163.38        162.22         9.72 o                         
   2   9   5        279.48        273.97         9.99 o                         
   3   9   5        394.26        401.26        11.77 o                         
   4   9   5        432.76        406.32        20.00 o                         
   5   9   5         46.52         45.76         5.23 o                         
   6   9   5         20.96         28.81         6.10 o                         
   7   9   5          6.59          1.79         3.87 o                         
   8   9   5          1.19          7.19         6.02 o                         
   9   9   5          1.94          6.15         7.33 o                         
  10   9   5          5.75          4.19         8.37 o                         
  -6  10   5         15.44         27.34        10.86 o                         
  -5  10   5          0.37          1.44         6.93 o                         
  -4  10   5         13.88         14.65         5.51 o                         
  -3  10   5         87.50         97.85         9.56 o                         
  -2  10   5        232.42        237.93        11.22 o                         
  -1  10   5          7.13         11.14         3.69 o                         
   0  10   5         18.62         22.08         4.22 o                         
   1  10   5        166.97        178.30         9.25 o                         
   2  10   5       1255.71       1185.50        21.49 o                         
   3  10   5         94.92        111.74        11.29 o                         
   4  10   5        321.06        304.87        10.96 o                         
   5  10   5         50.66         54.14         6.06 o                         
   6  10   5        100.29         98.35         7.77 o                         
   7  10   5         46.78         52.12         8.83 o                         
   8  10   5         53.92         51.41        11.51 o                         
   9  10   5         13.26          7.59         6.15 o                         
  10  10   5         59.97         54.15        12.95 o                         
  -5  11   5         44.31         42.64        12.16 o                         
  -4  11   5         37.00         20.42         6.52 o                         
  -3  11   5          2.57          1.85         4.74 o                         
  -2  11   5        206.83        214.34        15.43 o                         
  -1  11   5        377.73        382.00        13.33 o                         
   0  11   5        682.59        678.52        16.98 o                         
   1  11   5         32.21         34.61         5.30 o                         
   2  11   5          0.24         -0.36         2.69 o                         
   3  11   5          1.01          2.17         3.08 o                         
   4  11   5         12.51          7.07         5.09 o                         
   5  11   5         27.61         27.73         5.27 o                         
   6  11   5          0.04          1.19         3.15 o                         
   7  11   5          0.28          1.46         5.04 o                         
   8  11   5          0.18         11.25         7.19 o                         
   9  11   5          7.06         14.13         8.50 o                         
  10  11   5         44.79         46.31        14.13 o                         
  -4  12   5         15.67         15.52        13.28 o                         
  -3  12   5          6.06          1.76         5.16 o                         
  -2  12   5        159.46        163.08        17.07 o                         
  -1  12   5         46.14         35.01         7.82 o                         
   0  12   5        121.05        110.50         9.00 o                         
   1  12   5          6.33          6.90         7.48 o                         
   2  12   5        236.98        250.25        11.98 o                         
   3  12   5        192.03        206.77        11.73 o                         
   4  12   5          9.81          9.28         4.07 o                         
   5  12   5         55.74         57.13         6.80 o                         
   6  12   5          0.06         -0.18         3.44 o                         
   7  12   5         62.17         55.74        16.35 o                         
   8  12   5          1.81          0.78         6.93 o                         
   9  12   5          3.72          5.23         8.76 o                         
  -4  13   5         16.06         12.95         9.94 o                         
  -3  13   5         30.66         25.59         7.36 o                         
  -2  13   5         10.80         10.26         6.63 o                         
  -1  13   5          4.91          3.78         6.33 o                         
   0  13   5         50.31         50.35         9.01 o                         
   1  13   5          0.04         -3.10         3.10 o                         
   2  13   5         43.91         32.38         5.94 o                         
   3  13   5         21.10         13.70         5.80 o                         
   4  13   5         18.25         13.19         4.50 o                         
   5  13   5          7.19          8.14         5.18 o                         
   6  13   5         60.68         74.95         8.63 o                         
   7  13   5         10.58         20.93         8.50 o                         
   8  13   5          6.05          0.92         6.93 o                         
  -3  14   5         11.07         11.25        10.86 o                         
  -2  14   5         53.15         69.72        10.88 o                         
  -1  14   5        190.53        205.42        17.29 o                         
   0  14   5         36.86         47.99         9.39 o                         
   1  14   5         13.24         11.88         6.98 o                         
   2  14   5          0.00         -1.79         4.59 o                         
   3  14   5          0.61          2.11         3.53 o                         
   4  14   5         14.82         15.81         4.90 o                         
   5  14   5         60.75         76.42         8.14 o                         
   6  14   5         43.47         34.62         9.48 o                         
   7  14   5          2.00         -0.65         6.15 o                         
   8  14   5         46.49         52.71        12.95 o                         
   0  15   5         12.25         12.49         7.28 o                         
   1  15   5         36.17         38.63         8.95 o                         
   2  15   5          2.54         -3.87         5.40 o                         
   3  15   5        182.55        161.56        15.01 o                         
   4  15   5         12.71         24.90         8.08 o                         
   5  15   5         18.94         24.52         5.82 o                         
   6  15   5         21.06         47.83         7.54 o                         
   7  15   5          4.25         12.95         7.85 o                         
   4  16   5         17.28         20.01         9.68 o                         
   5  16   5          9.02          4.19         8.50 o                         
   6  16   5        123.26        126.88        19.36 o                         
  -2 -14   6          2.43          4.97         8.37 o                         
  -4 -13   6         24.32         20.14         9.55 o                         
  -3 -13   6         44.99         68.16        10.55 o                         
  -2 -13   6         44.63         64.36         8.43 o                         
  -1 -13   6          0.01         -4.21         4.21 o                         
   0 -13   6         85.30         88.08         9.47 o                         
   1 -13   6         43.05         48.47         9.48 o                         
   2 -13   6          5.52          7.33        10.20 o                         
  -6 -12   6          4.83          1.44         6.67 o                         
  -5 -12   6         17.74         16.62         6.75 o                         
  -4 -12   6          6.00         10.09         5.46 o                         
  -3 -12   6          0.73          2.64         4.67 o                         
  -2 -12   6          7.44          4.81         4.66 o                         
  -1 -12   6         48.61         63.52         9.66 o                         
   0 -12   6          3.48          0.33         3.55 o                         
   1 -12   6          0.05         -1.08         3.80 o                         
   2 -12   6          2.77         13.23         5.04 o                         
   3 -12   6          5.99          7.06        11.12 o                         
  -7 -11   6         11.83          6.67         7.33 o                         
  -6 -11   6         12.11         21.82         7.33 o                         
  -5 -11   6          4.00          0.45         4.47 o                         
  -4 -11   6         18.18         13.21         8.89 o                         
  -3 -11   6         22.24         25.37         6.35 o                         
  -2 -11   6          0.72         -1.33         3.22 o                         
  -1 -11   6          5.34         12.32         4.19 o                         
   0 -11   6         11.07         15.61         4.78 o                         
   1 -11   6          2.49          4.65         5.10 o                         
   2 -11   6          4.89         -0.42         3.66 o                         
   3 -11   6          7.01         -0.38         4.81 o                         
   4 -11   6          0.42          2.37         9.61 o                         
  -7 -10   6        130.57        125.20        17.46 o                         
  -6 -10   6         73.06         73.87        10.35 o                         
  -5 -10   6          1.83         -4.13         4.23 o                         
  -4 -10   6          1.96          3.65         4.45 o                         
  -3 -10   6         20.21         17.22         6.21 o                         
  -2 -10   6         28.59         28.55         5.04 o                         
  -1 -10   6         36.73         39.78         5.85 o                         
   0 -10   6         16.55         15.18         4.45 o                         
   1 -10   6        121.94        112.90         9.30 o                         
   2 -10   6          1.29         -3.54         3.54 o                         
   3 -10   6          7.57         11.09         5.94 o                         
   4 -10   6          5.10          9.10         5.88 o                         
   5 -10   6         38.23         74.35        10.95 o                         
  -8  -9   6          9.09         10.09         5.05 o                         
  -7  -9   6          1.84         -2.79         4.20 o                         
  -6  -9   6         64.26         77.64        10.08 o                         
  -5  -9   6          2.36          1.00         4.24 o                         
  -4  -9   6          6.52          3.37         7.85 o                         
  -3  -9   6          2.71          2.18         3.29 o                         
  -2  -9   6          4.43          1.68         3.28 o                         
  -1  -9   6         59.54         48.23         5.96 o                         
   0  -9   6          3.42          7.10         6.43 o                         
   1  -9   6        321.48        337.87        12.49 o                         
   2  -9   6         34.72         25.26         5.06 o                         
   3  -9   6         22.00         20.46         5.02 o                         
   4  -9   6         59.58         73.98        10.64 o                         
   5  -9   6          0.18          0.93         5.62 o                         
   6  -9   6          8.53         14.26         6.93 o                         
   7  -9   6        108.16        122.96        18.57 o                         
  -9  -8   6         12.95         -7.98         7.98 o                         
  -8  -8   6          7.92          1.85         4.26 o                         
  -7  -8   6          3.06          4.33         4.20 o                         
  -6  -8   6          0.12         -3.36         3.36 o                         
  -5  -8   6         45.19         28.88         5.22 o                         
  -4  -8   6         12.73         13.57         5.04 o                         
  -3  -8   6          3.78          6.34         3.05 o                         
  -2  -8   6         91.00         83.76         8.44 o                         
  -1  -8   6        103.66        114.11         8.04 o                         
   0  -8   6        182.97        182.75        13.38 o                         
   1  -8   6         73.15         57.59         6.31 o                         
   2  -8   6        220.54        192.08        10.96 o                         
   3  -8   6         14.99         22.59         4.89 o                         
   4  -8   6         81.91        109.14        11.70 o                         
   5  -8   6          0.74         -1.05         4.55 o                         
   6  -8   6          8.56          4.76         8.50 o                         
   7  -8   6          0.28          4.50         5.43 o                         
   8  -8   6          0.19         -1.70         6.67 o                         
  -9  -7   6         19.18         13.93         5.10 o                         
  -8  -7   6          2.43          3.99         4.17 o                         
  -7  -7   6         22.98         21.67         5.16 o                         
  -6  -7   6          9.40          2.91         4.42 o                         
  -5  -7   6         19.96         21.39         5.96 o                         
  -4  -7   6        275.74        282.72        10.80 o                         
  -3  -7   6          2.78          6.29         3.05 o                         
  -2  -7   6       1318.93       1266.64        34.98 o                         
  -1  -7   6         19.45         15.61         3.79 o                         
   0  -7   6        538.40        523.05        14.85 o                         
   1  -7   6        267.95        273.42        10.27 o                         
   2  -7   6        271.96        259.26        10.23 o                         
   3  -7   6        126.70        128.49         8.77 o                         
   4  -7   6          3.28          3.13         4.15 o                         
   5  -7   6          3.20         -3.41         4.21 o                         
   6  -7   6         12.06         17.22         6.70 o                         
   7  -7   6         27.54         34.48         7.80 o                         
   8  -7   6          0.01         -5.68         6.61 o                         
  -9  -6   6          6.35          7.93         8.61 o                         
  -8  -6   6          3.25          4.70         5.21 o                         
  -7  -6   6          8.29          8.47         4.32 o                         
  -6  -6   6        109.11        112.64        10.49 o                         
  -5  -6   6         15.58         10.18         5.65 o                         
  -4  -6   6         79.32         72.78         6.59 o                         
  -3  -6   6        827.21        837.70        13.95 o                         
  -2  -6   6        163.34        167.49         6.70 o                         
  -1  -6   6        646.61        645.03        17.09 o                         
   0  -6   6         92.85         81.58         6.42 o                         
   1  -6   6        190.77        184.91        11.80 o                         
   2  -6   6         24.71         26.32         4.38 o                         
   3  -6   6          3.70          6.79         3.22 o                         
   4  -6   6        140.94        163.00        12.53 o                         
   5  -6   6          1.47          3.33         4.21 o                         
   6  -6   6          9.14         12.49         5.57 o                         
   7  -6   6          4.37          4.51         5.46 o                         
   8  -6   6         38.05         41.27         8.50 o                         
  -9  -5   6          0.05         -1.65         3.77 o                         
  -8  -5   6          0.24         -0.67         3.14 o                         
  -7  -5   6        141.45        121.22        16.73 o                         
  -6  -5   6         15.86         21.78         4.61 o                         
  -5  -5   6         43.67         36.94         5.90 o                         
  -4  -5   6         60.95         73.73         6.45 o                         
  -3  -5   6        345.35        367.10         9.21 o                         
  -2  -5   6        170.42        154.99         5.79 o                         
  -1  -5   6        666.51        657.31        10.93 o                         
   0  -5   6          0.14         -1.24         1.93 o                         
   1  -5   6        112.82        119.78         7.22 o                         
   2  -5   6          0.00          1.11         2.38 o                         
   3  -5   6         50.04         52.94         5.76 o                         
   4  -5   6         11.18         13.25         4.76 o                         
   5  -5   6         58.17         72.64         8.92 o                         
   6  -5   6          0.83          1.51         4.97 o                         
   7  -5   6         49.91         25.37         6.96 o                         
   8  -5   6          4.16          3.40         5.62 o                         
   9  -5   6          0.22         -4.45         8.11 o                         
 -10  -4   6          1.92         10.73         7.72 o                         
  -9  -4   6          0.09          2.63         3.54 o                         
  -8  -4   6         10.56         13.03         4.52 o                         
  -7  -4   6        404.60        388.94        13.69 o                         
  -6  -4   6         92.62         87.20         8.98 o                         
  -5  -4   6         16.22         15.08         6.16 o                         
  -4  -4   6          3.39          4.97         2.77 o                         
  -3  -4   6        272.98        259.65         7.80 o                         
  -2  -4   6         14.85         11.74         2.27 o                         
  -1  -4   6        144.02        168.75         5.72 o                         
   0  -4   6         26.89         21.19         2.43 o                         
   1  -4   6          7.09          2.02         2.12 o                         
   2  -4   6         93.18        109.35         6.54 o                         
   3  -4   6          0.78         -0.59         4.52 o                         
   4  -4   6          2.40          0.61         3.48 o                         
   5  -4   6          9.77          6.66         4.40 o                         
   6  -4   6         64.73         69.32         8.58 o                         
   7  -4   6         57.34         70.30         9.24 o                         
   8  -4   6         17.42         21.35         6.31 o                         
   9  -4   6         12.30         14.26        10.73 o                         
  -9  -3   6          0.34         -3.84         3.84 o                         
  -8  -3   6          8.99          5.66         4.05 o                         
  -7  -3   6         40.63         40.14         5.90 o                         
  -6  -3   6        115.22         96.66         7.83 o                         
  -5  -3   6          1.01         -2.38         2.38 o                         
  -4  -3   6         20.59         29.14         5.40 o                         
  -3  -3   6          0.66          0.34         1.64 o                         
  -2  -3   6          2.40          8.93         1.95 o                         
  -1  -3   6          5.94          3.37         1.79 o                         
   0  -3   6         76.97        100.75         6.00 o                         
   1  -3   6         54.36         56.32         3.04 o                         
   2  -3   6        109.77        105.19         5.68 o                         
   3  -3   6        495.49        543.34        13.87 o                         
   4  -3   6        130.21        130.06        14.85 o                         
   5  -3   6         34.65         35.69         6.18 o                         
   6  -3   6         44.64         44.45         6.81 o                         
   7  -3   6          5.62          8.95         4.52 o                         
   8  -3   6        164.04        176.23        13.78 o                         
   9  -3   6         93.83         90.13        16.61 o                         
  10  -3   6         22.84         21.84        10.33 o                         
 -10  -2   6          3.18          1.70         7.98 o                         
  -9  -2   6        123.47        124.06        10.44 o                         
  -8  -2   6          2.56          5.32         4.54 o                         
  -7  -2   6          0.25         -0.38         2.90 o                         
  -6  -2   6         66.54         58.26         6.23 o                         
  -5  -2   6         20.63         43.88         6.52 o                         
  -4  -2   6          6.66          5.01         2.61 o                         
  -3  -2   6        156.96        143.01         4.85 o                         
  -2  -2   6         66.92         61.97         3.76 o                         
  -1  -2   6         75.07         50.24         6.57 o                         
   0  -2   6        192.52        197.39         6.07 o                         
   1  -2   6        167.34        190.89         5.99 o                         
   2  -2   6          1.39          0.83         1.02 o                         
   3  -2   6         43.60         48.55         3.85 o                         
   4  -2   6        338.31        341.01        16.74 o                         
   5  -2   6         29.54         37.67         5.69 o                         
   6  -2   6         64.94         70.78         7.80 o                         
   7  -2   6        464.13        485.67        17.24 o                         
   8  -2   6          0.13          1.93         8.31 o                         
   9  -2   6         18.57         29.56        10.07 o                         
  10  -2   6         36.59         54.42        14.00 o                         
 -10  -1   6          0.15         -5.36         5.36 o                         
  -9  -1   6        118.11        146.08        11.68 o                         
  -8  -1   6          0.05         -3.33         4.30 o                         
  -7  -1   6         42.21         36.16         5.46 o                         
  -6  -1   6         18.39         22.49         4.50 o                         
  -5  -1   6         75.13         58.24         5.78 o                         
  -4  -1   6         39.44         29.97         4.13 o                         
  -3  -1   6        661.35        707.23        13.79 o                         
  -2  -1   6         66.97         67.07         4.49 o                         
  -1  -1   6        103.46        111.69         3.93 o                         
   0  -1   6        925.82        953.85        11.37 o                         
   1  -1   6       1101.48       1074.69        11.84 o                         
   2  -1   6          4.33          5.56         1.83 o                         
   3  -1   6         74.80         72.16         2.99 o                         
   4  -1   6         71.29         75.38         4.97 o                         
   5  -1   6         59.79         70.24         7.19 o                         
   6  -1   6        262.83        259.33        11.75 o                         
   7  -1   6         22.31         30.71         5.59 o                         
   8  -1   6         99.78        117.92        10.71 o                         
   9  -1   6         18.29         28.78         9.68 o                         
  10  -1   6        127.63        147.29        20.54 o                         
 -10   0   6         43.67         44.87        13.08 o                         
  -9   0   6          3.31          0.00         5.58 o                         
  -8   0   6          8.07          7.70         4.23 o                         
  -7   0   6        106.85        102.53        12.82 o                         
  -6   0   6        104.43        133.09         9.01 o                         
  -5   0   6         94.87        101.02         7.40 o                         
  -4   0   6        207.38        215.60         8.33 o                         
  -3   0   6        797.77        838.40        11.58 o                         
  -2   0   6       1420.46       1532.94        19.89 o                         
  -1   0   6          0.21          1.69         1.24 o                         
   0   0   6        559.25        543.10         8.09 o                         
   1   0   6         13.90         14.03         2.52 o                         
   2   0   6          0.02         -0.18         0.93 o                         
   3   0   6         29.29         27.90         1.96 o                         
   4   0   6         22.84         17.67         2.62 o                         
   5   0   6        488.15        473.29        10.65 o                         
   6   0   6         19.73         17.52         3.36 o                         
   7   0   6         13.28          5.32         4.02 o                         
   8   0   6          4.78          3.74         3.60 o                         
   9   0   6          2.60         -1.18         6.15 o                         
  10   0   6          2.62          4.97         7.33 o                         
  11   0   6          3.07         22.24        10.33 o                         
 -10   1   6         12.43         18.71        10.20 o                         
  -9   1   6          8.87         11.09         4.97 o                         
  -8   1   6          0.44         -0.08         3.18 o                         
  -7   1   6         16.61         13.66         3.89 o                         
  -6   1   6        309.77        294.20        11.22 o                         
  -5   1   6         81.86         85.61         6.79 o                         
  -4   1   6         36.82         32.11         4.25 o                         
  -3   1   6         31.70         30.65         3.24 o                         
  -2   1   6        385.53        422.48         7.72 o                         
  -1   1   6        129.29        126.36         4.06 o                         
   0   1   6        675.44        735.21         9.55 o                         
   1   1   6        361.05        349.12         6.02 o                         
   2   1   6        234.15        246.37         4.77 o                         
   3   1   6        508.66        511.12         9.64 o                         
   4   1   6         54.79         66.14         5.08 o                         
   5   1   6        416.48        389.74         9.59 o                         
   6   1   6        236.49        254.04        10.70 o                         
   7   1   6         22.32         17.27         3.64 o                         
   8   1   6         42.26         33.18         5.72 o                         
   9   1   6         91.54        102.03        15.83 o                         
  10   1   6          7.05          7.98         7.72 o                         
  11   1   6          0.00         -4.45         6.02 o                         
  -9   2   6         24.76         21.69         5.90 o                         
  -8   2   6         11.78         12.57         4.27 o                         
  -7   2   6        139.25        149.32        10.16 o                         
  -6   2   6        373.88        369.65        17.02 o                         
  -5   2   6         22.09         23.64         4.32 o                         
  -4   2   6        538.28        490.36        12.38 o                         
  -3   2   6        479.55        496.86         9.13 o                         
  -2   2   6        502.94        495.37         8.65 o                         
  -1   2   6       1194.30       1177.63        13.36 o                         
   0   2   6        235.63        238.11         5.18 o                         
   1   2   6       5016.90       5216.05        42.84 o                         
   2   2   6          0.25          0.41         0.93 o                         
   3   2   6          0.26         -0.66         0.66 o                         
   4   2   6       1029.52       1076.33        27.21 o                         
   5   2   6        106.74         95.74         8.42 o                         
   6   2   6         23.26         28.05         3.83 o                         
   7   2   6        154.89        152.61         7.88 o                         
   8   2   6        160.77        151.37        10.33 o                         
   9   2   6          4.37          4.06         4.26 o                         
  10   2   6          2.17         -2.09         6.28 o                         
  11   2   6         25.81         16.35         9.42 o                         
  -9   3   6         87.41         88.09        11.61 o                         
  -8   3   6         26.14         23.61         6.15 o                         
  -7   3   6         11.09         17.86         4.59 o                         
  -6   3   6          2.64          2.15         3.04 o                         
  -5   3   6        172.37        174.92         9.76 o                         
  -4   3   6        236.22        218.50        10.15 o                         
  -3   3   6        209.61        244.29         6.76 o                         
  -2   3   6          4.09          3.37         1.66 o                         
  -1   3   6        460.13        486.78        10.08 o                         
   0   3   6         66.41         80.24         3.43 o                         
   1   3   6       1324.70       1423.11        17.17 o                         
   2   3   6        558.58        580.65         7.70 o                         
   3   3   6        587.31        576.65        10.28 o                         
   4   3   6        131.69        147.12         5.47 o                         
   5   3   6         37.79         33.28         3.73 o                         
   6   3   6         20.30         16.89         4.60 o                         
   7   3   6        207.86        202.40         8.21 o                         
   8   3   6          9.03          5.82         4.91 o                         
   9   3   6         10.63          8.30         4.90 o                         
  10   3   6         48.39         46.74         7.86 o                         
  11   3   6         41.80         57.69        13.21 o                         
  -9   4   6          2.03          4.12         4.36 o                         
  -8   4   6         81.87         78.05         8.17 o                         
  -7   4   6          0.27          1.01         3.32 o                         
  -6   4   6          3.43         -2.66         2.66 o                         
  -5   4   6          3.85          3.29         2.94 o                         
  -4   4   6          0.43          1.02         2.50 o                         
  -3   4   6        130.70        133.64         5.97 o                         
  -2   4   6        161.80        157.83         5.41 o                         
  -1   4   6        104.73        114.32         4.93 o                         
   0   4   6         18.85         11.49         1.66 o                         
   1   4   6          2.46          1.86         1.57 o                         
   2   4   6       2058.11       2206.95        23.46 o                         
   3   4   6         13.81         13.59         1.62 o                         
   4   4   6        200.56        185.46         4.46 o                         
   5   4   6        391.45        383.34         9.53 o                         
   6   4   6          6.03         12.60         3.15 o                         
   7   4   6          0.64          2.33         2.68 o                         
   8   4   6         65.29         55.99         5.83 o                         
   9   4   6          1.19         -3.15         3.45 o                         
  10   4   6        247.72        254.29        23.68 o                         
  11   4   6         13.44         22.63         9.29 o                         
  -9   5   6         20.64          6.57        12.75 o                         
  -8   5   6          2.48          1.13         4.12 o                         
  -7   5   6          0.74          7.77         3.98 o                         
  -6   5   6          0.24         -2.36         2.36 o                         
  -5   5   6          7.61          4.96         2.98 o                         
  -4   5   6          0.71          0.76         2.45 o                         
  -3   5   6         20.96         25.41         4.64 o                         
  -2   5   6        217.19        201.91         6.32 o                         
  -1   5   6          0.37          0.48         1.40 o                         
   0   5   6         26.21         32.87         2.56 o                         
   1   5   6         60.71         61.15         5.19 o                         
   2   5   6        177.74        168.91         5.96 o                         
   3   5   6         51.97         53.39         3.96 o                         
   4   5   6        449.77        441.05        16.52 o                         
   5   5   6        127.35        120.37         8.96 o                         
   6   5   6         15.62         15.10         6.61 o                         
   7   5   6         28.44         22.76         5.21 o                         
   8   5   6         60.68         57.23         7.21 o                         
   9   5   6         90.26        102.55        15.57 o                         
  10   5   6          6.29          3.92         6.93 o                         
  11   5   6         28.23         26.29        10.73 o                         
  -8   6   6          6.09          3.83         3.74 o                         
  -7   6   6         86.39         66.28         7.65 o                         
  -6   6   6         41.02         36.97         9.21 o                         
  -5   6   6         49.83         51.53         7.65 o                         
  -4   6   6          8.83         12.41         3.36 o                         
  -3   6   6          0.09          1.56         2.16 o                         
  -2   6   6        264.27        271.02        10.57 o                         
  -1   6   6         25.04         32.11         3.18 o                         
   0   6   6        103.62         92.36         6.38 o                         
   1   6   6       2462.36       2472.22        28.89 o                         
   2   6   6          4.70          3.39         2.05 o                         
   3   6   6        158.60        164.29         6.91 o                         
   4   6   6        360.72        403.22        10.86 o                         
   5   6   6        189.04        178.99         9.56 o                         
   6   6   6        458.90        464.31        16.55 o                         
   7   6   6         62.83         65.22        16.55 o                         
   8   6   6         35.24         32.05         8.76 o                         
   9   6   6         35.15         35.71         9.68 o                         
  10   6   6         16.54         12.43         7.98 o                         
  11   6   6          0.28          7.85         7.33 o                         
  -8   7   6         11.60         12.95         5.23 o                         
  -7   7   6          1.72          6.10         5.88 o                         
  -6   7   6         78.80         90.42         8.26 o                         
  -5   7   6        123.40        123.98        10.94 o                         
  -4   7   6         22.50         14.51         4.59 o                         
  -3   7   6         64.10         61.38         5.66 o                         
  -2   7   6        233.78        233.48        16.99 o                         
  -1   7   6         38.77         36.78         4.73 o                         
   0   7   6        253.74        251.12        14.62 o                         
   1   7   6        545.23        576.26        16.45 o                         
   2   7   6        143.58        150.25         6.62 o                         
   3   7   6         17.37         15.55         5.82 o                         
   4   7   6         37.50         35.38         4.07 o                         
   5   7   6        453.80        462.43        15.07 o                         
   6   7   6        161.07        182.68        11.90 o                         
   7   7   6          3.43          2.19         3.60 o                         
   8   7   6          5.83          9.42         6.02 o                         
   9   7   6         45.60         53.89        12.43 o                         
  10   7   6          0.97          4.45         6.80 o                         
  11   7   6         22.31         17.27         9.42 o                         
  -7   8   6         72.36         62.26        13.73 o                         
  -6   8   6         59.63         55.87        22.56 o                         
  -5   8   6          1.48          1.57         5.49 o                         
  -4   8   6        156.70        164.61        13.21 o                         
  -3   8   6        300.31        264.43        10.33 o                         
  -2   8   6         43.92         43.24         5.93 o                         
  -1   8   6         51.72         57.15         6.02 o                         
   0   8   6        190.72        184.20         9.89 o                         
   1   8   6        830.69        826.98        16.32 o                         
   2   8   6        534.68        498.64        12.36 o                         
   3   8   6         24.31         26.41         3.95 o                         
   4   8   6        149.18        154.83        10.19 o                         
   5   8   6         57.16         53.90         5.23 o                         
   6   8   6         24.50         18.05         5.21 o                         
   7   8   6          5.64          7.54         4.29 o                         
   8   8   6         15.84         21.58         8.11 o                         
   9   8   6          0.45          2.35         5.76 o                         
  10   8   6          6.56         18.31         8.50 o                         
  11   8   6          4.08         14.78         8.37 o                         
  -6   9   6         60.04         71.42        14.52 o                         
  -5   9   6         99.71        104.64        16.35 o                         
  -4   9   6        545.89        492.66        41.60 o                         
  -3   9   6         19.29         14.77         4.22 o                         
  -2   9   6          1.32         -0.05         3.49 o                         
  -1   9   6        449.46        446.31        23.56 o                         
   0   9   6        163.89        158.71        10.78 o                         
   1   9   6         17.58         13.85         4.87 o                         
   2   9   6        527.00        481.26        12.91 o                         
   3   9   6        179.30        179.38         9.63 o                         
   4   9   6         69.42         73.98         6.28 o                         
   5   9   6         48.00         44.69         5.20 o                         
   6   9   6         15.62          9.54         4.38 o                         
   7   9   6          1.69         -3.17         3.17 o                         
   8   9   6          4.99          7.19         6.41 o                         
   9   9   6          3.41          4.19         7.19 o                         
  10   9   6         63.88         62.13        13.47 o                         
  -6  10   6         83.99        104.51        17.66 o                         
  -5  10   6         31.56         41.33        11.25 o                         
  -4  10   6          0.98         -0.92         5.89 o                         
  -3  10   6          3.84         -2.92         2.92 o                         
  -2  10   6        153.90        153.11        10.11 o                         
  -1  10   6        195.94        202.52        11.42 o                         
   0  10   6          0.22         -2.98         2.98 o                         
   1  10   6        620.52        586.93        15.17 o                         
   2  10   6         28.83         30.48         6.01 o                         
   3  10   6         21.63         23.37         4.41 o                         
   4  10   6        171.94        181.95         9.49 o                         
   5  10   6         97.28        108.57        19.05 o                         
   6  10   6         82.02         97.83        14.13 o                         
   7  10   6          0.56         -1.21         3.92 o                         
   8  10   6          2.82          6.80         6.67 o                         
   9  10   6         16.93         22.11         8.76 o                         
  10  10   6          0.12          2.09         7.06 o                         
  -5  11   6         83.01        110.92        17.79 o                         
  -4  11   6          1.63         -3.79         5.76 o                         
  -3  11   6          9.12          5.43         4.87 o                         
  -2  11   6        110.50        127.03         9.65 o                         
  -1  11   6         21.69         28.55         5.79 o                         
   0  11   6         19.18         29.23         5.14 o                         
   1  11   6        134.27        124.67         8.83 o                         
   2  11   6         26.71         26.24         4.93 o                         
   3  11   6          1.28          0.61         3.34 o                         
   4  11   6          8.63          6.48         3.69 o                         
   5  11   6        314.60        310.78        13.62 o                         
   6  11   6         26.80         18.00         5.78 o                         
   7  11   6         58.87         60.29         9.48 o                         
   8  11   6         32.85         32.18        11.25 o                         
   9  11   6         28.59         52.19        13.87 o                         
  -4  12   6          5.74          3.14         7.85 o                         
  -3  12   6         17.60         12.64         6.12 o                         
  -2  12   6         42.84         42.73         8.65 o                         
  -1  12   6          5.47          8.08         4.21 o                         
   0  12   6         65.70         78.54         8.06 o                         
   1  12   6        358.84        350.38        13.28 o                         
   2  12   6         45.83         48.02         8.07 o                         
   3  12   6         82.31         85.46         9.30 o                         
   4  12   6         14.48         18.02         5.13 o                         
   5  12   6         29.67         25.39         5.24 o                         
   6  12   6          5.94         12.65         5.53 o                         
   7  12   6         46.83         71.76        10.07 o                         
   8  12   6          1.58         14.65         8.76 o                         
   9  12   6          0.09          1.83         7.33 o                         
  -3  13   6         86.23         70.80        11.90 o                         
  -2  13   6         76.87         79.44        11.27 o                         
  -1  13   6         27.45         25.02         7.48 o                         
   0  13   6         64.12         52.93         9.44 o                         
   1  13   6         38.71         52.57         6.83 o                         
   2  13   6          3.38          4.06         3.46 o                         
   3  13   6         56.66         76.56         8.06 o                         
   4  13   6         56.29         58.73         7.11 o                         
   5  13   6          2.59          0.69         4.59 o                         
   6  13   6         33.25         32.18         7.13 o                         
   7  13   6         80.85         81.28        10.96 o                         
   8  13   6         80.21         59.91        13.73 o                         
  -2  14   6          3.20          4.97         9.94 o                         
  -1  14   6         18.09          6.94         6.25 o                         
   0  14   6         16.68          9.85        18.18 o                         
   1  14   6          1.73          6.24         5.93 o                         
   2  14   6         40.15         32.53         6.22 o                         
   3  14   6         19.47         24.56         5.68 o                         
   4  14   6          4.81          5.37         4.12 o                         
   5  14   6          4.23          6.37         4.39 o                         
   6  14   6          1.34         10.04         5.72 o                         
   7  14   6          0.07          3.97         5.23 o                         
   0  15   6         25.46         43.95        14.26 o                         
   1  15   6          3.60         14.12         9.42 o                         
   2  15   6         62.04         63.51        10.87 o                         
   3  15   6         52.33         65.38        10.45 o                         
   4  15   6         79.55         84.38         9.19 o                         
   5  15   6         17.78         25.34         5.84 o                         
   6  15   6         66.37         59.68         9.83 o                         
   7  15   6          3.51         19.10        11.64 o                         
   4  16   6         12.50         12.16        10.07 o                         
   5  16   6         18.71         21.53         6.75 o                         
  -2 -13   7         11.04         15.41        13.93 o                         
  -1 -13   7         33.27         41.96         8.50 o                         
   0 -13   7         36.68         38.20        13.60 o                         
   1 -13   7         58.38         99.67        18.57 o                         
  -4 -12   7         10.00         13.99         8.57 o                         
  -3 -12   7          5.29          7.49         7.46 o                         
  -2 -12   7          4.71          9.55         4.78 o                         
  -1 -12   7          4.86          5.97         4.58 o                         
   0 -12   7         85.86         98.03         9.68 o                         
   1 -12   7          0.05          0.15         4.58 o                         
   2 -12   7          0.77          3.59         6.02 o                         
  -6 -11   7          1.13         -6.28         6.93 o                         
  -5 -11   7         20.96         24.98         7.51 o                         
  -4 -11   7         45.44         58.08        14.13 o                         
  -3 -11   7         49.08         59.55         9.20 o                         
  -2 -11   7         16.07          9.99         4.47 o                         
  -1 -11   7         44.83         50.56         8.03 o                         
   0 -11   7          0.36          1.33         3.56 o                         
   1 -11   7         46.11         45.01         7.28 o                         
   2 -11   7         15.29         18.17         9.29 o                         
   3 -11   7         14.51         24.78         7.48 o                         
  -7 -10   7          5.93          6.15         7.46 o                         
  -6 -10   7          0.00          1.83         4.99 o                         
  -5 -10   7         45.12         60.75         9.41 o                         
  -4 -10   7        119.22        122.91        12.46 o                         
  -3 -10   7          0.02         -3.31         4.58 o                         
  -2 -10   7          3.74          3.68         3.67 o                         
  -1 -10   7          0.87          2.51         3.60 o                         
   0 -10   7         14.62         21.45         5.83 o                         
   1 -10   7         39.75         47.02         6.58 o                         
   2 -10   7          0.36          4.42         3.77 o                         
   3 -10   7          0.09         -1.07         4.92 o                         
   4 -10   7          8.88          0.97         4.59 o                         
   5 -10   7         15.01         19.31        13.15 o                         
  -8  -9   7          4.29         -7.33         7.33 o                         
  -7  -9   7         10.23         16.29         6.47 o                         
  -6  -9   7          0.19         -1.83         4.53 o                         
  -5  -9   7          1.60          2.70         4.56 o                         
  -4  -9   7          0.76         -3.56         3.56 o                         
  -3  -9   7         12.53         11.36         5.28 o                         
  -2  -9   7         25.59         21.66         5.17 o                         
  -1  -9   7         24.41         17.95         4.33 o                         
   0  -9   7        263.63        260.48        11.22 o                         
   1  -9   7         14.67         14.08         4.31 o                         
   2  -9   7         11.41          3.61         5.60 o                         
   3  -9   7         87.13         85.25        16.15 o                         
   4  -9   7         25.82         14.59         6.37 o                         
   5  -9   7         19.37         22.59        11.58 o                         
   6  -9   7          1.36          1.23         5.60 o                         
  -8  -8   7          0.21         -1.49         3.95 o                         
  -7  -8   7          0.22         -1.10         4.61 o                         
  -6  -8   7          0.77         -2.64         3.29 o                         
  -5  -8   7         50.36         46.37         8.05 o                         
  -4  -8   7         11.07         14.18         6.34 o                         
  -3  -8   7         42.13         46.21         7.57 o                         
  -2  -8   7         85.39        100.76        12.16 o                         
  -1  -8   7        193.51        188.20        10.57 o                         
   0  -8   7        138.69        136.66         9.30 o                         
   1  -8   7          0.00          0.97         3.12 o                         
   2  -8   7          5.13         -0.26         3.98 o                         
   3  -8   7         39.87         45.36         7.84 o                         
   4  -8   7          1.13         -1.04         4.05 o                         
   5  -8   7          0.24         -1.39         4.71 o                         
   6  -8   7          1.77         10.34         6.16 o                         
   7  -8   7          1.54          6.41         7.46 o                         
  -8  -7   7         16.88         18.21         6.22 o                         
  -7  -7   7          8.50         -0.25         8.72 o                         
  -6  -7   7         15.88         21.48         5.22 o                         
  -5  -7   7          1.92          5.40         3.63 o                         
  -4  -7   7         36.30         20.94         5.74 o                         
  -3  -7   7         90.72        105.68        10.17 o                         
  -2  -7   7         40.08         38.31         5.11 o                         
  -1  -7   7         27.86         24.29         4.36 o                         
   0  -7   7         51.21         49.35         5.68 o                         
   1  -7   7        124.11        118.77        13.07 o                         
   2  -7   7         53.32         45.62         6.59 o                         
   3  -7   7         65.51         78.14         9.28 o                         
   4  -7   7         17.88         12.32         5.82 o                         
   5  -7   7          1.28          2.15         4.48 o                         
   6  -7   7          1.22         -3.86         4.81 o                         
   7  -7   7         17.06         30.08         7.95 o                         
   8  -7   7          4.54          6.54         7.33 o                         
  -9  -6   7         24.12         38.59        13.47 o                         
  -8  -6   7         61.00         58.21         7.73 o                         
  -7  -6   7         17.04         16.11         4.87 o                         
  -6  -6   7          5.19          5.64         4.25 o                         
  -5  -6   7          6.55         14.01         4.12 o                         
  -4  -6   7        554.11        574.11        15.10 o                         
  -3  -6   7        838.02        804.69        17.01 o                         
  -2  -6   7        372.76        395.73        23.81 o                         
  -1  -6   7         18.93         20.47         4.73 o                         
   0  -6   7         43.47         54.66         8.81 o                         
   1  -6   7         25.31         32.87         4.91 o                         
   2  -6   7          7.07         11.63         3.58 o                         
   3  -6   7        282.99        265.90        13.27 o                         
   4  -6   7         83.18         75.43        17.72 o                         
   5  -6   7         56.64         41.78         7.81 o                         
   6  -6   7         28.33         27.94        10.73 o                         
   7  -6   7          7.40         20.44         6.87 o                         
   8  -6   7          0.10         -1.15         4.41 o                         
  -9  -5   7         14.44         20.26         7.21 o                         
  -8  -5   7         11.18          4.84         4.55 o                         
  -7  -5   7          2.97         -3.23         3.23 o                         
  -6  -5   7         16.17         18.87         4.66 o                         
  -5  -5   7        265.44        259.52        15.01 o                         
  -4  -5   7        163.75        169.73         9.74 o                         
  -3  -5   7        677.09        659.56        14.98 o                         
  -2  -5   7          1.55          0.73         2.00 o                         
  -1  -5   7        407.11        410.76        11.31 o                         
   0  -5   7         37.30         35.56         4.44 o                         
   1  -5   7         69.66         65.08         5.86 o                         
   2  -5   7          3.52          6.80         3.26 o                         
   3  -5   7          6.83          3.68         3.79 o                         
   4  -5   7         27.52         10.19         4.86 o                         
   5  -5   7         32.09         33.20         6.60 o                         
   6  -5   7         12.91          6.13         4.80 o                         
   7  -5   7         30.07         33.14         7.21 o                         
   8  -5   7         32.67         29.49         7.42 o                         
  -9  -4   7          0.01          1.37         3.92 o                         
  -8  -4   7         19.46         24.59         5.64 o                         
  -7  -4   7         89.47         89.11        13.26 o                         
  -6  -4   7          5.89          2.54         3.14 o                         
  -5  -4   7         36.42         38.75         5.34 o                         
  -4  -4   7         94.56        100.19         7.46 o                         
  -3  -4   7         13.69         13.09         3.34 o                         
  -2  -4   7          0.10         -1.73         1.73 o                         
  -1  -4   7         19.52         16.98         2.72 o                         
   0  -4   7        383.72        405.26        10.58 o                         
   1  -4   7         11.64         10.79         3.00 o                         
   2  -4   7          4.54         11.14         2.98 o                         
   3  -4   7         42.61         45.71         8.11 o                         
   4  -4   7         91.31         85.15         8.73 o                         
   5  -4   7          8.10         12.98         4.65 o                         
   6  -4   7        114.45        108.25        10.52 o                         
   7  -4   7        115.02        110.02        11.27 o                         
   8  -4   7         10.84         10.49         6.41 o                         
   9  -4   7         17.22         15.30        10.86 o                         
  -9  -3   7          6.88         15.12         5.35 o                         
  -8  -3   7          0.04          8.85         4.33 o                         
  -7  -3   7         19.03         23.78         5.13 o                         
  -6  -3   7          0.52          1.82         3.18 o                         
  -5  -3   7        293.94        289.70        10.90 o                         
  -4  -3   7        116.00        101.91         8.33 o                         
  -3  -3   7         11.72         11.29         3.83 o                         
  -2  -3   7        100.68        112.80         6.08 o                         
  -1  -3   7        204.25        206.49         5.98 o                         
   0  -3   7         90.44         84.41         6.50 o                         
   1  -3   7         14.07         17.44         3.63 o                         
   2  -3   7          9.93         13.15         2.91 o                         
   3  -3   7          8.18         10.04         3.69 o                         
   4  -3   7        341.37        323.24        13.08 o                         
   5  -3   7          3.26         13.21         4.49 o                         
   6  -3   7        312.60        301.26        13.96 o                         
   7  -3   7          9.77         12.70         5.34 o                         
   8  -3   7         75.20         65.65        15.76 o                         
   9  -3   7         17.63          9.29         8.63 o                         
  10  -3   7         23.01         12.43        10.46 o                         
  -9  -2   7         10.92         14.34         5.37 o                         
  -8  -2   7         43.54         50.14         9.69 o                         
  -7  -2   7         54.03         65.04         7.21 o                         
  -6  -2   7         64.71         68.20         6.82 o                         
  -5  -2   7         81.89         81.91         7.02 o                         
  -4  -2   7         11.85         10.23         3.29 o                         
  -3  -2   7         24.67         19.04         3.60 o                         
  -2  -2   7        179.98        200.47         5.92 o                         
  -1  -2   7         89.24         97.41         5.43 o                         
   0  -2   7         16.50         15.77         2.66 o                         
   1  -2   7        238.74        259.93         5.89 o                         
   2  -2   7        104.63         98.86         3.76 o                         
   3  -2   7        286.20        290.17        12.71 o                         
   4  -2   7         13.69         10.45         3.79 o                         
   5  -2   7          5.84          3.10         8.04 o                         
   6  -2   7         51.33         61.37         7.72 o                         
   7  -2   7        118.42        129.90        11.44 o                         
   8  -2   7        113.23        111.18        12.82 o                         
   9  -2   7          0.23         -3.53         5.89 o                         
  10  -2   7          0.59          7.19         9.03 o                         
  -9  -1   7         89.84        105.47        10.16 o                         
  -8  -1   7          0.11          4.45         3.93 o                         
  -7  -1   7          0.14         -1.23         2.99 o                         
  -6  -1   7          1.22          1.27         3.03 o                         
  -5  -1   7         29.05         25.98         4.44 o                         
  -4  -1   7         11.97         18.06         3.74 o                         
  -3  -1   7          9.63          6.41         2.73 o                         
  -2  -1   7        153.29        155.35         5.14 o                         
  -1  -1   7          8.92          4.82         1.56 o                         
   0  -1   7        376.28        355.75         7.04 o                         
   1  -1   7         93.87        109.99         3.97 o                         
   2  -1   7        145.61        173.94         4.65 o                         
   3  -1   7         24.84         25.90         2.86 o                         
   4  -1   7        834.08        864.60        19.73 o                         
   5  -1   7        211.73        201.98        26.29 o                         
   6  -1   7        140.53        144.51        15.57 o                         
   7  -1   7         45.27         31.44         6.13 o                         
   8  -1   7         45.49         44.54         7.31 o                         
   9  -1   7         14.85          5.10         7.33 o                         
  10  -1   7          4.46          6.28         7.85 o                         
  -9   0   7          1.19          4.72         4.37 o                         
  -8   0   7          6.89         12.28         4.85 o                         
  -7   0   7         52.32         58.28         7.47 o                         
  -6   0   7          1.63         -0.50         2.80 o                         
  -5   0   7        117.01        119.60         8.40 o                         
  -4   0   7         73.15         67.21         6.34 o                         
  -3   0   7         39.03         39.07         4.40 o                         
  -2   0   7         72.89         70.31         5.14 o                         
  -1   0   7        842.85        902.98        12.01 o                         
   0   0   7          1.79          1.66         1.27 o                         
   1   0   7         59.13         65.06         4.87 o                         
   2   0   7         12.62         18.56         1.95 o                         
   3   0   7         39.97         39.03         3.41 o                         
   4   0   7        141.91        143.34         5.79 o                         
   5   0   7          2.50          0.36         3.05 o                         
   6   0   7        612.46        591.92        17.40 o                         
   7   0   7          5.03          5.47         3.79 o                         
   8   0   7        112.90        110.30        11.12 o                         
   9   0   7        238.00        266.71        21.06 o                         
  10   0   7          0.60          7.33         7.85 o                         
  11   0   7         27.24         41.47        13.73 o                         
  -9   1   7         62.27         64.07         8.31 o                         
  -8   1   7         39.36         40.42         7.68 o                         
  -7   1   7        149.00        141.29        10.17 o                         
  -6   1   7         30.17         24.58         4.66 o                         
  -5   1   7        216.70        209.40        12.42 o                         
  -4   1   7        671.04        624.63        25.89 o                         
  -3   1   7        285.28        290.93        11.05 o                         
  -2   1   7         57.36         45.08         3.51 o                         
  -1   1   7         65.82         85.41         5.15 o                         
   0   1   7        261.54        283.98         6.17 o                         
   1   1   7         53.89         48.45         3.06 o                         
   2   1   7          2.77          5.48         1.35 o                         
   3   1   7        138.78        134.97         5.30 o                         
   4   1   7         93.10         90.26         6.84 o                         
   5   1   7         11.60         11.20         3.56 o                         
   6   1   7         23.51         26.01         4.09 o                         
   7   1   7        941.03        932.83        33.59 o                         
   8   1   7        147.34        156.41        11.65 o                         
   9   1   7         80.07         85.29        14.26 o                         
  10   1   7         19.13         33.36        10.60 o                         
  11   1   7          9.47         20.01        10.46 o                         
  -9   2   7          0.27          3.30         4.45 o                         
  -8   2   7          2.72          9.99         6.39 o                         
  -7   2   7          6.10         10.29         3.90 o                         
  -6   2   7          0.07         -1.71         2.42 o                         
  -5   2   7        395.37        386.48        12.19 o                         
  -4   2   7         88.84         93.84         6.88 o                         
  -3   2   7        185.65        200.27         6.20 o                         
  -2   2   7         27.92         35.48         3.15 o                         
  -1   2   7         13.54         19.77         2.34 o                         
   0   2   7        117.49        117.51         4.05 o                         
   1   2   7        377.94        403.11         8.41 o                         
   2   2   7        307.04        322.56         6.78 o                         
   3   2   7        359.62        390.44         6.07 o                         
   4   2   7         16.72         17.63         2.79 o                         
   5   2   7       2004.04       2020.53        36.75 o                         
   6   2   7         50.05         51.02         5.04 o                         
   7   2   7         44.32         35.63         4.50 o                         
   8   2   7         86.62         93.26         7.32 o                         
   9   2   7          0.65          4.58         6.54 o                         
  10   2   7          2.65          7.46         7.72 o                         
  11   2   7         13.82         17.14         9.55 o                         
  -9   3   7         12.40         21.69        11.71 o                         
  -8   3   7         15.39         13.47         4.87 o                         
  -7   3   7         20.97         17.11         4.97 o                         
  -6   3   7          0.93         -1.55         3.05 o                         
  -5   3   7        104.45        103.47         7.83 o                         
  -4   3   7        418.42        417.84        14.57 o                         
  -3   3   7          4.12          1.98         2.02 o                         
  -2   3   7          1.97          3.68         1.80 o                         
  -1   3   7          2.26          4.04         1.70 o                         
   0   3   7        527.46        564.89         8.85 o                         
   1   3   7        777.02        758.90        15.21 o                         
   2   3   7        871.26        917.32        10.85 o                         
   3   3   7         99.02        103.64         8.12 o                         
   4   3   7        132.84        148.50         5.83 o                         
   5   3   7        288.70        279.49         8.39 o                         
   6   3   7         18.17         24.72         3.88 o                         
   7   3   7          0.83         -0.61         2.34 o                         
   8   3   7        190.79        185.76         8.36 o                         
   9   3   7          5.11          8.13         4.75 o                         
  10   3   7         11.37         30.61        10.99 o                         
  -8   4   7         13.56         15.43         5.30 o                         
  -7   4   7         11.23         20.69         4.90 o                         
  -6   4   7          4.09          8.65         3.63 o                         
  -5   4   7         16.06         22.95         4.37 o                         
  -4   4   7         45.23         59.12         5.66 o                         
  -3   4   7          0.35          1.71         2.24 o                         
  -2   4   7         37.04         37.71         3.55 o                         
  -1   4   7        189.72        194.01         6.63 o                         
   0   4   7         92.57         92.06         5.29 o                         
   1   4   7        312.72        349.08         9.89 o                         
   2   4   7         32.82         29.69         2.16 o                         
   3   4   7         40.50         42.11         2.87 o                         
   4   4   7         31.84         34.16         3.39 o                         
   5   4   7         28.21         30.79         3.69 o                         
   6   4   7        498.82        520.71        13.10 o                         
   7   4   7         19.24         14.06         4.25 o                         
   8   4   7        225.95        232.19        11.41 o                         
   9   4   7         79.58         85.42        12.95 o                         
  10   4   7          3.88          1.44         6.54 o                         
  -8   5   7         16.50         30.58         6.09 o                         
  -7   5   7         22.97         19.25         6.91 o                         
  -6   5   7         46.46         34.40         5.67 o                         
  -5   5   7          3.28          4.56         3.51 o                         
  -4   5   7          4.19         -0.41         2.45 o                         
  -3   5   7         33.59         26.91         3.52 o                         
  -2   5   7        188.17        184.04         6.28 o                         
  -1   5   7        473.13        476.69         9.05 o                         
   0   5   7        128.85        139.78         6.46 o                         
   1   5   7         98.59        110.35        11.49 o                         
   2   5   7        189.33        188.34         9.49 o                         
   3   5   7          3.56          6.54         1.94 o                         
   4   5   7          9.23         13.31         3.69 o                         
   5   5   7        597.78        621.37        20.41 o                         
   6   5   7         71.35         59.30         6.79 o                         
   7   5   7         65.72         68.69         7.73 o                         
   8   5   7          8.21         13.69         4.57 o                         
   9   5   7         46.93         49.71        10.33 o                         
  10   5   7          3.53          5.10         6.54 o                         
  11   5   7         40.36         35.84        10.73 o                         
  -8   6   7          0.00          1.70         4.10 o                         
  -7   6   7         48.95         56.20         7.20 o                         
  -6   6   7        137.32        119.29         9.32 o                         
  -5   6   7         39.77         39.03         6.52 o                         
  -4   6   7        113.05        118.21         9.81 o                         
  -3   6   7        118.86        114.42         7.00 o                         
  -2   6   7          3.62          6.64         3.54 o                         
  -1   6   7        397.44        404.34        11.22 o                         
   0   6   7         25.25         21.63         3.53 o                         
   1   6   7         38.44         33.90         3.86 o                         
   2   6   7        247.88        288.94        12.76 o                         
   3   6   7         91.76         87.43         5.75 o                         
   4   6   7        149.79        166.43         6.43 o                         
   5   6   7         82.87         68.86        12.62 o                         
   6   6   7         39.05         38.23         5.99 o                         
   7   6   7         72.87         68.91         7.65 o                         
   8   6   7        156.34        152.63        15.04 o                         
   9   6   7         33.88         30.74         9.81 o                         
  10   6   7          1.50         12.43         7.33 o                         
  11   6   7         28.91         40.94        12.30 o                         
  -7   7   7         18.50         17.61         6.42 o                         
  -6   7   7         14.75         17.53         5.81 o                         
  -5   7   7         58.99         64.88        12.95 o                         
  -4   7   7        768.52        744.74        22.18 o                         
  -3   7   7        126.96        112.12         8.07 o                         
  -2   7   7        262.88        265.76        10.04 o                         
  -1   7   7         22.81         18.44         3.88 o                         
   0   7   7         13.80         18.33         3.76 o                         
   1   7   7         85.03         73.48         5.75 o                         
   2   7   7        150.46        131.17         9.93 o                         
   3   7   7        212.29        216.90         8.57 o                         
   4   7   7         28.81         27.10         3.80 o                         
   5   7   7         37.82         40.53         6.42 o                         
   6   7   7        130.83        138.83        20.86 o                         
   7   7   7         68.89         63.86         7.78 o                         
   8   7   7        607.18        621.13        19.83 o                         
   9   7   7          9.11          5.76         6.67 o                         
  10   7   7         20.31         24.72         9.55 o                         
  11   7   7         60.74         68.54        14.13 o                         
  -7   8   7         29.37         25.31        10.73 o                         
  -6   8   7        163.08        147.18        13.77 o                         
  -5   8   7        179.25        168.48        19.62 o                         
  -4   8   7          0.57          5.36        10.33 o                         
  -3   8   7         63.05         82.78         7.40 o                         
  -2   8   7        501.70        514.18        14.17 o                         
  -1   8   7        141.11        164.82         9.67 o                         
   0   8   7         15.63         18.21         3.87 o                         
   1   8   7        410.52        409.82        14.00 o                         
   2   8   7       1308.52       1311.94        21.07 o                         
   3   8   7        378.60        365.09        10.65 o                         
   4   8   7        323.66        325.96        12.09 o                         
   5   8   7        129.87        122.81        10.13 o                         
   6   8   7        140.33        140.34        15.11 o                         
   7   8   7        421.27        408.51        16.07 o                         
   8   8   7        103.06        106.00        10.45 o                         
   9   8   7         12.41         -0.26         6.02 o                         
  10   8   7         21.86         39.24        11.51 o                         
  11   8   7         86.79         91.96        16.61 o                         
  -6   9   7         88.32         81.57        10.61 o                         
  -5   9   7         57.15         63.43        16.09 o                         
  -4   9   7        167.69        150.45        12.57 o                         
  -3   9   7          4.13         -2.66         2.76 o                         
  -2   9   7         37.96         45.43         6.99 o                         
  -1   9   7        339.67        355.30        12.32 o                         
   0   9   7        869.55        868.56        18.46 o                         
   1   9   7          0.17         -0.55         2.74 o                         
   2   9   7        156.27        142.79         8.75 o                         
   3   9   7         47.47         50.18         7.01 o                         
   4   9   7        305.06        294.25        10.27 o                         
   5   9   7          7.07          5.04         3.92 o                         
   6   9   7        259.85        236.34        14.19 o                         
   7   9   7        120.41        139.59        37.67 o                         
   8   9   7          1.14          3.10         3.99 o                         
   9   9   7         61.50         71.55        14.13 o                         
  10   9   7         13.68         17.00         9.29 o                         
  -5  10   7          2.33          2.75         6.41 o                         
  -4  10   7          6.06          9.22         5.26 o                         
  -3  10   7          4.71          2.34         3.80 o                         
  -2  10   7         11.17         14.89         4.29 o                         
  -1  10   7        129.04        134.47         9.57 o                         
   0  10   7         31.44         35.50         5.41 o                         
   1  10   7         50.53         51.76         6.13 o                         
   2  10   7        882.71        847.07        18.28 o                         
   3  10   7         14.69         17.21         4.03 o                         
   4  10   7          0.27         -0.25         2.88 o                         
   5  10   7          6.96         10.34         5.30 o                         
   6  10   7        250.17        225.05        13.68 o                         
   7  10   7          4.92          5.43         4.25 o                         
   8  10   7         74.80         78.32         9.67 o                         
   9  10   7         93.54        108.44        17.27 o                         
  10  10   7        188.12        164.03        23.28 o                         
  -4  11   7         24.64         41.07        11.25 o                         
  -3  11   7        105.81        107.50        12.02 o                         
  -2  11   7         39.18         54.41         6.84 o                         
  -1  11   7         83.82         96.59         8.66 o                         
   0  11   7        272.20        291.14        13.33 o                         
   1  11   7          0.00         -2.79         2.79 o                         
   2  11   7          4.19          2.16         3.17 o                         
   3  11   7        108.14        109.62         8.54 o                         
   4  11   7         13.49         10.28         4.77 o                         
   5  11   7          1.30          0.59         3.55 o                         
   6  11   7         55.08         60.37         9.16 o                         
   7  11   7         25.66         19.46         5.85 o                         
   8  11   7         48.10         45.39        11.51 o                         
   9  11   7          4.37          1.31         7.33 o                         
  -3  12   7         39.54         42.27         8.74 o                         
  -2  12   7         20.59         24.33         5.68 o                         
  -1  12   7          4.11          3.40         4.72 o                         
   0  12   7          1.94          0.95         4.60 o                         
   1  12   7         69.22         70.38         8.51 o                         
   2  12   7         28.10         33.21         5.76 o                         
   3  12   7         38.71         41.42         8.67 o                         
   4  12   7         12.40          8.32         5.41 o                         
   5  12   7          9.98         17.42         6.41 o                         
   6  12   7         16.66         25.75         6.71 o                         
   7  12   7         10.04          5.61        14.32 o                         
   8  12   7          2.30         -1.31         5.76 o                         
   9  12   7          0.29          9.16         7.33 o                         
  -3  13   7         21.80         23.81        11.25 o                         
  -2  13   7         42.33         37.67        13.47 o                         
  -1  13   7          7.64          7.80         8.83 o                         
   0  13   7         11.36         10.81         4.49 o                         
   1  13   7          9.74         16.62         4.78 o                         
   2  13   7         34.31         46.49        15.92 o                         
   3  13   7         10.14         13.67         4.62 o                         
   4  13   7         16.41         10.46         5.24 o                         
   5  13   7          6.42          2.88        11.25 o                         
   6  13   7         89.92        106.74        16.29 o                         
   7  13   7         96.55         96.08        11.65 o                         
   8  13   7         18.15         30.35        11.38 o                         
  -2  14   7         89.11         76.26        17.79 o                         
  -1  14   7        247.73        245.57        19.16 o                         
   0  14   7          0.41          9.69         7.06 o                         
   1  14   7          0.18         -3.57         3.57 o                         
   2  14   7         16.10         19.70         5.29 o                         
   3  14   7        102.31        109.41         9.56 o                         
   4  14   7          1.13          6.33         4.06 o                         
   5  14   7         66.52         60.05         8.00 o                         
   6  14   7          1.70         -1.82         4.32 o                         
   7  14   7         17.99         26.42         8.32 o                         
   1  15   7         47.64         42.67         9.45 o                         
   2  15   7         40.83         36.42         9.06 o                         
   3  15   7        164.37        178.62        12.88 o                         
   4  15   7         51.53         60.95         8.02 o                         
   5  15   7         10.20         10.07         5.28 o                         
   6  15   7         32.15         15.04        10.73 o                         
   7  15   7          0.42          3.01         9.94 o                         
   4  16   7          1.54          7.82         5.22 o                         
  -3 -12   8         15.75         30.20         8.91 o                         
  -2 -12   8          0.01          1.57         9.68 o                         
  -1 -12   8          0.00         -0.10         4.14 o                         
   0 -12   8          2.48         12.74         5.04 o                         
  -5 -11   8          2.58          4.97         8.37 o                         
  -4 -11   8         16.26         41.01        15.44 o                         
  -3 -11   8         40.81         48.56        10.40 o                         
  -2 -11   8         96.66        131.64        13.44 o                         
  -1 -11   8          2.18         -2.70         3.70 o                         
   0 -11   8          2.79          7.00         4.40 o                         
   1 -11   8          7.52          2.27         4.17 o                         
   2 -11   8         62.76         91.21        12.10 o                         
  -6 -10   8         49.26         61.22        14.13 o                         
  -5 -10   8         75.27         91.03        20.01 o                         
  -4 -10   8          1.53         -2.34         5.17 o                         
  -3 -10   8         46.88         62.69        21.26 o                         
  -2 -10   8         28.29         30.26         5.76 o                         
  -1 -10   8          3.47          6.32         4.02 o                         
   0 -10   8          0.28          1.43         4.10 o                         
   1 -10   8          1.89         -2.11         5.03 o                         
   2 -10   8         15.47          9.52        10.40 o                         
   3 -10   8          6.40          8.52         6.05 o                         
   4 -10   8          2.42          8.98         6.20 o                         
  -6  -9   8         29.55         32.72         8.11 o                         
  -5  -9   8          9.29          7.89         8.83 o                         
  -4  -9   8          8.23          3.83         4.52 o                         
  -3  -9   8         23.01         28.42         7.00 o                         
  -2  -9   8          2.20          1.53         2.95 o                         
  -1  -9   8          1.70          0.55         3.15 o                         
   0  -9   8         34.67         37.48         7.20 o                         
   1  -9   8        130.00        139.29        17.45 o                         
   2  -9   8          0.12         -5.43         7.19 o                         
   3  -9   8         17.17         11.72         5.80 o                         
   4  -9   8          0.59         -2.42         4.62 o                         
   5  -9   8         16.87         21.18         7.29 o                         
  -8  -8   8          0.14         -6.41         8.11 o                         
  -7  -8   8          8.64          9.13         5.71 o                         
  -6  -8   8         36.79         36.59         7.41 o                         
  -5  -8   8         17.57         14.70         6.05 o                         
  -4  -8   8          0.03          3.79         4.49 o                         
  -3  -8   8          7.62          9.54         5.29 o                         
  -2  -8   8          2.87          5.96         3.54 o                         
  -1  -8   8        162.14        162.31        10.14 o                         
   0  -8   8         80.56         70.96        10.53 o                         
   1  -8   8         15.57         13.93         4.13 o                         
   2  -8   8        117.94        127.72        12.20 o                         
   3  -8   8          7.23          8.83         6.21 o                         
   4  -8   8          3.58          2.38         6.28 o                         
   5  -8   8          1.70          7.59         5.26 o                         
   6  -8   8         21.16         23.49         7.91 o                         
  -8  -7   8         37.98         49.44        14.00 o                         
  -7  -7   8         39.06         46.60         7.33 o                         
  -6  -7   8         22.49          7.93         4.41 o                         
  -5  -7   8         50.57         44.93         7.86 o                         
  -4  -7   8          7.60          8.42         4.80 o                         
  -3  -7   8        134.22        120.53        11.28 o                         
  -2  -7   8         47.28         55.72         6.11 o                         
  -1  -7   8         88.61         81.89         7.15 o                         
   0  -7   8        110.95        128.15        10.26 o                         
   1  -7   8        173.58        150.28        20.53 o                         
   2  -7   8         71.39         82.73         7.58 o                         
   3  -7   8         78.50         71.67         9.31 o                         
   4  -7   8          7.71          7.96         6.08 o                         
   5  -7   8          7.58          8.34         8.44 o                         
   6  -7   8         11.77         17.40         8.57 o                         
   7  -7   8         13.38         10.69         6.54 o                         
  -8  -6   8          4.03          1.30         4.56 o                         
  -7  -6   8         30.47         34.03         6.40 o                         
  -6  -6   8          9.16          9.97         4.15 o                         
  -5  -6   8          5.03          7.73         3.66 o                         
  -4  -6   8        196.28        174.35        12.42 o                         
  -3  -6   8         54.35         61.55         7.84 o                         
  -2  -6   8         10.78         13.02         3.54 o                         
  -1  -6   8        137.59        115.73         9.06 o                         
   0  -6   8          2.81          8.83         3.37 o                         
   1  -6   8         42.46         52.81         5.92 o                         
   2  -6   8         30.82         34.14         4.95 o                         
   3  -6   8         55.60         68.36         8.79 o                         
   4  -6   8         47.42         43.28         7.63 o                         
   5  -6   8         23.15         32.54        11.38 o                         
   6  -6   8          4.98          7.16         5.23 o                         
   7  -6   8         24.49         40.90         8.53 o                         
   8  -6   8         22.65         15.30         7.02 o                         
  -8  -5   8          1.70          3.66         4.31 o                         
  -7  -5   8          1.51         -0.52         3.75 o                         
  -6  -5   8         97.52         95.72         8.51 o                         
  -5  -5   8         47.21         52.83         6.43 o                         
  -4  -5   8         37.27         39.13         5.39 o                         
  -3  -5   8        153.65        134.01         8.40 o                         
  -2  -5   8         55.42         62.44         5.84 o                         
  -1  -5   8        702.14        670.04        14.94 o                         
   0  -5   8        183.66        178.00         8.43 o                         
   1  -5   8         41.74         41.00         4.85 o                         
   2  -5   8          7.23          7.34         3.20 o                         
   3  -5   8         35.33         36.64         6.44 o                         
   4  -5   8        441.36        444.78        17.43 o                         
   5  -5   8         75.25         76.34         9.48 o                         
   6  -5   8         17.64         18.87         6.19 o                         
   7  -5   8         29.60         32.68         7.88 o                         
   8  -5   8         64.03         66.84        10.15 o                         
  -8  -4   8         14.61          8.42         5.00 o                         
  -7  -4   8        178.45        179.41        14.77 o                         
  -6  -4   8         95.15        103.45         8.92 o                         
  -5  -4   8         45.33         66.64         6.89 o                         
  -4  -4   8         12.23         12.38         3.88 o                         
  -3  -4   8         53.23         46.34         5.39 o                         
  -2  -4   8        101.25        108.31         5.87 o                         
  -1  -4   8         97.19         83.38         7.85 o                         
   0  -4   8         37.56         27.71         3.83 o                         
   1  -4   8         17.96         18.34         3.54 o                         
   2  -4   8         23.34         24.17         3.99 o                         
   3  -4   8         65.04         56.61         7.02 o                         
   4  -4   8        459.91        471.44        17.09 o                         
   5  -4   8         37.03         38.83         6.84 o                         
   6  -4   8          5.02         11.90         5.16 o                         
   7  -4   8         48.01         56.08        11.38 o                         
   8  -4   8         20.31         20.78         6.57 o                         
   9  -4   8          1.17          6.67         9.03 o                         
  -8  -3   8          3.15          7.88         4.17 o                         
  -7  -3   8        100.64         96.20         8.82 o                         
  -6  -3   8        125.63        137.50         9.99 o                         
  -5  -3   8         81.75         87.07         7.63 o                         
  -4  -3   8         18.17         23.40         4.30 o                         
  -3  -3   8         20.08         27.17         4.28 o                         
  -2  -3   8        113.98        119.44         5.73 o                         
  -1  -3   8          0.33          1.04         1.66 o                         
   0  -3   8        365.31        346.55         8.74 o                         
   1  -3   8        193.83        200.76         7.52 o                         
   2  -3   8          1.51         -0.37         2.55 o                         
   3  -3   8         19.73         15.06         4.38 o                         
   4  -3   8         93.96         80.37         8.40 o                         
   5  -3   8         99.73         89.83         9.24 o                         
   6  -3   8          0.49         -2.38         3.48 o                         
   7  -3   8          7.78         10.13        11.25 o                         
   8  -3   8         17.04         14.39         5.46 o                         
   9  -3   8         67.13         81.88        16.22 o                         
  -9  -2   8         56.22         59.78        14.52 o                         
  -8  -2   8         55.80         65.76        12.77 o                         
  -7  -2   8          3.04          4.60         3.95 o                         
  -6  -2   8         11.09         11.06         4.13 o                         
  -5  -2   8          0.94          0.18         2.83 o                         
  -4  -2   8          3.64          8.48         3.32 o                         
  -3  -2   8          0.13         -1.40         2.48 o                         
  -2  -2   8          5.46          3.29         1.96 o                         
  -1  -2   8        116.48        119.97         5.43 o                         
   0  -2   8          1.12          2.07         3.03 o                         
   1  -2   8        615.66        576.40         9.72 o                         
   2  -2   8         81.52         78.77         5.48 o                         
   3  -2   8          2.57          1.31         2.87 o                         
   4  -2   8         15.90          8.14         4.11 o                         
   5  -2   8         15.16         20.67         5.76 o                         
   6  -2   8         80.48         77.56         8.68 o                         
   7  -2   8          8.73          8.38         4.89 o                         
   8  -2   8         33.91         51.70         8.46 o                         
   9  -2   8         55.60         72.86        15.44 o                         
  10  -2   8         14.82         20.80        10.33 o                         
  -9  -1   8         43.04         47.88         8.93 o                         
  -8  -1   8        212.37        233.76        14.16 o                         
  -7  -1   8        124.77        119.92        13.07 o                         
  -6  -1   8          3.47         -1.69         2.89 o                         
  -5  -1   8         33.73         31.41         4.90 o                         
  -4  -1   8         11.77         16.10         5.64 o                         
  -3  -1   8        150.65        168.79        11.40 o                         
  -2  -1   8          0.98          2.06         1.76 o                         
  -1  -1   8         14.08         17.53         2.58 o                         
   0  -1   8        125.62        147.88         4.98 o                         
   1  -1   8        435.21        428.30         8.02 o                         
   2  -1   8         52.62         63.55         5.48 o                         
   3  -1   8        353.57        349.60        12.34 o                         
   4  -1   8          0.02          1.21         3.09 o                         
   5  -1   8          7.45         11.15         4.08 o                         
   6  -1   8          7.20          9.54         4.15 o                         
   7  -1   8          0.21          1.14         3.96 o                         
   8  -1   8          1.49          0.46         3.91 o                         
   9  -1   8         91.80        107.78        17.53 o                         
  10  -1   8        330.14        320.08        25.64 o                         
  -9   0   8        134.55        150.03        20.93 o                         
  -8   0   8         25.61         19.43         5.25 o                         
  -7   0   8         67.94         72.02         7.87 o                         
  -6   0   8         80.23         84.27         8.38 o                         
  -5   0   8         22.66         28.23         4.63 o                         
  -4   0   8        120.00        120.26         7.95 o                         
  -3   0   8        912.50        985.86        18.10 o                         
  -2   0   8         65.93         68.98         7.85 o                         
  -1   0   8          2.28         -1.12         1.27 o                         
   0   0   8         11.94          9.76         1.97 o                         
   1   0   8          0.18          0.81         1.32 o                         
   2   0   8         73.48         69.35         3.75 o                         
   3   0   8         24.61         31.84         3.47 o                         
   4   0   8        200.18        202.43         9.42 o                         
   5   0   8        811.92        820.39        20.16 o                         
   6   0   8         11.23          9.24         4.45 o                         
   7   0   8          2.66          0.34         4.25 o                         
   8   0   8         16.63         20.75         5.55 o                         
   9   0   8          0.03         -5.36         5.36 o                         
  10   0   8         14.74          3.40         8.24 o                         
  11   0   8         55.43         85.15        17.53 o                         
  -9   1   8         79.71         89.08        18.57 o                         
  -8   1   8          7.65          3.64         4.16 o                         
  -7   1   8         48.90         51.62         7.08 o                         
  -6   1   8        382.93        394.11        14.18 o                         
  -5   1   8        190.56        195.57        11.68 o                         
  -4   1   8        116.69        100.14         7.40 o                         
  -3   1   8         11.86         21.79         6.15 o                         
  -2   1   8         10.43         10.11         2.31 o                         
  -1   1   8          3.07          6.22         2.15 o                         
   0   1   8        107.02        100.76         4.55 o                         
   1   1   8         54.37         63.80         5.12 o                         
   2   1   8         67.72         61.43         3.34 o                         
   3   1   8          0.01          1.03         1.67 o                         
   4   1   8          2.11          6.45         2.89 o                         
   5   1   8        386.29        379.88        10.20 o                         
   6   1   8          1.10          2.13         3.42 o                         
   7   1   8         23.68         24.22         9.03 o                         
   8   1   8        155.33        146.30        11.40 o                         
   9   1   8         15.61         27.99         9.81 o                         
  10   1   8         62.61         44.21        12.43 o                         
  11   1   8          0.01         -0.52         8.76 o                         
  -8   2   8          0.20         -3.78         3.78 o                         
  -7   2   8         59.88         60.03        13.44 o                         
  -6   2   8        304.40        304.24        12.22 o                         
  -5   2   8          0.10          0.49         2.91 o                         
  -4   2   8        700.91        690.87        17.21 o                         
  -3   2   8         16.30         11.68         3.78 o                         
  -2   2   8        302.22        276.69         7.21 o                         
  -1   2   8         77.82         76.14         4.44 o                         
   0   2   8        182.22        189.33         5.39 o                         
   1   2   8        377.35        383.28         7.34 o                         
   2   2   8         24.19         26.36         2.44 o                         
   3   2   8        492.73        485.55        10.27 o                         
   4   2   8          0.21          1.15         1.82 o                         
   5   2   8          8.85         12.73         3.08 o                         
   6   2   8         84.09         88.46         6.98 o                         
   7   2   8          0.01          0.43         2.95 o                         
   8   2   8         49.17         49.37         7.23 o                         
   9   2   8          0.15         -4.71         5.89 o                         
  10   2   8          6.37         14.26         9.68 o                         
  -8   3   8         24.97         31.79         6.39 o                         
  -7   3   8         56.29         55.86         7.01 o                         
  -6   3   8         95.08         90.69         8.14 o                         
  -5   3   8        203.39        205.46        10.64 o                         
  -4   3   8          0.63         -1.40         2.68 o                         
  -3   3   8         63.85         66.47         5.84 o                         
  -2   3   8         62.51         60.41         4.36 o                         
  -1   3   8        203.60        195.94         6.36 o                         
   0   3   8          1.42          1.02         1.37 o                         
   1   3   8        181.48        176.16         8.89 o                         
   2   3   8         45.87         40.97         2.90 o                         
   3   3   8         24.33         28.52         3.25 o                         
   4   3   8          5.53         10.34         2.56 o                         
   5   3   8         45.67         52.79         4.86 o                         
   6   3   8          8.93         11.93         3.11 o                         
   7   3   8        128.44        119.07         7.70 o                         
   8   3   8          1.62         -2.68         2.68 o                         
  -8   4   8          0.31          5.24         4.47 o                         
  -7   4   8         12.88         15.40         6.39 o                         
  -6   4   8          8.60          2.94         3.18 o                         
  -5   4   8         59.81         68.70         6.82 o                         
  -4   4   8         10.74         12.86         3.33 o                         
  -3   4   8        416.66        430.66        11.82 o                         
  -2   4   8         16.31         20.22         2.90 o                         
  -1   4   8          3.90          1.16         1.62 o                         
   0   4   8         11.70         14.90         2.73 o                         
   1   4   8        102.82        111.74         5.83 o                         
   2   4   8         71.53         68.88         4.71 o                         
   3   4   8        733.24        756.11        12.53 o                         
   4   4   8          0.15          2.45         2.81 o                         
   5   4   8         11.19          7.99         5.10 o                         
   6   4   8          9.69          6.78         7.59 o                         
   7   4   8          0.90          2.11         3.37 o                         
   8   4   8          0.00          6.02         5.17 o                         
   9   4   8         19.15         22.11         7.98 o                         
  -8   5   8         12.65         22.55         6.93 o                         
  -7   5   8         30.39         35.21         6.87 o                         
  -6   5   8         67.85         61.56         7.09 o                         
  -5   5   8         82.16         75.10         7.04 o                         
  -4   5   8          0.02          3.67         3.14 o                         
  -3   5   8        119.96        131.16         7.96 o                         
  -2   5   8         82.23         90.18         5.34 o                         
  -1   5   8        112.84        112.48         6.94 o                         
   0   5   8         24.47         18.09         3.33 o                         
   1   5   8         22.68         26.16         3.54 o                         
   2   5   8         62.03         63.52         4.85 o                         
   3   5   8          3.73          5.36         2.18 o                         
   4   5   8         41.77         40.00         5.58 o                         
   5   5   8         92.71         94.73         8.46 o                         
   6   5   8         12.58          7.13         4.12 o                         
   7   5   8         37.53         39.49         8.50 o                         
   8   5   8          8.89         11.69         4.65 o                         
   9   5   8         38.95         45.91        10.60 o                         
  10   5   8          0.02         -3.53         5.36 o                         
  -7   6   8          8.38         -0.03         4.26 o                         
  -6   6   8          0.01          0.59         4.07 o                         
  -5   6   8         22.02         38.85        10.60 o                         
  -4   6   8          2.28          9.92         4.60 o                         
  -3   6   8         67.87         79.37         6.94 o                         
  -2   6   8         85.96         89.11         7.03 o                         
  -1   6   8         30.22         21.15         4.00 o                         
   0   6   8         24.42         20.69         3.69 o                         
   1   6   8        381.54        383.74        10.54 o                         
   2   6   8          0.06          1.44         2.17 o                         
   3   6   8         30.29         31.08         5.13 o                         
   4   6   8        218.91        211.79        10.61 o                         
   5   6   8        140.30        133.54        28.25 o                         
   6   6   8        158.94        122.81        10.08 o                         
   7   6   8        292.35        288.25        23.35 o                         
   8   6   8          0.01          1.70         3.51 o                         
   9   6   8         70.42         65.80        13.21 o                         
  10   6   8         37.24         35.06         9.94 o                         
  11   6   8          7.51         13.08         8.50 o                         
  -7   7   8          0.05          0.81         5.12 o                         
  -6   7   8         17.65         20.53         6.29 o                         
  -5   7   8         18.17         19.23         7.98 o                         
  -4   7   8         13.78         17.58         5.58 o                         
  -3   7   8        173.70        146.05         9.50 o                         
  -2   7   8          2.50          5.19         3.22 o                         
  -1   7   8        650.41        636.02        15.18 o                         
   0   7   8        349.19        353.68        10.99 o                         
   1   7   8        312.30        311.02        11.32 o                         
   2   7   8        311.59        293.44         9.39 o                         
   3   7   8         94.94         99.12         6.62 o                         
   4   7   8         56.07         45.87         6.63 o                         
   5   7   8        222.93        226.08        26.82 o                         
   6   7   8        297.19        263.09        12.88 o                         
   7   7   8          6.70          3.14         3.98 o                         
   8   7   8         21.62         31.08         6.57 o                         
   9   7   8          2.28          7.59         6.54 o                         
  10   7   8         22.84         36.76        10.60 o                         
  11   7   8         33.92         59.91        13.60 o                         
  -7   8   8          0.98         -0.26         7.19 o                         
  -6   8   8          7.41          9.04         5.00 o                         
  -5   8   8         26.53         22.44         6.09 o                         
  -4   8   8         12.25         14.49         5.50 o                         
  -3   8   8         39.31         39.07         5.56 o                         
  -2   8   8          0.00         -2.04         2.72 o                         
  -1   8   8        390.77        357.52        14.03 o                         
   0   8   8          2.57          3.71         2.98 o                         
   1   8   8         56.39         54.84         5.69 o                         
   2   8   8        412.02        394.69        17.46 o                         
   3   8   8         29.84         30.34         4.34 o                         
   4   8   8        339.25        303.77        13.18 o                         
   5   8   8        892.81        860.49        22.71 o                         
   6   8   8         10.70          5.58         4.11 o                         
   7   8   8          4.82         -1.50         6.34 o                         
   8   8   8          2.29          6.01         4.54 o                         
   9   8   8        149.00        148.86        18.84 o                         
  10   8   8         15.02          5.76         7.06 o                         
  -6   9   8         59.22         50.75        12.69 o                         
  -5   9   8         70.73         50.77         8.71 o                         
  -4   9   8         48.14         46.38         7.91 o                         
  -3   9   8         67.93         77.35         7.73 o                         
  -2   9   8         29.63         32.73         5.68 o                         
  -1   9   8         38.04         35.31         5.32 o                         
   0   9   8        189.70        195.10        10.85 o                         
   1   9   8        278.79        263.99        17.70 o                         
   2   9   8         83.22         97.40         7.31 o                         
   3   9   8          9.39          9.84         3.32 o                         
   4   9   8         23.59         32.70         6.38 o                         
   5   9   8        460.99        438.92        27.21 o                         
   6   9   8        128.54        125.76        11.20 o                         
   7   9   8          1.45          1.69         3.77 o                         
   8   9   8        167.45        164.59        13.47 o                         
   9   9   8         38.09         45.00        11.12 o                         
  10   9   8        144.87        100.85        17.27 o                         
  -5  10   8         12.94         15.85         6.42 o                         
  -4  10   8          1.88          8.38         5.18 o                         
  -3  10   8          0.30          0.42         3.51 o                         
  -2  10   8        228.77        224.01        18.98 o                         
  -1  10   8          8.32          3.59         3.75 o                         
   0  10   8         13.20         22.84         4.74 o                         
   1  10   8        108.92        101.81        14.90 o                         
   2  10   8         73.73         78.43         7.26 o                         
   3  10   8        661.79        661.13        16.39 o                         
   4  10   8          4.89          0.91         3.95 o                         
   5  10   8          5.48          5.16         4.21 o                         
   6  10   8        116.82         97.88        15.24 o                         
   7  10   8         48.49         55.16         8.19 o                         
   8  10   8         40.24         43.34        14.85 o                         
   9  10   8         65.94         66.06        14.13 o                         
  10  10   8        116.96         96.27        16.61 o                         
  -4  11   8         36.78         64.19        10.60 o                         
  -3  11   8          4.67          8.23         4.33 o                         
  -2  11   8        290.68        295.09        13.27 o                         
  -1  11   8        119.99        148.35        10.77 o                         
   0  11   8          0.14          2.74         3.27 o                         
   1  11   8         12.45         14.58         4.30 o                         
   2  11   8          3.31         -2.30         4.12 o                         
   3  11   8         12.19          6.60         3.66 o                         
   4  11   8         59.08         52.02         6.26 o                         
   5  11   8          0.01         -3.20         5.23 o                         
   6  11   8         58.01         61.43        10.27 o                         
   7  11   8          6.89         10.81        12.23 o                         
   8  11   8         12.25         10.74         5.34 o                         
   9  11   8        112.52        144.67        19.75 o                         
  -3  12   8          4.03         -0.16         9.75 o                         
  -2  12   8          7.47         10.39         4.70 o                         
  -1  12   8         68.99         67.72        13.20 o                         
   0  12   8         31.92         36.21         6.30 o                         
   1  12   8         26.88         27.89         9.18 o                         
   2  12   8          0.95          0.81         3.68 o                         
   3  12   8         28.54         33.82         5.61 o                         
   4  12   8         17.60         10.06         4.00 o                         
   5  12   8          8.15          5.96         5.10 o                         
   6  12   8          3.42          4.53         4.97 o                         
   7  12   8         17.28          8.18         5.01 o                         
   8  12   8         34.68         39.05         8.32 o                         
  -3  13   8        144.28        133.81        22.11 o                         
  -2  13   8         12.39         22.98         8.03 o                         
  -1  13   8         27.73         23.51         6.53 o                         
   0  13   8         61.74         69.65        12.72 o                         
   1  13   8        110.51        113.15        17.17 o                         
   2  13   8         38.25         55.46         7.17 o                         
   3  13   8         11.49         14.42         4.67 o                         
   4  13   8         28.87         36.34        12.91 o                         
   5  13   8          4.21          2.13         5.04 o                         
   6  13   8         68.62         69.48        10.99 o                         
   7  13   8         59.02         62.95        16.81 o                         
   8  13   8         12.72         17.47         7.41 o                         
  -1  14   8          8.14         10.86        10.73 o                         
   0  14   8          0.94          5.03         4.62 o                         
   1  14   8         23.36         24.60         5.85 o                         
   2  14   8         13.76         14.80         5.53 o                         
   3  14   8         62.15         82.54         8.84 o                         
   4  14   8         51.91         70.62         8.34 o                         
   5  14   8          0.49          5.73         4.71 o                         
   6  14   8          0.08         -9.41        10.46 o                         
   7  14   8          0.49         -8.11         8.11 o                         
   1  15   8         15.30         12.43         8.76 o                         
   2  15   8        230.51        271.24        15.91 o                         
   3  15   8          2.26          2.33         4.46 o                         
   4  15   8         52.23         56.77         7.79 o                         
   5  15   8         38.62         29.11         8.42 o                         
   6  15   8         85.37         90.13        21.58 o                         
   3  16   8         73.33        113.67        19.49 o                         
  -1 -12   9          9.43         13.64         6.57 o                         
   0 -12   9          3.32         10.73         9.81 o                         
  -3 -11   9         31.90         40.11         8.96 o                         
  -2 -11   9          5.88         12.66         6.70 o                         
  -1 -11   9          7.65         -2.08         4.13 o                         
   0 -11   9         24.22         33.22         6.65 o                         
   1 -11   9          5.79          3.68         7.85 o                         
  -4 -10   9         12.83         16.38        11.84 o                         
  -3 -10   9          0.68         -0.33         4.75 o                         
  -2 -10   9          0.68         -0.75         5.04 o                         
  -1 -10   9          1.67         -3.78         4.20 o                         
   0 -10   9         13.64         16.52         5.12 o                         
   1 -10   9          1.07          3.29         4.98 o                         
   2 -10   9          0.39          5.23         5.62 o                         
   3 -10   9          7.25         10.36         6.76 o                         
  -5  -9   9         31.70         46.04         9.06 o                         
  -4  -9   9         32.68         32.19         7.88 o                         
  -3  -9   9         35.70         49.44        12.16 o                         
  -2  -9   9          1.46         -3.73         3.77 o                         
  -1  -9   9          0.88          1.48         3.87 o                         
   0  -9   9          0.81         -4.33         5.98 o                         
   1  -9   9         27.61         34.93         8.70 o                         
   2  -9   9          7.22          7.80         8.76 o                         
   3  -9   9         11.02         13.95         6.03 o                         
   4  -9   9         84.27         89.13        12.06 o                         
  -6  -8   9         11.75          9.75         5.61 o                         
  -5  -8   9          0.00         -2.31         4.19 o                         
  -4  -8   9         86.51         82.38        14.65 o                         
  -3  -8   9          0.16         -2.13         4.02 o                         
  -2  -8   9         27.85         34.63         7.11 o                         
  -1  -8   9         24.33         14.15         4.35 o                         
   0  -8   9          0.01          5.17         3.55 o                         
   1  -8   9        258.27        288.04        16.71 o                         
   2  -8   9         18.45         25.76         6.60 o                         
   3  -8   9         28.61         28.11         7.17 o                         
   4  -8   9         85.79         66.10        17.53 o                         
   5  -8   9          0.01         -4.16         4.16 o                         
   6  -8   9          0.31          3.53         6.54 o                         
  -8  -7   9         30.07         23.02        13.47 o                         
  -7  -7   9          4.73          6.15         4.48 o                         
  -6  -7   9         28.74         20.48         7.26 o                         
  -5  -7   9          0.21         -3.55         3.55 o                         
  -4  -7   9         56.55         48.15         7.99 o                         
  -3  -7   9        228.26        213.59        14.98 o                         
  -2  -7   9         11.33         14.01         5.32 o                         
  -1  -7   9          3.93          4.74         3.11 o                         
   0  -7   9         24.32         24.07         4.72 o                         
   1  -7   9         17.63         24.81         4.75 o                         
   2  -7   9        161.79        172.84        16.74 o                         
   3  -7   9          0.68          1.24         4.02 o                         
   4  -7   9         20.89         18.38         6.47 o                         
   5  -7   9          8.77         10.11         6.09 o                         
   6  -7   9          2.26          2.73         4.87 o                         
   7  -7   9        100.13        105.95        18.05 o                         
  -8  -6   9         40.43         68.67        15.83 o                         
  -7  -6   9          0.05         -1.63         4.33 o                         
  -6  -6   9         44.95         55.90         7.19 o                         
  -5  -6   9         30.51         26.02         5.37 o                         
  -4  -6   9         68.93         51.26         9.75 o                         
  -3  -6   9        676.14        664.08        26.75 o                         
  -2  -6   9         75.94         64.96        11.36 o                         
  -1  -6   9         11.84          7.93         3.31 o                         
   0  -6   9        326.70        300.42        11.11 o                         
   1  -6   9         36.41         41.34         5.49 o                         
   2  -6   9         17.60         21.86         5.59 o                         
   3  -6   9         64.90         57.84         8.49 o                         
   4  -6   9        144.95        122.91        11.98 o                         
   5  -6   9         57.15         55.80         8.61 o                         
   6  -6   9          0.05         -1.64         7.65 o                         
   7  -6   9          2.74         -2.19         4.71 o                         
   8  -6   9          2.04         -4.05         5.89 o                         
  -8  -5   9         27.43         23.15        10.99 o                         
  -7  -5   9         63.33         77.45         8.70 o                         
  -6  -5   9         57.60         53.56         7.20 o                         
  -5  -5   9        394.49        353.17        13.04 o                         
  -4  -5   9          3.29         -0.10         3.15 o                         
  -3  -5   9        213.92        216.74        15.44 o                         
  -2  -5   9         93.30         92.98         7.14 o                         
  -1  -5   9        190.57        176.99         8.98 o                         
   0  -5   9         87.23         82.93         7.12 o                         
   1  -5   9        211.39        207.60         9.01 o                         
   2  -5   9         63.94         54.19         7.58 o                         
   3  -5   9         32.68         30.55         6.19 o                         
   4  -5   9          3.50          3.81         8.18 o                         
   5  -5   9         20.07         18.42         5.65 o                         
   6  -5   9         56.96         62.22         9.19 o                         
   7  -5   9         20.89         16.14         6.89 o                         
   8  -5   9         19.15         18.90         6.94 o                         
   9  -5   9         10.53         10.46         9.03 o                         
  -8  -4   9         32.75         40.32         7.22 o                         
  -7  -4   9        105.96        101.39        16.53 o                         
  -6  -4   9          1.84          2.20         3.70 o                         
  -5  -4   9          9.65          4.79         3.77 o                         
  -4  -4   9        156.11        148.02        11.48 o                         
  -3  -4   9         19.67         25.73         4.50 o                         
  -2  -4   9         32.91         27.12         3.64 o                         
  -1  -4   9        225.90        221.46         8.70 o                         
   0  -4   9         45.64         35.67         4.55 o                         
   1  -4   9         19.50         16.07         5.08 o                         
   2  -4   9         15.98         10.61         4.15 o                         
   3  -4   9          2.26          5.43         3.79 o                         
   4  -4   9          6.36         12.27         4.49 o                         
   5  -4   9          5.37          6.75         4.45 o                         
   6  -4   9        119.29        119.02        19.82 o                         
   7  -4   9         10.89          4.92         5.10 o                         
   8  -4   9          9.11         23.93         7.20 o                         
   9  -4   9          0.98          0.66         5.97 o                         
  -8  -3   9         34.12         48.03         9.27 o                         
  -7  -3   9          0.80          3.12         3.88 o                         
  -6  -3   9         27.35         46.66        10.32 o                         
  -5  -3   9         64.16         77.62         7.63 o                         
  -4  -3   9        292.56        291.08        34.73 o                         
  -3  -3   9         36.16         38.42         4.98 o                         
  -2  -3   9         33.72         31.82         5.10 o                         
  -1  -3   9         74.10         75.36         7.69 o                         
   0  -3   9         60.61         67.78         6.23 o                         
   1  -3   9         73.61         70.09         5.72 o                         
   2  -3   9          0.52          3.75         3.56 o                         
   3  -3   9         18.63         24.08        10.53 o                         
   4  -3   9          0.67         -1.15         3.00 o                         
   5  -3   9         68.93         79.52         9.30 o                         
   6  -3   9         19.71         19.45         6.19 o                         
   7  -3   9          0.05         -0.83         3.77 o                         
   8  -3   9          0.22          2.24         4.78 o                         
   9  -3   9          2.15         -1.92         4.91 o                         
  -8  -2   9          9.37          7.49         6.51 o                         
  -7  -2   9         15.37         14.52         4.79 o                         
  -6  -2   9         14.66         12.89         4.41 o                         
  -5  -2   9        147.45        139.13        12.81 o                         
  -4  -2   9         54.41         48.56         5.70 o                         
  -3  -2   9        271.78        265.61         9.94 o                         
  -2  -2   9        187.70        182.51         6.52 o                         
  -1  -2   9          9.53          3.72         2.15 o                         
   0  -2   9          0.20          0.57         2.11 o                         
   1  -2   9        245.55        249.63        12.78 o                         
   2  -2   9        146.45        145.02        10.26 o                         
   3  -2   9          0.95          2.09         3.31 o                         
   4  -2   9          0.24         -0.12         3.10 o                         
   5  -2   9         10.65          7.52         4.04 o                         
   6  -2   9         20.22         28.03         6.80 o                         
   7  -2   9         41.37         47.05         7.89 o                         
   8  -2   9         33.37         35.93         7.59 o                         
   9  -2   9          1.27          4.35         5.44 o                         
  10  -2   9          2.97         13.87         9.55 o                         
  -8  -1   9          7.82          7.78         4.56 o                         
  -7  -1   9        103.50        119.00        10.29 o                         
  -6  -1   9          4.56          6.34         3.67 o                         
  -5  -1   9          1.72         -0.97         3.03 o                         
  -4  -1   9        369.40        359.55        17.41 o                         
  -3  -1   9        510.41        536.49        17.16 o                         
  -2  -1   9         29.80         29.08         3.38 o                         
  -1  -1   9        328.48        327.65         8.06 o                         
   0  -1   9         62.61         63.46         4.85 o                         
   1  -1   9          1.68          0.24         1.47 o                         
   2  -1   9         86.52         87.71         5.49 o                         
   3  -1   9         17.10         26.06         8.37 o                         
   4  -1   9          4.46          2.55         3.04 o                         
   5  -1   9         21.04         13.13         4.28 o                         
   6  -1   9        145.19        149.57        11.79 o                         
   7  -1   9        136.14        144.17        11.99 o                         
   8  -1   9         63.42         55.59         8.58 o                         
   9  -1   9          1.81          5.89         4.83 o                         
  10  -1   9         11.88          2.49         9.03 o                         
  -8   0   9         21.74         25.37         8.54 o                         
  -7   0   9         77.24         86.43         8.58 o                         
  -6   0   9         21.42         18.27         4.65 o                         
  -5   0   9         90.13         89.92         7.84 o                         
  -4   0   9         97.87        101.98         7.82 o                         
  -3   0   9        456.99        489.20        22.29 o                         
  -2   0   9        359.94        385.44        10.87 o                         
  -1   0   9        859.55        846.36        13.05 o                         
   0   0   9          3.99          8.27         2.07 o                         
   1   0   9        261.66        264.80        11.46 o                         
   2   0   9         91.10         92.58         5.75 o                         
   3   0   9         63.97         58.43         4.62 o                         
   4   0   9          3.57          5.04         4.19 o                         
   5   0   9        119.70        113.35        12.95 o                         
   6   0   9         36.12         26.10         5.49 o                         
   7   0   9         15.66         17.57         5.12 o                         
   8   0   9        310.96        312.58        15.03 o                         
   9   0   9        133.26        126.38        12.10 o                         
  10   0   9         25.94         28.12        11.51 o                         
  -8   1   9         55.28         57.54         7.88 o                         
  -7   1   9         84.86         87.89         8.83 o                         
  -6   1   9         12.02         22.37         4.74 o                         
  -5   1   9        214.51        219.31        13.12 o                         
  -4   1   9          1.69          1.65         2.71 o                         
  -3   1   9        315.61        299.33        15.89 o                         
  -2   1   9         81.28         90.41         5.32 o                         
  -1   1   9        313.85        309.24         9.03 o                         
   0   1   9         51.49         45.13         3.57 o                         
   1   1   9        348.86        323.14         7.30 o                         
   2   1   9          6.95          3.77         1.73 o                         
   3   1   9        218.51        207.03        14.22 o                         
   4   1   9          3.57          1.20         2.14 o                         
   5   1   9         16.90         22.46         7.06 o                         
   6   1   9        224.11        222.22        17.92 o                         
   7   1   9       1159.30       1164.16        26.90 o                         
   8   1   9         63.42         85.95         9.55 o                         
   9   1   9         54.07         60.37         8.46 o                         
  -8   2   9          7.88         15.88         5.18 o                         
  -7   2   9          2.77         11.35         4.40 o                         
  -6   2   9          7.64         16.20         4.37 o                         
  -5   2   9          0.28         -1.67         2.73 o                         
  -4   2   9        148.68        168.33        18.09 o                         
  -3   2   9        156.98        158.91        10.57 o                         
  -2   2   9        161.84        156.00         6.21 o                         
  -1   2   9        328.73        320.18         7.83 o                         
   0   2   9          0.15         -1.01         1.42 o                         
   1   2   9         62.44         71.85         4.29 o                         
   2   2   9         18.52         19.94         2.83 o                         
   3   2   9          0.00          1.53         1.93 o                         
   4   2   9        100.86        106.29         6.40 o                         
   5   2   9        772.74        769.53        21.49 o                         
   6   2   9         11.11         17.28         3.54 o                         
   7   2   9         71.60         68.44         7.78 o                         
   8   2   9         50.11         46.31         9.55 o                         
   9   2   9          0.72         -3.01         4.84 o                         
  -8   3   9         63.19         79.51        16.35 o                         
  -7   3   9          8.06         11.79         4.50 o                         
  -6   3   9          3.35          2.64         3.46 o                         
  -5   3   9         45.00         38.86         5.49 o                         
  -4   3   9        139.59        142.05        10.82 o                         
  -3   3   9          0.00          1.06         2.37 o                         
  -2   3   9        385.12        379.06        14.48 o                         
  -1   3   9         41.16         35.78         3.50 o                         
   0   3   9         18.44         19.93         2.89 o                         
   1   3   9       1029.50       1065.61        13.70 o                         
   2   3   9         68.08         62.57         5.19 o                         
   3   3   9          7.05         18.68         3.87 o                         
   4   3   9         18.58         19.64         5.17 o                         
   5   3   9        323.58        328.69        12.61 o                         
   6   3   9         40.16         40.67         7.52 o                         
   7   3   9          7.43         -0.28         3.02 o                         
   8   3   9         42.53         37.93         9.16 o                         
   9   3   9         14.14         18.57         8.50 o                         
  -8   4   9         28.34         49.58        12.30 o                         
  -7   4   9         62.22         60.82        11.99 o                         
  -6   4   9          0.04         -0.98         5.16 o                         
  -5   4   9        198.74        177.98        10.78 o                         
  -4   4   9         24.27         18.32         3.91 o                         
  -3   4   9        194.84        199.44         9.75 o                         
  -2   4   9         89.34         96.39         5.74 o                         
  -1   4   9        106.70        114.32         8.26 o                         
   0   4   9          4.84          3.64         2.16 o                         
   1   4   9        221.31        217.30         7.64 o                         
   2   4   9        502.27        514.58        11.18 o                         
   3   4   9        216.83        212.24        18.84 o                         
   4   4   9         90.25         88.00        11.64 o                         
   5   4   9          0.04          0.03         2.92 o                         
   6   4   9          4.94          7.06         5.10 o                         
   7   4   9        124.68        137.74        15.44 o                         
   8   4   9          5.75          9.78         4.38 o                         
   9   4   9          1.87          4.09         4.02 o                         
  -7   5   9          0.07          8.66         5.70 o                         
  -6   5   9         12.06         15.42         4.48 o                         
  -5   5   9         40.68         42.33        12.03 o                         
  -4   5   9        112.43        136.15        11.73 o                         
  -3   5   9        119.66         99.53         9.43 o                         
  -2   5   9          0.02         -1.60         2.38 o                         
  -1   5   9         72.10         78.63         6.63 o                         
   0   5   9          3.42          5.00         3.57 o                         
   1   5   9          1.96          3.17         2.17 o                         
   2   5   9        330.53        328.52         9.33 o                         
   3   5   9         24.88         23.70         7.52 o                         
   4   5   9        123.56        113.66         9.21 o                         
   5   5   9         69.19         72.85         7.82 o                         
   6   5   9         84.86         94.51         9.04 o                         
   7   5   9         55.37         40.83         6.42 o                         
   8   5   9         16.53         16.34         4.87 o                         
   9   5   9         45.93         51.13         7.98 o                         
  10   5   9          5.71         11.25         6.93 o                         
  -7   6   9         24.92         21.21         7.58 o                         
  -6   6   9          1.88         -1.74         5.69 o                         
  -5   6   9          3.30          4.27         4.38 o                         
  -4   6   9          1.89          1.77         3.88 o                         
  -3   6   9         21.31         20.96         5.31 o                         
  -2   6   9        154.35        178.46         9.91 o                         
  -1   6   9         12.94         11.35         3.46 o                         
   0   6   9         51.15         44.01         4.87 o                         
   1   6   9         89.72         93.06         6.62 o                         
   2   6   9         16.43         14.10         3.23 o                         
   3   6   9          4.85          4.69         3.48 o                         
   4   6   9        316.76        319.92        21.06 o                         
   5   6   9        149.28        131.20        10.46 o                         
   6   6   9          2.84          0.71         3.42 o                         
   7   6   9         19.16         17.99         4.98 o                         
   8   6   9         19.45         20.11         5.68 o                         
   9   6   9         95.61        111.49        10.76 o                         
  10   6   9          3.67         21.58         8.76 o                         
  11   6   9         26.13         27.21         9.42 o                         
  -6   7   9          1.64          4.45         5.18 o                         
  -5   7   9         94.79        104.78        15.83 o                         
  -4   7   9         55.71         50.84         9.03 o                         
  -3   7   9         20.86         21.59         5.58 o                         
  -2   7   9        204.08        204.41        10.34 o                         
  -1   7   9          7.92         11.71         3.65 o                         
   0   7   9        104.78        120.15         7.95 o                         
   1   7   9         32.77         34.38         4.62 o                         
   2   7   9          0.42          0.14         2.40 o                         
   3   7   9         50.42         53.02         7.05 o                         
   4   7   9        251.89        255.31        19.82 o                         
   5   7   9         64.58         50.29         8.63 o                         
   6   7   9        111.39        112.10        10.22 o                         
   7   7   9        207.79        192.91        13.69 o                         
   8   7   9        166.17        145.92        15.11 o                         
   9   7   9          4.12          7.19         6.67 o                         
  10   7   9         50.91         78.35        15.17 o                         
  11   7   9          1.54          5.89         7.85 o                         
  -6   8   9          0.60         -0.21         4.92 o                         
  -5   8   9         27.62         16.48         8.37 o                         
  -4   8   9          1.03         -2.62         3.37 o                         
  -3   8   9         16.57         20.90         5.67 o                         
  -2   8   9         14.93         17.22         4.40 o                         
  -1   8   9         33.95         37.94         6.01 o                         
   0   8   9          4.79         -0.12         3.52 o                         
   1   8   9        113.48        110.66         7.70 o                         
   2   8   9        349.71        344.40        11.00 o                         
   3   8   9        639.79        585.76        13.99 o                         
   4   8   9        243.60        273.25        13.12 o                         
   5   8   9         11.94         22.29         5.87 o                         
   6   8   9        133.80        134.49        11.42 o                         
   7   8   9        198.40        182.15        13.60 o                         
   8   8   9         46.05         55.26         8.37 o                         
   9   8   9        165.48        139.31        18.18 o                         
  10   8   9         12.29          5.76         6.67 o                         
  -5   9   9          0.42         -1.75         5.23 o                         
  -4   9   9          2.81          9.05         4.81 o                         
  -3   9   9         82.18         85.85        10.12 o                         
  -2   9   9         38.16         44.64         6.26 o                         
  -1   9   9          5.18          7.33         3.67 o                         
   0   9   9          4.15          1.99         3.63 o                         
   1   9   9        156.41        150.57         9.55 o                         
   2   9   9         11.91         12.31         3.75 o                         
   3   9   9          8.69          5.19         3.09 o                         
   4   9   9         14.56          8.93         7.39 o                         
   5   9   9         30.69         28.60         6.15 o                         
   6   9   9        118.61        109.77        10.79 o                         
   7   9   9         41.99         35.40         6.95 o                         
   8   9   9        308.31        296.28        15.44 o                         
   9   9   9         24.35         36.10        10.99 o                         
  10   9   9          6.10         10.33         7.59 o                         
  -5  10   9        101.25         89.08        16.35 o                         
  -4  10   9          2.93         -0.11         4.73 o                         
  -3  10   9         46.28         45.94        10.79 o                         
  -2  10   9          7.34         19.45         4.94 o                         
  -1  10   9          3.26          4.75         3.74 o                         
   0  10   9          7.73          6.02         3.97 o                         
   1  10   9         61.01         54.00         7.12 o                         
   2  10   9          0.14          3.35         5.01 o                         
   3  10   9          2.19          4.22         3.17 o                         
   4  10   9        124.11        120.87        11.32 o                         
   5  10   9        137.66        147.16        12.21 o                         
   6  10   9          6.35          0.68         4.36 o                         
   7  10   9        195.57        207.67        15.19 o                         
   8  10   9          0.17         -0.43         4.43 o                         
   9  10   9          0.41          4.32         7.72 o                         
  -4  11   9          0.18          3.27         7.19 o                         
  -3  11   9         23.10         21.05         6.57 o                         
  -2  11   9         17.91         26.20         9.26 o                         
  -1  11   9         31.02         36.75         9.46 o                         
   0  11   9          0.40         -1.19         3.58 o                         
   1  11   9         36.55         32.54         5.74 o                         
   2  11   9         35.69         35.51         5.60 o                         
   3  11   9        159.95        168.16        10.66 o                         
   4  11   9         38.60         41.09         7.73 o                         
   5  11   9         10.83         16.40        16.15 o                         
   6  11   9          2.70          7.69         5.27 o                         
   7  11   9         35.62         27.84         6.84 o                         
   8  11   9          0.07         -0.04         6.08 o                         
   9  11   9         12.06         16.48         9.42 o                         
  -3  12   9         23.90         26.29        10.86 o                         
  -2  12   9         66.57         65.90         8.45 o                         
  -1  12   9        100.29         95.73         9.26 o                         
   0  12   9          3.98          1.39         3.80 o                         
   1  12   9         30.99         32.01         5.98 o                         
   2  12   9         48.83         52.61         6.96 o                         
   3  12   9          0.33          2.07         9.61 o                         
   4  12   9         29.30         39.71        17.79 o                         
   5  12   9         63.64         63.82        23.48 o                         
   6  12   9          8.74         19.17         6.12 o                         
   7  12   9          7.92         23.67         7.29 o                         
   8  12   9          2.96          2.57         9.29 o                         
  -2  13   9          0.01         -1.92         7.06 o                         
  -1  13   9         45.51         45.01        19.42 o                         
   0  13   9         19.58         20.69         5.77 o                         
   1  13   9          3.65          2.94         4.35 o                         
   2  13   9          4.80         13.47         4.75 o                         
   3  13   9          9.98         10.58         4.95 o                         
   4  13   9         46.91         48.18         8.85 o                         
   5  13   9         63.94         48.23        10.60 o                         
   6  13   9         18.43         22.84         7.01 o                         
   7  13   9         13.50         19.33         7.35 o                         
   8  13   9          0.80         -4.19         7.59 o                         
  -1  14   9         14.31         18.57        11.90 o                         
   0  14   9         28.77         27.46         6.57 o                         
   1  14   9         23.95         28.75         6.79 o                         
   2  14   9         24.13         23.84         8.06 o                         
   3  14   9         33.45         34.74         6.64 o                         
   4  14   9          4.41          9.28         6.02 o                         
   5  14   9         83.75        100.87        12.25 o                         
   6  14   9          3.36          3.56        10.14 o                         
   7  14   9         11.60         26.82        12.03 o                         
   1  15   9         13.83         17.40         9.16 o                         
   2  15   9         58.50         40.10         8.26 o                         
   3  15   9         12.85          5.51        11.97 o                         
   4  15   9         88.36         74.30        15.17 o                         
  -2 -11  10          1.09         -5.62         7.72 o                         
  -1 -11  10         16.22         22.18         9.75 o                         
   0 -11  10         14.34         40.16        11.90 o                         
  -3 -10  10         41.53         53.69        24.13 o                         
  -2 -10  10          7.35         -2.26         5.12 o                         
  -1 -10  10          7.38          8.23         4.60 o                         
   0 -10  10          0.84         -3.30         5.04 o                         
   1 -10  10         79.75         76.02        27.67 o                         
   2 -10  10          0.04         -0.97         4.96 o                         
  -4  -9  10          4.71          4.54         5.90 o                         
  -3  -9  10         13.35         18.22         6.44 o                         
  -2  -9  10          1.61          0.96         5.02 o                         
  -1  -9  10          1.75          2.21         4.19 o                         
   0  -9  10         88.38         97.05         9.16 o                         
   1  -9  10          1.84          4.44         4.78 o                         
   2  -9  10          0.79          0.83         5.08 o                         
   3  -9  10          0.02         -3.70         3.70 o                         
  -5  -8  10         23.41         28.64         7.45 o                         
  -4  -8  10          7.53          7.64         5.36 o                         
  -3  -8  10         13.59         15.75         6.43 o                         
  -2  -8  10          0.35          7.53         5.08 o                         
  -1  -8  10          7.20          2.44         3.67 o                         
   0  -8  10        142.08        139.32        13.53 o                         
   1  -8  10         14.99         24.23         6.66 o                         
   2  -8  10         49.75         40.39        12.03 o                         
   3  -8  10         13.27          4.00         4.96 o                         
   4  -8  10         41.18         39.92         8.92 o                         
   5  -8  10          0.70          0.19         7.19 o                         
  -6  -7  10          6.31          1.38         5.55 o                         
  -5  -7  10         29.55         28.67         7.71 o                         
  -4  -7  10          9.12         12.62         8.63 o                         
  -3  -7  10          2.96          1.10         4.30 o                         
  -2  -7  10          0.33         -0.78         5.62 o                         
  -1  -7  10         19.49         16.30         4.52 o                         
   0  -7  10         10.60         15.01         4.52 o                         
   1  -7  10         13.20          6.70         5.56 o                         
   2  -7  10         28.69         34.60         7.26 o                         
   3  -7  10        167.92        146.14        13.35 o                         
   4  -7  10         49.17         42.95         8.18 o                         
   5  -7  10         32.89         32.47        10.99 o                         
   6  -7  10          2.10          3.22         4.93 o                         
  -7  -6  10          0.01         -0.13         7.72 o                         
  -6  -6  10         25.08         17.41         7.46 o                         
  -5  -6  10         68.51         87.91        26.10 o                         
  -4  -6  10         16.09         20.37         8.24 o                         
  -3  -6  10         74.38         75.12         9.75 o                         
  -2  -6  10         22.68         15.19         5.82 o                         
  -1  -6  10          8.86          7.49         3.38 o                         
   0  -6  10         27.98         16.16         5.41 o                         
   1  -6  10        297.41        277.64        20.86 o                         
   2  -6  10          0.52         -0.60         4.45 o                         
   3  -6  10          8.15          9.33         5.03 o                         
   4  -6  10          2.25         -2.60         3.52 o                         
   5  -6  10          3.17          0.89         4.40 o                         
   6  -6  10          1.20          4.59         5.61 o                         
   7  -6  10         45.37         54.08        10.02 o                         
  -7  -5  10          3.79          2.70         4.54 o                         
  -6  -5  10         47.51         42.88         8.93 o                         
  -5  -5  10          3.15          1.99         3.87 o                         
  -4  -5  10          4.80          8.31         4.90 o                         
  -3  -5  10        207.76        213.11        15.70 o                         
  -2  -5  10         30.40         25.13        11.97 o                         
  -1  -5  10          0.43          4.33         3.61 o                         
   0  -5  10          0.44          0.42         2.66 o                         
   1  -5  10        140.71        129.13        12.03 o                         
   2  -5  10          5.57          7.08         3.91 o                         
   3  -5  10          0.00         -3.00         3.00 o                         
   4  -5  10        106.74         87.30         9.80 o                         
   5  -5  10          0.93          0.05         4.12 o                         
   6  -5  10          4.79          9.56         5.87 o                         
   7  -5  10        154.69        153.84        15.05 o                         
   8  -5  10         36.70         38.33        12.16 o                         
  -7  -4  10          0.70          0.41         3.76 o                         
  -6  -4  10         75.36         92.17         8.96 o                         
  -5  -4  10          0.47          5.94         3.86 o                         
  -4  -4  10          8.82          7.45         3.87 o                         
  -3  -4  10         27.47         27.92         4.70 o                         
  -2  -4  10          4.08          9.88         4.56 o                         
  -1  -4  10         72.20         70.39         6.38 o                         
   0  -4  10         33.27         33.20         4.75 o                         
   1  -4  10         63.43         63.02         6.05 o                         
   2  -4  10        249.89        243.37        12.44 o                         
   3  -4  10         14.38         10.79         4.72 o                         
   4  -4  10        247.70        188.47        13.64 o                         
   5  -4  10         93.95         89.09        10.52 o                         
   6  -4  10          5.49         10.88         5.06 o                         
   7  -4  10          0.44         -0.26        10.40 o                         
   8  -4  10         13.70         18.08         6.87 o                         
   9  -4  10          3.34          7.85         8.50 o                         
  -7  -3  10          8.03         13.76         6.09 o                         
  -6  -3  10         29.15         15.35         6.09 o                         
  -5  -3  10         49.57         57.01         8.36 o                         
  -4  -3  10         51.35         49.35         6.92 o                         
  -3  -3  10         17.55         20.23         4.16 o                         
  -2  -3  10        128.95        133.60         8.43 o                         
  -1  -3  10        151.18        157.93         8.26 o                         
   0  -3  10         23.93         34.42         4.60 o                         
   1  -3  10        105.52        130.36        11.57 o                         
   2  -3  10         32.59         37.94        13.15 o                         
   3  -3  10         18.97          7.45         4.12 o                         
   4  -3  10        158.99        158.48        20.08 o                         
   5  -3  10         29.77         30.91         6.52 o                         
   6  -3  10         46.16         65.87         9.27 o                         
   7  -3  10          1.27          7.57         4.98 o                         
   8  -3  10          0.24         -1.76        10.20 o                         
   9  -3  10          4.92         12.31         6.41 o                         
  -7  -2  10          6.95          3.63         4.94 o                         
  -6  -2  10         91.40         79.45         8.36 o                         
  -5  -2  10        109.75        122.95         9.32 o                         
  -4  -2  10         12.69         16.94         4.33 o                         
  -3  -2  10          2.32          3.72         3.41 o                         
  -2  -2  10          1.22          4.34         4.05 o                         
  -1  -2  10        225.41        203.64         8.97 o                         
   0  -2  10        230.87        231.98        10.31 o                         
   1  -2  10         21.48         24.15         3.81 o                         
   2  -2  10        189.62        198.46        10.53 o                         
   3  -2  10        109.55        109.70         9.65 o                         
   4  -2  10         33.31         44.19         6.70 o
[truncated: 126,685 more chars]
